# Supplementary material for: Monthly dynamics of microbial communities and variation of nitrogen-cycling genes in an industrial-scale expanded granular sludge bed reactor
Source: Front Microbiol. 2023 Feb 16;14:1125709. doi: 10.3389/fmicb.2023.1125709 (PMC9978346; doi:10.3389/fmicb.2023.1125709)
Supplement: SUPPLEMENTARY TABLE S1 — Detailed genomic information of the recovered high-quality MAGs. [file Table_1.XLSX]

## Sheet: ctg.sta
MAG Id	Predicted name	N50	N90	Total Seqs	Total assembled bases (bp)	Average contig length(bp)	Median contig length(bp)	Max length(bp)	Min length(bp)	GC (%)	Total ORFs
MAG1	Acidobacteria bacterium	11000	3640	984	7560387	7683.32	5617	51427	1507	56.2042	6344
MAG2	Acidobacteria bacterium	48405	14481	135	3695915	27377.1	17779	175275	1509	52.0131	3493
MAG3	Acidobacteria bacterium	24733	3955	543	5547568	10216.5	3955	128403	1005	61.1352	5308
MAG4	Acidobacteria bacterium	8026	2090	554	2859093	5160.82	2990	46956	1000	63.0652	2820
MAG5	Acidobacteria bacterium	13276	3583	556	4555800	8193.88	5249.5	67408	1503	70.1302	4488
MAG6	Acidobacteria bacterium	50318	16061	142	4445202	31304.2	21278	209006	1612	70.177	3943
MAG7	Acidobacteria bacterium	16954	4441	358	3689132	10304.8	6176	88054	1500	54.5852	3495
MAG8	Propionibacterium sp.	13647	3722	414	3335806	8057.5	5061	68139	1003	71.9061	3323
MAG9	Actinobacteria bacterium	51032	15647	106	3140719	29629.4	20519.5	121024	1678	70.3991	3045
MAG10	Actinobacteria bacterium	18570	4947	285	3061438	10741.9	7062	69338	1514	73.262	3159
MAG11	Coriobacteriaceae bacterium	64538	13335	75	2309399	30792	17379	166674	1630	63.2895	2211
MAG12	Actinobacteria bacterium	34042	10016	110	2316558	21059.6	16065.5	121316	1598	70.4125	2273
MAG13	Fimbriimonadales bacterium	73891	23889	77	3392095	44053.2	28906	217776	1954	53.0023	2994
MAG14	Chthonomonadales bacterium	7580	2882	674	3867938	5738.78	4314.5	32922	1512	64.668	3685
MAG15	Armatimonadota bacterium	19705	5592	312	3805836	12198.2	8480.5	91449	1555	60.015	3388
MAG16	Fimbriimonadales bacterium	353752	87686	11	2406220	218747	219610	505292	29065	57.4387	2287
MAG17	Fimbriimonadaceae bacterium	30289	8107	206	3084743	14974.5	7704	132773	1023	59.7369	3061
MAG18	Fimbriimonadaceae bacterium	17174	5253	269	2984499	11094.8	7356	65871	1503	63.6817	2870
MAG19	Bacteroidetes bacterium	20268	3717	336	3312871	9859.74	4904.5	89438	1518	48.1903	2876
MAG20	Bacteroidetes bacterium	38794	7062	190	3256534	17139.7	9224.5	107644	1545	42.9616	2626
MAG21	Bacteroidetes bacterium	84296	25169	79	3943088	49912.5	38600	209903	2019	42.4747	3193
MAG22	Ignavibacteria bacterium	9676	2618	579	3661186	6323.29	3965	63680	1500	46.2111	3361
MAG23	Bacteroidetes bacterium	12194	3193	494	3770475	7632.54	4826.5	46504	1503	47.8265	3519
MAG24	Cyclobacteriaceae bacterium	37802	12815	138	3046743	22077.8	16520	149812	1035	46.3736	2795
MAG25	Chitinophagaceae bacterium	47255	13575	123	3396999	27617.9	16089	152869	1519	42.6485	3116
MAG26	Bacteroidetes bacterium	65260	19421	141	5217897	37006.4	24537	177821	1812	52.5663	4031
MAG27	Ignavibacteriaceae bacterium	49838	16573	121	3590198	29671.1	20226	170190	1658	32.9226	3084
MAG28	Bacteroidetes bacterium	24075	4890	251	2986812	11899.6	5863	101083	1578	53.1592	2633
MAG29	Ignavibacteriaceae bacterium	36160	6626	232	3789801	16335.3	6789.5	83555	1529	32.9658	3360
MAG30	Bacteroidetes bacterium	9008	2929	482	3044580	6316.56	4514.5	46590	1500	39.5575	2791
MAG31	Bacteroidetes bacterium	13722	2798	480	3606933	7514.44	3844.5	100722	1517	57.3544	3284
MAG32	Bacteroidetes bacterium	21134	5204	323	3647190	11291.6	6545	74253	1507	52.0584	3232
MAG33	Chitinophagaceae bacterium	27190	6960	204	3191432	15644.3	9893	90131	1665	42.1591	2974
MAG34	Bacteroidetes bacterium	33776	10965	270	5635754	20873.2	15635	122405	1002	57.3233	4298
MAG35	Bacteroidetes bacterium	21897	6676	374	5251404	14041.2	9886	108477	1598	50.6977	4216
MAG36	Bacteroidales bacterium CF	17110	5323	202	2308556	11428.5	7971	86157	1549	39.2134	2161
MAG37	Bacteroidetes bacterium	7938	2879	453	2752579	6076.33	4233	40373	1502	49.7843	2569
MAG38	Bacteroidetes bacterium	15645	4072	327	3164027	9675.92	5725	59516	1512	54.1867	2761
MAG39	Bacteroidetes bacterium	16775	3930	450	4285908	9524.24	5728.5	106743	1509	68.5339	3380
MAG40	Bacteroidetes bacterium	17972	4929	303	3440196	11353.8	7319	99322	1503	44.4892	3005
MAG41	Bacteroidetes bacterium	18754	5887	272	3460941	12724	8797	78270	1553	38.8848	3008
MAG42	Bacteroidetes bacterium	15937	3549	337	2949250	8751.48	4759	59303	1500	41.7218	2710
MAG43	Bacteroidetes bacterium	38490	9152	176	3601281	20461.8	10725	193574	1627	45.8269	3017
MAG44	Bacteroidetes bacterium	14418	3756	472	4179801	8855.51	5634	100117	1507	62.7141	3809
MAG45	Bdellovibrionota bacterium	15363	4978	486	5135889	10567.7	8106	55790	1501	60.5669	4842
MAG46	Bdellovibrionota bacterium	12761	4477	419	3972265	9480.35	7033	58965	1538	54.7589	3755
MAG47	Bdellovibrionota bacterium	142937	30838	82	4936207	60197.6	32085	392957	1718	63.5643	4271
MAG48	Cryosericaceae bacterium	45980	9113	72	1426216	19808.6	8827	70222	1560	57.8314	1397
MAG49	Cryosericum sp.	12734	3092	211	1700697	8060.18	4170	61152	1507	61.0122	1766
MAG50	Cryosericum sp.	13184	2386	238	1543283	6484.38	3209.5	67306	1000	57.7028	1599
MAG51	Fermentibacteraceae bacterium	8106	2485	451	2544589	5642.1	3656	36056	1501	66.7128	2606
MAG52	Chloroflexi bacterium	49263	12575	183	4793305	26192.9	15352	138530	1506	58.6715	4248
MAG53	Chloroflexi bacterium	55441	15540	215	6492473	30197.5	18749	189937	1549	64.9086	5676
MAG54	Chloroflexi bacterium	22070	5859	334	4302593	12882	8343.5	95835	1594	65.5592	3756
MAG55	Dehalococcoidales bacterium	12353	2407	249	1705877	6850.91	3392	89461	1007	48.0812	1840
MAG56	Dehalococcoidales bacterium	27370	7927	222	3737618	16836.1	10952.5	108802	1508	67.9097	3946
MAG57	Chloroflexi bacterium	9446	3090	552	3645068	6603.38	4927	49226	1005	58.3257	3684
MAG58	Chloroflexi bacterium	21206	5100	266	3113073	11703.3	6599.5	85115	1500	53.6757	2952
MAG59	Chloroflexi bacterium	10809	3062	448	3173646	7084.03	4366	42932	1536	57.3576	3173
MAG60	Chloroflexi bacterium	24122	6466	384	4718696	12288.3	6972.5	102237	1009	66.1806	4402
MAG61	Chloroflexi bacterium	52222	14883	115	3425433	29786.4	18930	164085	1587	53.3112	3099
MAG62	Chloroflexi bacterium	18414	4770	437	4755785	10882.8	6760	78880	1503	66.8771	4244
MAG63	Cloacimonadaceae bacterium	17238	4757	205	2279612	11120.1	7721	67647	1565	56.3545	1847
MAG64	Syntrophosphaera sp.	23415	7287	157	2363043	15051.2	10658	72557	1601	55.5111	1863
MAG65	Cloacimonadaceae bacterium	8051	2960	391	2367522	6055.04	4382	38881	1507	56.3993	2055
MAG66	unclassified Methanomethylicaceae	12598	1861	421	2346578	5573.82	2220	82700	1002	54.65	2809
MAG67	unclassified Methanomethylicaceae	7913	2473	262	1502152	5733.4	3463	47444	1503	59.068	1815
MAG68	Cyanobacteria bacterium	24422	6233	533	7412205	13906.6	8119	90705	1526	52.8391	6485
MAG69	Edwardsbacteria bacterium	12477	3729	298	2459540	8253.49	5694	44156	1514	68.3922	2311
MAG70	Endomicrobiaceae bacterium	36643	6496	109	1728428	15857.1	5937	99705	1518	35.2286	1625
MAG71	Elusimicrobia bacterium	27516	6476	157	2342685	14921.6	8513	81639	1566	55.4918	2050
MAG72	Elusimicrobia bacterium	191744	75979	42	2909945	69284.4	18290	306543	1027	55.8426	2323
MAG73	Elusimicrobia bacterium	12517	3924	216	1682775	7790.62	5196.5	64618	1002	46.9717	1713
MAG74	Elusimicrobia bacterium	15310	3978	184	1806267	9816.67	5982.5	76073	1505	58.7433	1753
MAG75	Eremiobacterota bacterium	10219	3185	332	2401588	7233.7	5084	43412	1501	50.6268	2382
MAG76	Eremiobacterota bacterium	18481	5990	259	3135403	12105.8	9545	59763	1599	39.5174	2989
MAG77	Eremiobacterota bacterium	27175	8444	150	2595140	17300.9	10614.5	97791	1503	43.6988	2313
MAG78	unclassified Thermoplasmata	119583	25398	26	1429120	54966.2	30099.5	256016	2456	46.7334	1447
MAG79	unclassified Euryarchaeota	16320	4254	226	2209032	9774.48	6240.5	53837	1515	61.6868	2348
MAG80	unclassified Thermoplasmata	11854	2807	259	1737339	6707.87	3873	56031	1013	64.5394	1941
MAG81	Methanomethylovorans hollandica	10245	2847	398	2658704	6680.16	4046.5	46145	1502	40.6923	2817
MAG82	unclassified Methanoregulaceae	22750	6997	159	2343174	14736.9	9209	78485	1555	67.1027	2391
MAG83	unclassified Methanoregulaceae	5121	2116	546	2294213	4201.86	2868.5	28580	1500	55.1989	2655
MAG84	unclassified Methanoregulaceae	5124	2041	531	2201377	4145.72	3031	27597	1505	55.4894	2524
MAG85	Methanobacterium sp.	11322	3299	267	1974880	7396.55	5255	42870	1546	36.1484	2188
MAG86	Bacilli bacterium	12088	3996	126	1083041	8595.56	6355	30230	1513	28.9444	1227
MAG87	Clostridiales bacterium	16882	5101	170	1741753	10245.6	6881.5	52665	1506	59.3131	1780
MAG88	Bacilli bacterium	7216	2371	265	1415096	5339.98	3426	29302	1502	36.8935	1495
MAG89	Peptococcaceae bacterium	75318	17528	111	3424667	30852.9	10458	268290	1549	45.3451	3310
MAG90	Syntrophomonadaceae bacterium	20921	6055	185	2436015	13167.6	9358	69153	1626	49.3109	2392
MAG91	Clostridium indicum	15649	4764	470	4760679	10129.1	7168.5	84022	1509	42.6163	4733
MAG92	Acholeplasmataceae bacterium	8556	2546	279	1619263	5803.81	3799	37902	1507	38.4803	1731
MAG93	Dehalobacterium formicoaceticum	21627	6252	240	3102704	12927.9	8239.5	82042	1506	43.148	3078
MAG94	Clostridiales bacterium	12411	3887	341	2916868	8553.87	6185	73230	1513	40.1137	3033
MAG95	Clostridiaceae bacterium	23068	7690	209	3192225	15273.8	10118	112032	1508	32.8712	3144
MAG96	Sporomusa sp.	42376	12209	236	5930155	25127.8	15051	165728	1552	43.5289	5806
MAG97	Syntrophomonadaceae bacterium	11594	3867	349	2920454	8368.06	6072	49052	1517	49.7829	2985
MAG98	Syntrophomonadaceae bacterium	28202	5708	200	2722271	13611.4	6530	161447	1511	50.0159	2704
MAG99	Firmicutes bacterium	11306	2867	243	1767111	7272.06	4219	68446	1567	57.2891	1828
MAG100	Firmicutes bacterium	34905	12675	95	1863749	19618.4	13314	137891	1001	58.2854	1772
MAG101	Fusobacteria bacterium	69784	16891	85	2974215	34990.8	19518	185601	1504	32.6325	2649
MAG102	Nitrospiraceae bacterium	48750	12980	159	3808370	23952	14985	135345	1533	62.512	3759
MAG103	Nitrospiraceae bacterium	29370	9193	218	3904003	17908.3	12876.5	79349	1505	60.3788	3847
MAG104	Planctomycetes bacterium	297721	79562	22	4784317	217469	121004	1603790	24476	59.082	3934
MAG105	Planctomyces sp.	21246	4957	527	6296909	11948.6	7258	93834	1504	64.0488	5309
MAG106	Planctomyces sp.	58383	12138	216	5602864	25939.2	12388.5	235651	1513	65.61	4494
MAG107	Planctomycetacia bacterium	18815	5766	278	3280123	11799	8161.5	58144	1558	69.928	2684
MAG108	Planctomycetacia bacterium	37114	11043	171	3863409	22593	12713	166117	1638	66.1467	3344
MAG109	Pirellulaceae bacterium	4893	2038	1360	5594777	4113.81	3202	24794	1502	64.5733	5369
MAG110	Planctomyces sp.	24695	7359	354	5420320	15311.6	10397	139241	1512	59.9312	4548
MAG111	Planctomycetales bacterium	242233	54315	44	5043499	114625	59865	510507	1875	57.5846	4000
MAG112	Planctomyces sp.	24180	6147	471	6389712	13566.3	8580	75439	1509	60.6106	5346
MAG113	Planctomycetacia bacterium	7672	2937	755	4585090	6072.97	4561	69606	1515	55.5231	4053
MAG114	Planctomyces sp.	13974	4235	580	5360691	9242.57	6655	53475	1526	64.8075	4441
MAG115	Planctomycetacia bacterium	74769	15386	152	4917965	32355	14238	291956	1566	62.6608	4043
MAG116	Pirellulaceae bacterium	15585	4687	802	8204537	10230.1	7491.5	60798	1500	63.2089	6014
MAG117	Pirellulaceae bacterium	8474	2736	997	5895898	5913.64	4171	41806	1502	63.3056	5283
MAG118	Planctomycetacia bacterium	72378	15799	182	5381299	29567.6	11517	178539	1561	60.627	4323
MAG119	Planctomycetes bacterium	20978	6254	347	4677855	13480.9	8873	89889	1533	73.1239	4039
MAG120	Planctomycetes bacterium	24570	7429	271	3897921	14383.5	9493	104193	1036	64.349	3204
MAG121	Pirellulaceae bacterium	61298	12282	265	6171498	23288.7	8415	240510	1522	66.5327	4958
MAG122	Planctomycetes bacterium	11823	3746	478	3793864	7936.95	5571.5	53108	1517	65.3403	3506
MAG123	Planctomycetacia bacterium	14648	4338	449	4352267	9693.24	6481	77704	1510	68.8476	3648
MAG124	Rhizobiales bacterium	119071	36555	53	3899236	73570.5	56884	308414	1541	67.2372	3711
MAG125	Betaproteobacteria bacterium	19545	6555	220	3000244	13637.5	9586.5	81488	1501	66.3697	3005
MAG126	Pinisolibacter sp.	17216	4987	406	4274830	10529.1	6968	82368	1509	69.351	4241
MAG127	Sphingomonadaceae bacterium	13896	4183	345	3222480	9340.52	6660	64657	1516	67.5328	2944
MAG128	Deltaproteobacteria bacterium	45198	13388	123	2878226	23400.2	14945	123198	1512	46.1473	2719
MAG129	Hyphomonadaceae bacterium	18601	6682	249	3306149	13277.7	9231	117798	1501	66.5489	3389
MAG130	Terricaulis sp.	38399	9181	148	2936874	19843.7	10519.5	215233	1505	65.2651	3150
MAG131	Geobacter sp.	51486	14121	133	3746964	28172.7	17734	171024	1529	55.0107	3461
MAG132	Nitrosomonas nitrosa	17239	4443	291	3059570	10514	6558	115126	1504	47.3006	2996
MAG133	Sphingomonadaceae bacterium	13814	4307	295	2711346	9191	6068	64953	1518	65.3842	2775
MAG134	Rhodobacteraceae bacterium	34521	12070	153	3451795	22560.8	16678	146151	1533	67.8571	3511
MAG135	Rhodospirillaceae bacterium	11456	3909	593	4818131	8125.01	5943	47169	1504	71.994	5006
MAG136	Geobacter sp.	12633	3920	419	3727609	8896.44	6361	100420	1509	60.9671	3703
MAG137	Desulfovibrio sp. G11	4574	2084	667	2634283	3949.45	3218	23259	1505	58.8222	2542
MAG138	Geobacteraceae bacterium	45484	12332	109	2638520	24206.6	15370	107956	1672	57.064	2559
MAG139	Geobacter sp.	15208	3341	371	3044853	8207.15	4774	47166	1540	59	2881
MAG140	Rhodospirillaceae bacterium	7644	3000	369	2226152	6032.93	4664	25489	1500	58.436	2426
MAG141	Rhizobiales bacterium	10154	3184	752	5362949	7131.58	5025.5	55307	1503	72.1185	5514
MAG142	Rhodospirillaceae bacterium	15058	4304	520	5127607	9860.78	7071	61002	1509	67.7239	5328
MAG143	Rhodocyclaceae bacterium	15208	4221	400	3819621	9549.05	6574	89811	1540	68.9124	3726
MAG144	Deltaproteobacteria bacterium	33569	9700	174	3429713	19711	13878	98032	1550	49.9211	3332
MAG145	Gammaproteobacteria bacterium	18657	4053	274	2785608	10166.5	5511.5	59270	1512	62.6637	2805
MAG146	Deltaproteobacteria bacterium	10953	2587	569	3726700	6549.56	3809	59884	1509	59.7706	3829
MAG147	Rhizobiales bacterium	14836	4092	435	4048176	9306.15	5928	60943	1504	69.4132	4118
MAG148	Hyphomonadaceae bacterium	9107	3426	490	3389241	6916.82	5381	33347	1510	65.2399	3613
MAG149	Thauera sp. K11	13744	3736	418	3583496	8572.96	5760	56400	1513	67.2023	3602
MAG150	Deltaproteobacteria bacterium	14783	4759	321	3267994	10180.7	6808	48599	1522	57.533	3241
MAG151	Rhodocyclaceae bacterium	18649	4991	383	4361535	11387.8	7139	79066	1522	68.8673	4265
MAG152	Deltaproteobacteria bacterium	11561	3777	594	4684277	7885.99	5810	48650	1502	53.7326	4674
MAG153	Rhizobiales bacterium	26654	8991	212	3860667	18210.7	14278	97365	1505	66.3677	3939
MAG154	Geobacter sp.	10952	3416	456	3499679	7674.73	5179.5	55346	1502	55.2177	3458
MAG155	Treponema sp.	10402	2673	399	2572465	6447.28	4177	61208	1521	60.981	2610
MAG156	Spirochaetales bacterium	94246	5164	134	2412218	18001.6	4248.5	253797	1514	27.0949	2172
MAG157	Treponema sp.	19713	5662	214	2601038	12154.4	7986.5	61878	1523	57.0913	2413
MAG158	Treponema sp.	10170	2917	298	2058407	6907.41	4477	66886	1543	57.2603	2079
MAG159	Synergistaceae bacterium	24146	4774	190	2126196	11190.5	5718	62823	1005	60.2957	2169
MAG160	Synergistaceae bacterium	21554	5719	182	2113993	11615.3	6551.5	89285	1009	60.0579	2125
MAG161	unclassified Thaumarchaeota	37305	7056	129	2138689	16579	8225	128905	1537	30.1386	2275
MAG162	Meiothermus sp.	15329	5029	306	3148869	10290.4	6836	71011	1505	55.8625	3188
MAG163	Thermotogaceae bacterium	39454	7889	152	2682122	17645.5	7473	241784	1512	37.1928	2574
MAG164	Pedosphaerales bacterium	17891	5191	418	4607093	11021.8	7559	60656	1515	58.786	3958
MAG165	Verrucomicrobiota bacterium	37835	7254	261	4250764	16286.5	7664	114249	1502	62.868	3541
MAG166	Candidate phyla WOR-3	7948	2507	426	2510993	5894.35	4262.5	46185	1511	67.6826	2373
MAG167	undefined bacteria	15934	3438	245	1979028	8077.67	4335	71675	1013	46.5419	1941
MAG168	undefined bacteria	15105	3868	771	7142219	9263.58	5754	85039	1502	53.1271	6380
MAG169	Wallbacteria bacterium	138433	44674	66	4837506	73295.5	48160	312497	1712	56.66	3718
MAG170	Zixibacteria bacterium	7851	2543	524	2990034	5706.17	4107.5	34846	1506	55.0748	2957
MAG171	undefined bacteria	14548	4027	296	2695057	9104.92	5903	59222	1583	60.5784	2498
MAG172	undefined bacteria	9472	3500	637	4481399	7035.16	5407	51096	1511	65.9944	3909
