# Supplementary material for: Monthly dynamics of microbial communities and variation of nitrogen-cycling genes in an industrial-scale expanded granular sludge bed reactor
Source: Front Microbiol. 2023 Feb 16;14:1125709. doi: 10.3389/fmicb.2023.1125709 (PMC9978346; doi:10.3389/fmicb.2023.1125709)
Supplement: SUPPLEMENTARY TABLE S2 — The similarity evaluation between each MAG and the reference genomes from the NCBI RefSeq database by FastANI. [file Table_2.XLSX]

## Sheet: ANI
MAG	Ref	ANI	Aligned_fragment	Total_framgment	Ref_taxid	Ref_lineage
MAG141	GCF_001305515.1	83.0788	1002	1385	665126	k__Bacteria;p__Proteobacteria;c__Alphaproteobacteria;o__Hyphomicrobiales;f__Hyphomicrobiaceae;g__Prosthecomicrobium;s__Prosthecomicrobium hirschii
MAG141	GCF_004362745.1	78.8395	708	1385	1920512	k__Bacteria;p__Proteobacteria;c__Alphaproteobacteria;o__Hyphomicrobiales;f__Pleomorphomonadaceae;g__Oharaeibacter;s__Oharaeibacter diazotrophicus
MAG141	GCF_019160155.1	78.7463	653	1385	2815579	k__Bacteria;p__Proteobacteria;c__Alphaproteobacteria;o__Hyphomicrobiales;f__Ancalomicrobiaceae;g__Pinisolibacter;s__Pinisolibacter aquiterrae
MAG141	GCF_004328075.1	78.7281	638	1385	1549641	k__Bacteria;p__Proteobacteria;c__Alphaproteobacteria;o__Hyphomicrobiales;f__Ancalomicrobiaceae;g__Siculibacillus;s__Siculibacillus lacustris
MAG141	GCF_015904235.1	78.5477	595	1385	2793297	k__Bacteria;p__Proteobacteria;c__Alphaproteobacteria;o__Hyphomicrobiales;f__Pleomorphomonadaceae;g__Methylobrevis;s__Methylobrevis albus
MAG141	GCF_000192745.1	78.347	505	1385	991905	k__Bacteria;p__Proteobacteria;c__Alphaproteobacteria;o__Rhodobacterales;f__Rhodobacteraceae;g__Polymorphum;s__Polymorphum gilvum
MAG141	GCF_001720135.1	78.2947	476	1385	1439726	k__Bacteria;p__Proteobacteria;c__Alphaproteobacteria;o__Hyphomicrobiales;f__Pleomorphomonadaceae;g__Methylobrevis;s__Methylobrevis pamukkalensis
MAG141	GCF_013839525.1	77.9845	555	1385	2735553	k__Bacteria;p__Proteobacteria;c__Alphaproteobacteria;o__Hyphomicrobiales;f__Pleomorphomonadaceae;g__Chthonobacter;s__Chthonobacter rhizosphaerae
MAG141	GCF_014252955.1	77.9671	457	1385	2762596	k__Bacteria;p__Proteobacteria;c__Alphaproteobacteria;o__Hyphomicrobiales;f__Stappiaceae;g__Stappia;s__Stappia sp. 28M-7
MAG141	GCF_024294805.1	77.9353	559	1385	2962936	k__Bacteria;p__Proteobacteria;c__Alphaproteobacteria;o__Hyphomicrobiales;f__Alsobacteraceae;g__Alsobacter;s__Alsobacter sp. SYSU M60028
MAG141	GCF_013839445.1	77.9056	484	1385	1683161	k__Bacteria;p__Proteobacteria;c__Alphaproteobacteria;o__Hyphomicrobiales;f__Pleomorphomonadaceae;g__Chthonobacter;s__Chthonobacter albigriseus
MAG141	GCF_001927285.1	77.8431	537	1385	1709001	k__Bacteria;p__Proteobacteria;c__Alphaproteobacteria;o__Hyphomicrobiales;f__Pleomorphomonadaceae;g__Mongoliimonas;s__Mongoliimonas terrestris
MAG141	GCF_023507705.1	77.8264	469	1385	2925220	k__Bacteria;p__Proteobacteria;c__Alphaproteobacteria;o__Hyphomicrobiales;f__Stappiaceae;g__Stappia;s__Stappia sp. WLB29
MAG141	GCF_000423225.1	77.8044	502	1385	1122131	k__Bacteria;p__Proteobacteria;c__Alphaproteobacteria;o__Hyphomicrobiales;f__Kaistiaceae;g__Kaistia;s__Kaistia adipata
MAG141	GCF_016629525.1	77.7741	496	1385	2795690	k__Bacteria;p__Proteobacteria;c__Alphaproteobacteria;o__Hyphomicrobiales;f__Kaistiaceae;g__Kaistia;s__Kaistia sp. 32K
MAG141	GCF_000283095.1	77.7727	522	1385	1211115	k__Bacteria;p__Proteobacteria;c__Alphaproteobacteria;o__Hyphomicrobiales;f__Chelatococcaceae;g__Chelatococcus;s__Chelatococcus sp. GW1
MAG141	GCF_900185735.1	77.7541	536	1385	2003586	k__Bacteria;p__Proteobacteria;c__Alphaproteobacteria;o__Hyphomicrobiales;f__Stappiaceae;g__Stappia;s__Stappia sp. P2PMeth1
MAG141	GCF_001696535.1	77.7538	495	1385	538381	k__Bacteria;p__Proteobacteria;c__Alphaproteobacteria;o__Hyphomicrobiales;f__Stappiaceae;g__Stappia;s__Stappia indica
MAG141	GCF_014196925.1	77.7516	553	1385	1348468	k__Bacteria;p__Proteobacteria;c__Alphaproteobacteria;o__Hyphomicrobiales;f__Chelatococcaceae;g__Chelatococcus;s__Chelatococcus caeni
MAG141	GCF_003258835.1	77.7415	455	1385	34017	k__Bacteria;p__Proteobacteria;c__Alphaproteobacteria;o__Hyphomicrobiales;f__Rhodobiaceae;g__Rhodobium;s__Rhodobium orientis
MAG141	GCF_008630065.1	77.7094	444	1385	50712	k__Bacteria;p__Proteobacteria;c__Alphaproteobacteria;o__Hyphomicrobiales;f__Blastochloridaceae;g__Blastochloris;s__Blastochloris sulfoviridis
MAG141	GCF_000702305.1	77.7059	519	1385	1125973	k__Bacteria;p__Proteobacteria;c__Alphaproteobacteria;o__Hyphomicrobiales;f__Boseaceae;g__Bosea;s__Bosea sp. 117
MAG141	GCF_000425185.1	77.6871	522	1385	1122962	k__Bacteria;p__Proteobacteria;c__Alphaproteobacteria;o__Hyphomicrobiales;f__Pleomorphomonadaceae;g__Pleomorphomonas;s__Pleomorphomonas koreensis
MAG141	GCF_004123845.1	77.6794	503	1385	1972137	k__Bacteria;p__Proteobacteria;c__Alphaproteobacteria;o__Hyphomicrobiales;f__Boseaceae;g__Bosea;s__Bosea sp. Tri-44
MAG141	GCF_006351905.1	77.6746	408	1385	2584466	k__Bacteria;p__Proteobacteria;c__Alphaproteobacteria;o__Hyphomicrobiales;f__Phyllobacteriaceae;g__Mesorhizobium;s__Mesorhizobium sp. 8
MAG141	GCF_001271345.1	77.6708	558	1385	1702325	k__Bacteria;p__Proteobacteria;c__Alphaproteobacteria;o__Hyphomicrobiales;f__Chelatococcaceae;g__Chelatococcus;s__Chelatococcus sp. CO-6
MAG141	GCF_900185725.1	77.6705	542	1385	2003585	k__Bacteria;p__Proteobacteria;c__Alphaproteobacteria;o__Hyphomicrobiales;f__Stappiaceae;g__Stappia;s__Stappia sp. TSB10P1A
MAG141	GCF_900185745.1	77.667	537	1385	2003584	k__Bacteria;p__Proteobacteria;c__Alphaproteobacteria;o__Hyphomicrobiales;f__Stappiaceae;g__Stappia;s__Stappia sp. TSB10GB4
MAG141	GCF_001429505.1	77.6649	522	1385	1736544	k__Bacteria;p__Proteobacteria;c__Alphaproteobacteria;o__Hyphomicrobiales;f__Boseaceae;g__Bosea;s__Bosea sp. Root483D1
MAG141	GCF_004022605.1	77.6598	396	1385	2496662	k__Bacteria;p__Proteobacteria;c__Alphaproteobacteria;o__Hyphomicrobiales;f__Phyllobacteriaceae;g__Mesorhizobium;s__Mesorhizobium sp. M4B.F.Ca.ET.089.01.1.1
MAG141	GCF_014206975.1	77.6392	404	1385	83264	k__Bacteria;p__Proteobacteria;c__Alphaproteobacteria;o__Hyphomicrobiales;f__Phyllobacteriaceae;g__Aminobacter;s__Aminobacter aganoensis
MAG141	GCF_000800935.1	77.6307	359	1385	1339244	k__Bacteria;p__Proteobacteria;c__Alphaproteobacteria;o__Hyphomicrobiales;f__Methylobacteriaceae;g__Methylobacterium;s__Methylobacterium sp. ZNC0032
MAG141	GCF_024519135.1	77.6244	437	1385	2968474	k__Bacteria;p__Proteobacteria;c__Alphaproteobacteria;o__Hyphomicrobiales;f__Aurantimonadaceae;g__Aurantimonas;s__Aurantimonas sp. MSK8Z-1
MAG141	GCF_014200015.1	77.6227	373	1385	83265	k__Bacteria;p__Proteobacteria;c__Alphaproteobacteria;o__Hyphomicrobiales;f__Phyllobacteriaceae;g__Aminobacter;s__Aminobacter niigataensis
MAG141	GCF_900185715.1	77.6218	583	1385	1892849	k__Bacteria;p__Proteobacteria;c__Alphaproteobacteria;o__Hyphomicrobiales;f__Boseaceae;g__Bosea;s__Bosea sp. CS1GBMeth4
MAG141	GCF_003998955.1	77.6171	427	1385	2496649	k__Bacteria;p__Proteobacteria;c__Alphaproteobacteria;o__Hyphomicrobiales;f__Phyllobacteriaceae;g__Mesorhizobium;s__Mesorhizobium sp. M4B.F.Ca.ET.017.02.2.1
MAG141	GCF_003966715.1	77.5971	463	1385	2233851	k__Bacteria;p__Proteobacteria;c__Alphaproteobacteria;o__Hyphomicrobiales;f__Blastochloridaceae;g__Blastochloris;s__Blastochloris tepida
MAG141	GCF_900156025.1	77.5969	409	1385	1907408	k__Bacteria;p__Proteobacteria;c__Alphaproteobacteria;o__Hyphomicrobiales;f__Boseaceae;g__Bosea;s__Bosea sp. TND4EK4
MAG141	GCF_904067575.1	77.5931	504	1385	2768848	k__Bacteria;p__Proteobacteria;c__Alphaproteobacteria;o__Hyphomicrobiales;f__Boseaceae;g__Bosea;s__Bosea sp. 21B
MAG141	GCF_900112185.1	77.5929	538	1385	378404	k__Bacteria;p__Proteobacteria;c__Alphaproteobacteria;o__Hyphomicrobiales;f__Boseaceae;g__Bosea;s__Bosea sp. CRIB-10
MAG141	GCF_004792275.1	77.592	479	1385	2563947	k__Bacteria;p__Proteobacteria;c__Alphaproteobacteria;o__Hyphomicrobiales;f__Phyllobacteriaceae;g__Mesorhizobium;s__Mesorhizobium sp. M4B.F.Ca.ET.143.01.1.1
MAG141	GCF_001424795.1	77.5879	390	1385	2735891	k__Bacteria;p__Proteobacteria;c__Alphaproteobacteria;o__Hyphomicrobiales;f__Phyllobacteriaceae;g__Aminobacter;s__Aminobacter sp. DSM 101952
MAG141	GCF_003004785.1	77.5833	449	1385	2109933	k__Bacteria;p__Proteobacteria;c__Alphaproteobacteria;o__Hyphomicrobiales;f__Alsobacteraceae;g__Alsobacter;s__Alsobacter soli
MAG141	GCF_008253865.1	77.5825	502	1385	2599640	k__Bacteria;p__Proteobacteria;c__Alphaproteobacteria;o__Hyphomicrobiales;f__Boseaceae;g__Bosea;s__Bosea sp. F3-2
MAG141	GCF_009223885.1	77.5823	449	1385	1850374	k__Bacteria;p__Proteobacteria;c__Alphaproteobacteria;o__Hyphomicrobiales;f__Xanthobacteraceae;g__Ancylobacter;s__Ancylobacter sp. TS-1
MAG141	GCF_024609765.1	77.5775	501	1385	2250594	k__Bacteria;p__Proteobacteria;c__Alphaproteobacteria;o__Hyphomicrobiales;f__Rhizobiaceae;g__Shinella;s__Shinella pollutisoli
MAG141	GCF_001420315.1	77.5772	497	1385	53254	k__Bacteria;p__Proteobacteria;c__Alphaproteobacteria;o__Hyphomicrobiales;f__Boseaceae;g__Bosea;s__Bosea thiooxidans
MAG141	GCF_004791025.1	77.5732	477	1385	2563953	k__Bacteria;p__Proteobacteria;c__Alphaproteobacteria;o__Hyphomicrobiales;f__Phyllobacteriaceae;g__Mesorhizobium;s__Mesorhizobium sp. M4B.F.Ca.ET.203.01.1.1
MAG141	GCF_900109525.1	77.5721	513	1385	1036779	k__Bacteria;p__Proteobacteria;c__Alphaproteobacteria;o__Hyphomicrobiales;f__Boseaceae;g__Bosea;s__Bosea lupini
MAG141	GCF_002831785.1	77.5646	527	1385	2065382	k__Bacteria;p__Proteobacteria;c__Alphaproteobacteria;o__Hyphomicrobiales;f__Boseaceae;g__Bosea;s__Bosea sp. FBZP-16
MAG141	GCF_014199915.1	77.5539	557	1385	81895	k__Bacteria;p__Proteobacteria;c__Alphaproteobacteria;o__Hyphomicrobiales;f__Hyphomicrobiaceae;g__Prosthecomicrobium;s__Prosthecomicrobium pneumaticum
MAG141	GCF_004791485.1	77.5479	479	1385	2563956	k__Bacteria;p__Proteobacteria;c__Alphaproteobacteria;o__Hyphomicrobiales;f__Phyllobacteriaceae;g__Mesorhizobium;s__Mesorhizobium sp. M4B.F.Ca.ET.215.01.1.1
MAG141	GCF_003351325.1	77.547	571	1385	2763117	k__Bacteria;p__Proteobacteria;c__Alphaproteobacteria;o__Hyphomicrobiales;f__Boseaceae;g__Bosea;s__Bosea caraganae
MAG141	GCF_021391535.1	77.5462	445	1385	2906072	k__Bacteria;p__Proteobacteria;c__Alphaproteobacteria;o__Hyphomicrobiales;f__Aurantimonadaceae;g__Aurantimonas;s__Aurantimonas sp. HBX-1
MAG141	GCF_003063555.1	77.5398	376	1385	374606	k__Bacteria;p__Proteobacteria;c__Alphaproteobacteria;o__Hyphomicrobiales;f__Phyllobacteriaceae;g__Aminobacter;s__Aminobacter sp. MSH1
MAG141	GCF_024752355.1	77.5388	527	1385	2972473	None
MAG141	GCF_000092925.1	77.538	508	1385	639283	k__Bacteria;p__Proteobacteria;c__Alphaproteobacteria;o__Hyphomicrobiales;f__Xanthobacteraceae;g__Starkeya;s__Starkeya novella
MAG141	GCF_009915765.1	77.5374	427	1385	2750085	k__Bacteria;p__Proteobacteria;c__Alphaproteobacteria;o__Hyphomicrobiales;f__Stappiaceae;g__Pannonibacter;s__Pannonibacter sp. XCT-53
MAG141	GCF_004791425.1	77.5366	481	1385	2563951	k__Bacteria;p__Proteobacteria;c__Alphaproteobacteria;o__Hyphomicrobiales;f__Phyllobacteriaceae;g__Mesorhizobium;s__Mesorhizobium sp. M4B.F.Ca.ET.190.01.1.1
MAG141	GCF_016428755.1	77.5353	462	1385	2795106	k__Bacteria;p__Proteobacteria;c__Alphaproteobacteria;o__Hyphomicrobiales;f__Boseaceae;g__Bosea;s__Bosea sp. ASV33
MAG141	GCF_006714945.1	77.5335	438	1385	2587160	k__Bacteria;p__Proteobacteria;c__Alphaproteobacteria;o__Hyphomicrobiales;f__Boseaceae;g__Bosea;s__Bosea sp. AK1
MAG141	GCF_004791825.1	77.5315	479	1385	2563950	k__Bacteria;p__Proteobacteria;c__Alphaproteobacteria;o__Hyphomicrobiales;f__Phyllobacteriaceae;g__Mesorhizobium;s__Mesorhizobium sp. M4B.F.Ca.ET.172.01.1.1
MAG141	GCF_001402875.1	77.5311	429	1385	1079	k__Bacteria;p__Proteobacteria;c__Alphaproteobacteria;o__Hyphomicrobiales;f__Blastochloridaceae;g__Blastochloris;s__Blastochloris viridis
MAG141	GCF_004791855.1	77.5306	480	1385	2563949	k__Bacteria;p__Proteobacteria;c__Alphaproteobacteria;o__Hyphomicrobiales;f__Phyllobacteriaceae;g__Mesorhizobium;s__Mesorhizobium sp. M4B.F.Ca.ET.169.01.1.1
MAG141	GCF_004791395.1	77.5303	482	1385	2563952	k__Bacteria;p__Proteobacteria;c__Alphaproteobacteria;o__Hyphomicrobiales;f__Phyllobacteriaceae;g__Mesorhizobium;s__Mesorhizobium sp. M4B.F.Ca.ET.200.01.1.1
MAG141	GCF_900231165.1	77.5301	407	1385	1482074	k__Bacteria;p__Proteobacteria;c__Alphaproteobacteria;o__Hyphomicrobiales;f__Pleomorphomonadaceae;g__Hartmannibacter;s__Hartmannibacter diazotrophicus
MAG141	GCF_003046475.1	77.527	366	1385	28320	k__Bacteria;p__Proteobacteria;c__Alphaproteobacteria;o__Hyphomicrobiales;f__Rhizobiaceae;g__Mycoplana;s__Mycoplana dimorpha
MAG141	GCF_902506185.1	77.5228	516	1385	2653180	k__Bacteria;p__Proteobacteria;c__Alphaproteobacteria;o__Hyphomicrobiales;f__Boseaceae;g__Bosea;s__Bosea sp. 127
MAG141	GCF_902506165.1	77.5207	513	1385	2653181	k__Bacteria;p__Proteobacteria;c__Alphaproteobacteria;o__Hyphomicrobiales;f__Boseaceae;g__Bosea;s__Bosea sp. 29B
MAG141	GCF_001713455.1	77.5205	509	1385	1842539	k__Bacteria;p__Proteobacteria;c__Alphaproteobacteria;o__Hyphomicrobiales;f__Boseaceae;g__Bosea;s__Bosea sp. RAC05
MAG141	GCF_016613375.1	77.5166	530	1385	2738439	k__Bacteria;p__Proteobacteria;c__Alphaproteobacteria;o__Hyphomicrobiales;f__Methylobacteriaceae;g__Methylobacterium;s__Methylobacterium ajmalii
MAG141	GCF_902506135.1	77.5156	507	1385	2653179	k__Bacteria;p__Proteobacteria;c__Alphaproteobacteria;o__Hyphomicrobiales;f__Boseaceae;g__Bosea;s__Bosea sp. 125
MAG141	GCF_902498905.1	77.5133	502	1385	2038386	k__Bacteria;p__Proteobacteria;c__Alphaproteobacteria;o__Hyphomicrobiales;f__Boseaceae;g__Bosea;s__Bosea sp. EC-HK365B
MAG141	GCF_020523795.1	77.5108	510	1385	2881339	k__Bacteria;p__Proteobacteria;c__Alphaproteobacteria;o__Hyphomicrobiales;f__Xanthobacteraceae;g__Ancylobacter;s__Ancylobacter sp. Lp-2
MAG141	GCF_004801285.1	77.5075	421	1385	2675109	k__Bacteria;p__Proteobacteria;c__Alphaproteobacteria;o__Hyphomicrobiales;f__Phyllobacteriaceae;g__Mesorhizobium;s__Mesorhizobium composti
MAG141	GCF_020164735.1	77.5074	402	1385	2876624	k__Bacteria;p__Proteobacteria;c__Alphaproteobacteria;o__Hyphomicrobiales;f__Phyllobacteriaceae;g__Mesorhizobium;s__Mesorhizobium sp. ESP-6-4
MAG141	GCF_902506125.1	77.5026	519	1385	2653182	k__Bacteria;p__Proteobacteria;c__Alphaproteobacteria;o__Hyphomicrobiales;f__Boseaceae;g__Bosea;s__Bosea sp. 62
MAG141	GCF_018390695.1	77.5019	523	1385	1937790	k__Bacteria;p__Proteobacteria;c__Alphaproteobacteria;o__Hyphomicrobiales;f__Xanthobacteraceae;g__Ancylobacter;s__Ancylobacter sonchi
MAG141	GCF_021864535.1	77.4948	348	1385	2766474	k__Bacteria;p__Proteobacteria;c__Alphaproteobacteria;o__Hyphomicrobiales;f__Pleomorphomonadaceae;g__Pleomorphomonas;s__Pleomorphomonas sp. COJ-58
MAG141	GCF_004023345.1	77.4913	438	1385	2496755	k__Bacteria;p__Proteobacteria;c__Alphaproteobacteria;o__Hyphomicrobiales;f__Phyllobacteriaceae;g__Mesorhizobium;s__Mesorhizobium sp. M4B.F.Ca.ET.013.02.1.1
MAG141	GCF_904067625.1	77.4888	508	1385	2768849	k__Bacteria;p__Proteobacteria;c__Alphaproteobacteria;o__Hyphomicrobiales;f__Boseaceae;g__Bosea;s__Bosea sp. 46
MAG141	GCF_004791805.1	77.4855	489	1385	2563948	k__Bacteria;p__Proteobacteria;c__Alphaproteobacteria;o__Hyphomicrobiales;f__Phyllobacteriaceae;g__Mesorhizobium;s__Mesorhizobium sp. M4B.F.Ca.ET.150.01.1.1
MAG141	GCF_011764485.1	77.4842	454	1385	2020412	k__Bacteria;p__Proteobacteria;c__Alphaproteobacteria;o__Hyphomicrobiales;f__Boseaceae;g__Bosea;s__Bosea sp. ANAM02
MAG141	GCF_009915685.1	77.4842	431	1385	2750084	k__Bacteria;p__Proteobacteria;c__Alphaproteobacteria;o__Hyphomicrobiales;f__Stappiaceae;g__Pannonibacter;s__Pannonibacter sp. XCT-34
MAG141	GCF_003997455.1	77.4829	419	1385	2496752	k__Bacteria;p__Proteobacteria;c__Alphaproteobacteria;o__Hyphomicrobiales;f__Phyllobacteriaceae;g__Mesorhizobium;s__Mesorhizobium sp. M4B.F.Ca.ET.049.02.1.2
MAG141	GCF_014764685.1	77.4802	466	1385	2773451	k__Bacteria;p__Proteobacteria;c__Alphaproteobacteria;o__Hyphomicrobiales;f__Boseaceae;g__Bosea;s__Bosea sp. SSUT16
MAG141	GCF_004791045.1	77.4794	490	1385	2563954	k__Bacteria;p__Proteobacteria;c__Alphaproteobacteria;o__Hyphomicrobiales;f__Phyllobacteriaceae;g__Mesorhizobium;s__Mesorhizobium sp. M4B.F.Ca.ET.211.01.1.1
MAG141	GCF_000745475.1	77.4758	458	1385	1510531	k__Bacteria;p__Proteobacteria;c__Alphaproteobacteria;o__Hyphomicrobiales;f__Boseaceae;g__Bosea;s__Bosea sp. UNC402CLCol
MAG141	GCF_003012745.1	77.475	512	1385	2116701	k__Bacteria;p__Proteobacteria;c__Alphaproteobacteria;o__Hyphomicrobiales;f__Phyllobacteriaceae;g__Mesorhizobium;s__Mesorhizobium ephedrae
MAG141	GCF_004791245.1	77.4739	437	1385	2563929	k__Bacteria;p__Proteobacteria;c__Alphaproteobacteria;o__Hyphomicrobiales;f__Phyllobacteriaceae;g__Mesorhizobium;s__Mesorhizobium sp. M1C.F.Ca.ET.204.01.1.1
MAG141	GCF_004791015.1	77.4739	437	1385	2563925	k__Bacteria;p__Proteobacteria;c__Alphaproteobacteria;o__Hyphomicrobiales;f__Phyllobacteriaceae;g__Mesorhizobium;s__Mesorhizobium sp. M1C.F.Ca.ET.189.01.1.1
MAG141	GCF_904067565.1	77.4714	516	1385	2768850	k__Bacteria;p__Proteobacteria;c__Alphaproteobacteria;o__Hyphomicrobiales;f__Boseaceae;g__Bosea;s__Bosea sp. 7B
MAG141	GCF_004791725.1	77.4707	437	1385	2563921	k__Bacteria;p__Proteobacteria;c__Alphaproteobacteria;o__Hyphomicrobiales;f__Phyllobacteriaceae;g__Mesorhizobium;s__Mesorhizobium sp. M1C.F.Ca.ET.144.01.1.1
MAG141	GCF_000526315.1	77.4682	452	1385	1120792	k__Bacteria;p__Proteobacteria;c__Alphaproteobacteria;o__Hyphomicrobiales;f__Methylocystaceae;g__Methylopila;s__Methylopila sp. 73B
MAG141	GCF_004010295.2	77.4677	438	1385	2500527	k__Bacteria;p__Proteobacteria;c__Alphaproteobacteria;o__Hyphomicrobiales;f__Phyllobacteriaceae;g__Mesorhizobium;s__Mesorhizobium sp. M1C.F.Ca.ET.212.01.1.1
MAG141	GCF_018555685.1	77.4675	386	1385	1035067	k__Bacteria;p__Proteobacteria;c__Alphaproteobacteria;o__Hyphomicrobiales;f__Phyllobacteriaceae;g__Aminobacter;s__Aminobacter anthyllidis
MAG141	GCF_004790955.1	77.4664	438	1385	2563922	k__Bacteria;p__Proteobacteria;c__Alphaproteobacteria;o__Hyphomicrobiales;f__Phyllobacteriaceae;g__Mesorhizobium;s__Mesorhizobium sp. M1C.F.Ca.ET.176.01.1.1
MAG141	GCF_014495845.1	77.4662	545	1385	675281	k__Bacteria;p__Proteobacteria;c__Alphaproteobacteria;o__Hyphomicrobiales;f__Phyllobacteriaceae;g__Aquibium;s__Aquibium microcysteis
MAG141	GCF_014843825.1	77.4643	408	1385	499528	k__Bacteria;p__Proteobacteria;c__Alphaproteobacteria;o__Hyphomicrobiales;f__Phyllobacteriaceae;g__Mesorhizobium;s__Mesorhizobium silamurunense
MAG141	GCF_002770725.1	77.4641	526	1385	2023338	k__Bacteria;p__Proteobacteria;c__Alphaproteobacteria;o__Hyphomicrobiales;f__Pleomorphomonadaceae;g__Pleomorphomonas;s__Pleomorphomonas carboxyditropha
MAG141	GCF_004790905.1	77.464	438	1385	2563923	k__Bacteria;p__Proteobacteria;c__Alphaproteobacteria;o__Hyphomicrobiales;f__Phyllobacteriaceae;g__Mesorhizobium;s__Mesorhizobium sp. M1C.F.Ca.ET.187.01.1.1
MAG141	GCF_004791585.1	77.464	438	1385	2563930	k__Bacteria;p__Proteobacteria;c__Alphaproteobacteria;o__Hyphomicrobiales;f__Phyllobacteriaceae;g__Mesorhizobium;s__Mesorhizobium sp. M1C.F.Ca.ET.210.01.1.1
MAG141	GCF_004791135.1	77.464	438	1385	2563927	k__Bacteria;p__Proteobacteria;c__Alphaproteobacteria;o__Hyphomicrobiales;f__Phyllobacteriaceae;g__Mesorhizobium;s__Mesorhizobium sp. M1C.F.Ca.ET.195.01.1.1
MAG141	GCF_004791055.1	77.4627	438	1385	2563928	k__Bacteria;p__Proteobacteria;c__Alphaproteobacteria;o__Hyphomicrobiales;f__Phyllobacteriaceae;g__Mesorhizobium;s__Mesorhizobium sp. M1C.F.Ca.ET.196.01.1.1
MAG141	GCF_003008515.1	77.4625	527	1385	1868589	k__Bacteria;p__Proteobacteria;c__Alphaproteobacteria;o__Hyphomicrobiales;f__Phreatobacteraceae;g__Phreatobacter;s__Phreatobacter cathodiphilus
MAG141	GCF_004791275.1	77.4609	439	1385	2563924	k__Bacteria;p__Proteobacteria;c__Alphaproteobacteria;o__Hyphomicrobiales;f__Phyllobacteriaceae;g__Mesorhizobium;s__Mesorhizobium sp. M1C.F.Ca.ET.188.01.1.1
MAG141	GCF_004791545.1	77.4585	493	1385	2563955	k__Bacteria;p__Proteobacteria;c__Alphaproteobacteria;o__Hyphomicrobiales;f__Phyllobacteriaceae;g__Mesorhizobium;s__Mesorhizobium sp. M4B.F.Ca.ET.214.01.1.1
MAG141	GCF_004791105.1	77.458	436	1385	2563926	k__Bacteria;p__Proteobacteria;c__Alphaproteobacteria;o__Hyphomicrobiales;f__Phyllobacteriaceae;g__Mesorhizobium;s__Mesorhizobium sp. M1C.F.Ca.ET.193.01.1.1
MAG141	GCF_004123815.1	77.4566	480	1385	1867714	k__Bacteria;p__Proteobacteria;c__Alphaproteobacteria;o__Hyphomicrobiales;f__Boseaceae;g__Bosea;s__Bosea sp. Tri-39
MAG141	GCF_004022625.2	77.455	437	1385	2496667	k__Bacteria;p__Proteobacteria;c__Alphaproteobacteria;o__Hyphomicrobiales;f__Phyllobacteriaceae;g__Mesorhizobium;s__Mesorhizobium sp. M1C.F.Ca.ET.192.01.1.1
MAG141	GCF_004123895.1	77.4512	482	1385	1867716	k__Bacteria;p__Proteobacteria;c__Alphaproteobacteria;o__Hyphomicrobiales;f__Boseaceae;g__Bosea;s__Bosea sp. Tri-54
MAG141	GCF_024519155.1	77.4501	451	1385	2968473	k__Bacteria;p__Proteobacteria;c__Alphaproteobacteria;o__Hyphomicrobiales;f__Aurantimonadaceae;g__Aurantimonas;s__Aurantimonas sp. CSK15Z-1
MAG141	GCF_003998875.1	77.4465	426	1385	2496651	k__Bacteria;p__Proteobacteria;c__Alphaproteobacteria;o__Hyphomicrobiales;f__Phyllobacteriaceae;g__Mesorhizobium;s__Mesorhizobium sp. M4B.F.Ca.ET.019.03.1.1
MAG141	GCF_003046185.1	77.4447	484	1385	1122261	k__Bacteria;p__Proteobacteria;c__Alphaproteobacteria;o__Hyphomicrobiales;f__Phreatobacteraceae;g__Phreatobacter;s__Phreatobacter oligotrophus
MAG141	GCF_003666685.1	77.4406	425	1385	1827501	k__Bacteria;p__Proteobacteria;c__Alphaproteobacteria;o__Hyphomicrobiales;f__Phyllobacteriaceae;g__Mesorhizobium;s__Mesorhizobium sp. YM1C-6-2
MAG141	GCF_000526635.1	77.4372	288	1385	935261	k__Bacteria;p__Proteobacteria;c__Alphaproteobacteria;o__Hyphomicrobiales;f__Phyllobacteriaceae;g__Aminobacter;s__Aminobacter sp. J41
MAG141	GCF_014201415.1	77.4346	378	1385	1743235	k__Bacteria;p__Proteobacteria;c__Alphaproteobacteria;o__Hyphomicrobiales;f__Chelatococcaceae;g__Chelatococcus;s__Chelatococcus composti
MAG141	GCF_003952665.1	77.4313	497	1385	1867715	k__Bacteria;p__Proteobacteria;c__Alphaproteobacteria;o__Hyphomicrobiales;f__Boseaceae;g__Bosea;s__Bosea sp. Tri-49
MAG141	GCF_014334315.1	77.4308	390	1385	2766955	k__Bacteria;p__Proteobacteria;c__Alphaproteobacteria;o__Hyphomicrobiales;f__Aurantimonadaceae;g__Aurantimonas;s__Aurantimonas sp. DM33-3
MAG141	GCF_001509835.1	77.4306	519	1385	406341	k__Bacteria;p__Proteobacteria;c__Alphaproteobacteria;o__Hyphomicrobiales;f__Boseaceae;g__Bosea;s__Bosea sp. WAO
MAG141	GCF_023016525.1	77.4299	456	1385	266121	k__Bacteria;p__Proteobacteria;c__Alphaproteobacteria;o__Hyphomicrobiales;f__Xanthobacteraceae;g__Starkeya;s__Starkeya koreensis
MAG141	GCF_003952385.1	77.4291	459	1385	2493669	k__Bacteria;p__Proteobacteria;c__Alphaproteobacteria;o__Hyphomicrobiales;f__Phyllobacteriaceae;g__Mesorhizobium;s__Mesorhizobium sp. M1D.F.Ca.ET.043.01.1.1
MAG141	GCF_001043975.1	77.4242	580	1385	298794	k__Bacteria;p__Proteobacteria;c__Alphaproteobacteria;o__Hyphomicrobiales;f__Methylobacteriaceae;g__Methylobacterium;s__Methylobacterium variabile
MAG141	GCF_014636935.1	77.4227	441	1385	340221	k__Bacteria;p__Proteobacteria;c__Alphaproteobacteria;o__Hyphomicrobiales;f__Alsobacteraceae;g__Alsobacter;s__Alsobacter metallidurans
MAG141	GCF_006443075.1	77.4218	430	1385	2589985	k__Bacteria;p__Proteobacteria;c__Alphaproteobacteria;o__Hyphomicrobiales;f__Phyllobacteriaceae;g__Mesorhizobium;s__Mesorhizobium sp. CU2
MAG141	GCF_006442965.1	77.4209	441	1385	2589984	k__Bacteria;p__Proteobacteria;c__Alphaproteobacteria;o__Hyphomicrobiales;f__Phyllobacteriaceae;g__Mesorhizobium;s__Mesorhizobium sp. CU3
MAG141	GCF_004571025.1	77.4202	458	1385	2560055	k__Bacteria;p__Proteobacteria;c__Alphaproteobacteria;o__Hyphomicrobiales;f__Nitrobacteraceae;g__Bradyrhizobium;s__Bradyrhizobium niftali
MAG141	GCF_000374525.1	77.42	334	1385	1120983	k__Bacteria;p__Proteobacteria;c__Alphaproteobacteria;o__Hyphomicrobiales;f__Amorphaceae;g__Amorphus;s__Amorphus coralli
MAG141	GCF_024752335.1	77.419	537	1385	2972472	None
MAG141	GCF_020165105.1	77.4181	412	1385	2876638	k__Bacteria;p__Proteobacteria;c__Alphaproteobacteria;o__Hyphomicrobiales;f__Phyllobacteriaceae;g__Mesorhizobium;s__Mesorhizobium sp. CA5
MAG141	GCF_001298265.1	77.4149	437	1385	1526658	k__Bacteria;p__Proteobacteria;c__Alphaproteobacteria;o__Hyphomicrobiales;f__Boseaceae;g__Bosea;s__Bosea vaviloviae
MAG141	GCF_009674635.1	77.413	385	1385	2666139	k__Bacteria;p__Proteobacteria;c__Alphaproteobacteria;o__Hyphomicrobiales;f__Phyllobacteriaceae;g__Aminobacter;s__Aminobacter sp. MDW-2
MAG141	GCF_003258855.1	77.4078	507	1385	444923	k__Bacteria;p__Proteobacteria;c__Alphaproteobacteria;o__Hyphomicrobiales;f__Hyphomicrobiaceae;g__Rhodoplanes;s__Rhodoplanes piscinae
MAG141	GCF_000239795.1	77.4042	500	1385	551936	k__Bacteria;p__Proteobacteria;c__Alphaproteobacteria;o__Hyphomicrobiales;f__Nitrobacteraceae;g__Bradyrhizobium;s__Bradyrhizobium sp. STM 3809
MAG141	GCF_004023205.1	77.4022	372	1385	2496769	k__Bacteria;p__Proteobacteria;c__Alphaproteobacteria;o__Hyphomicrobiales;f__Phyllobacteriaceae;g__Mesorhizobium;s__Mesorhizobium sp. M1A.F.Ca.IN.020.03.2.1
MAG141	GCF_006439475.1	77.4017	414	1385	2589899	k__Bacteria;p__Proteobacteria;c__Alphaproteobacteria;o__Hyphomicrobiales;f__Phyllobacteriaceae;g__Mesorhizobium;s__Mesorhizobium sp. B2-8-9
MAG141	GCF_002294915.1	77.401	401	1385	2029406	k__Bacteria;p__Proteobacteria;c__Alphaproteobacteria;o__Hyphomicrobiales;f__Phyllobacteriaceae;g__Mesorhizobium;s__Mesorhizobium sp. WSM3879
MAG141	GCF_003601985.1	77.401	405	1385	1777867	k__Bacteria;p__Proteobacteria;c__Alphaproteobacteria;o__Hyphomicrobiales;f__Phyllobacteriaceae;g__Mesorhizobium;s__Mesorhizobium jarvisii
MAG141	GCF_000518785.1	77.4009	344	1385	1336235	k__Bacteria;p__Proteobacteria;c__Alphaproteobacteria;o__Hyphomicrobiales;f__Rhizobiaceae;g__Ciceribacter;s__Ciceribacter selenitireducens
MAG141	GCF_002294985.1	77.4007	405	1385	632858	k__Bacteria;p__Proteobacteria;c__Alphaproteobacteria;o__Hyphomicrobiales;f__Phyllobacteriaceae;g__Mesorhizobium;s__Mesorhizobium sp. WSM3862
MAG141	GCF_001672435.1	77.3998	403	1385	1854058	k__Bacteria;p__Proteobacteria;c__Alphaproteobacteria;o__Hyphomicrobiales;f__Phyllobacteriaceae;g__Mesorhizobium;s__Mesorhizobium sp. AA23
MAG141	GCF_001605015.1	77.3993	394	1385	83263	k__Bacteria;p__Proteobacteria;c__Alphaproteobacteria;o__Hyphomicrobiales;f__Phyllobacteriaceae;g__Aminobacter;s__Aminobacter aminovorans
MAG141	GCF_020165175.1	77.3982	421	1385	588496	k__Bacteria;p__Proteobacteria;c__Alphaproteobacteria;o__Hyphomicrobiales;f__Phyllobacteriaceae;g__Mesorhizobium;s__Mesorhizobium sp. CA16
MAG141	GCF_024655635.1	77.3975	462	1385	2969304	k__Bacteria;p__Proteobacteria;c__Alphaproteobacteria;o__Hyphomicrobiales;f__Boseaceae;g__Bosea;s__Bosea sp. 47.2.35
MAG141	GCF_001429415.1	77.3968	464	1385	1736583	k__Bacteria;p__Proteobacteria;c__Alphaproteobacteria;o__Hyphomicrobiales;f__Boseaceae;g__Bosea;s__Bosea sp. Root670
MAG141	GCF_001418005.1	77.3945	430	1385	363953	k__Bacteria;p__Proteobacteria;c__Alphaproteobacteria;o__Hyphomicrobiales;f__Chelatococcaceae;g__Chelatococcus;s__Chelatococcus sambhunathii
MAG141	GCF_018390555.1	77.3943	523	1385	459519	k__Bacteria;p__Proteobacteria;c__Alphaproteobacteria;o__Hyphomicrobiales;f__Xanthobacteraceae;g__Ancylobacter;s__Ancylobacter oerskovii
MAG141	GCF_002220095.1	77.3912	443	1385	2015316	k__Bacteria;p__Proteobacteria;c__Alphaproteobacteria;o__Hyphomicrobiales;f__Boseaceae;g__Bosea;s__Bosea sp. AS-1
MAG141	GCF_016907975.1	77.3911	466	1385	61654	k__Bacteria;p__Proteobacteria;c__Alphaproteobacteria;o__Hyphomicrobiales;f__Methylocystaceae;g__Methylopila;s__Methylopila capsulata
MAG141	GCF_007559435.1	77.391	444	1385	2597768	k__Bacteria;p__Proteobacteria;c__Alphaproteobacteria;o__Hyphomicrobiales;f__Xanthobacteraceae;g__Starkeya;s__Starkeya sp. 3C
MAG141	GCF_014196845.1	77.3901	389	1385	1522175	k__Bacteria;p__Proteobacteria;c__Alphaproteobacteria;o__Hyphomicrobiales;f__Aurantimonadaceae;g__Aurantimonas;s__Aurantimonas endophytica
MAG141	GCF_014050225.1	77.3894	308	1385	2758565	k__Bacteria;p__Proteobacteria;c__Alphaproteobacteria;o__Hyphomicrobiales;f__Stappiaceae;g__Stappia;s__Stappia albiluteola
MAG141	GCF_014863355.1	77.3879	395	1385	376165	k__Bacteria;p__Proteobacteria;c__Alphaproteobacteria;o__Hyphomicrobiales;f__Phyllobacteriaceae;g__Aminobacter;s__Aminobacter carboxidus
MAG141	GCF_009600605.1	77.3873	544	1385	2608987	k__Bacteria;p__Proteobacteria;c__Alphaproteobacteria;o__Hyphomicrobiales;f__Segnochrobactraceae;g__Segnochrobactrum;s__Segnochrobactrum spirostomi
MAG141	GCF_020165035.1	77.3832	417	1385	588500	k__Bacteria;p__Proteobacteria;c__Alphaproteobacteria;o__Hyphomicrobiales;f__Phyllobacteriaceae;g__Mesorhizobium;s__Mesorhizobium sp. CA6
MAG141	GCF_900102525.1	77.3824	464	1385	1036780	k__Bacteria;p__Proteobacteria;c__Alphaproteobacteria;o__Hyphomicrobiales;f__Boseaceae;g__Bosea;s__Bosea robiniae
MAG141	GCF_007829635.1	77.381	287	1385	935260	k__Bacteria;p__Proteobacteria;c__Alphaproteobacteria;o__Hyphomicrobiales;f__Phyllobacteriaceae;g__Aminobacter;s__Aminobacter sp. J15
MAG141	GCF_020165285.1	77.3801	419	1385	588495	k__Bacteria;p__Proteobacteria;c__Alphaproteobacteria;o__Hyphomicrobiales;f__Phyllobacteriaceae;g__Mesorhizobium;s__Mesorhizobium sp. CA10
MAG141	GCF_001672445.1	77.3777	397	1385	1854056	k__Bacteria;p__Proteobacteria;c__Alphaproteobacteria;o__Hyphomicrobiales;f__Phyllobacteriaceae;g__Mesorhizobium;s__Mesorhizobium sp. WSM3873
MAG141	GCF_002294765.1	77.3769	407	1385	2029407	k__Bacteria;p__Proteobacteria;c__Alphaproteobacteria;o__Hyphomicrobiales;f__Phyllobacteriaceae;g__Mesorhizobium;s__Mesorhizobium sp. WSM3882
MAG141	GCF_006151805.1	77.3752	632	1385	2583531	k__Bacteria;p__Proteobacteria;c__Alphaproteobacteria;o__Hyphomicrobiales;f__Methylobacteriaceae;g__Methylobacterium;s__Methylobacterium terricola
MAG141	GCF_003997285.1	77.3744	357	1385	2496764	k__Bacteria;p__Proteobacteria;c__Alphaproteobacteria;o__Hyphomicrobiales;f__Phyllobacteriaceae;g__Mesorhizobium;s__Mesorhizobium sp. M1A.F.Ca.IN.020.03.1.1
MAG141	GCF_003997775.1	77.3739	384	1385	2496760	k__Bacteria;p__Proteobacteria;c__Alphaproteobacteria;o__Hyphomicrobiales;f__Phyllobacteriaceae;g__Mesorhizobium;s__Mesorhizobium sp. M1A.F.Ca.IN.022.05.2.1
MAG141	GCF_900110515.1	77.3737	629	1385	1761799	k__Bacteria;p__Proteobacteria;c__Alphaproteobacteria;o__Hyphomicrobiales;f__Methylobacteriaceae;g__Methylobacterium;s__Methylobacterium sp. ap11
MAG141	GCF_003997555.1	77.3716	405	1385	2496795	k__Bacteria;p__Proteobacteria;c__Alphaproteobacteria;o__Hyphomicrobiales;f__Phyllobacteriaceae;g__Mesorhizobium;s__Mesorhizobium sp. M1A.T.Ca.IN.004.03.1.1
MAG141	GCF_020193825.1	77.368	441	1385	2793812	k__Bacteria;p__Proteobacteria;c__Alphaproteobacteria;o__Hyphomicrobiales;f__Nitrobacteraceae;g__Bradyrhizobium;s__Bradyrhizobium sp. NBAIM18
MAG141	GCF_021026345.1	77.365	416	1385	2898150	k__Bacteria;p__Proteobacteria;c__Alphaproteobacteria;o__Hyphomicrobiales;f__Rhizobiaceae;g__Rhizobium;s__Rhizobium sp. GN54
MAG141	GCF_024699925.1	77.363	449	1385	2898440	k__Bacteria;p__Proteobacteria;c__Alphaproteobacteria;o__Hyphomicrobiales;f__Phyllobacteriaceae;g__Mesorhizobium;s__Mesorhizobium sp. J428
MAG141	GCF_004023275.1	77.3629	404	1385	2496763	k__Bacteria;p__Proteobacteria;c__Alphaproteobacteria;o__Hyphomicrobiales;f__Phyllobacteriaceae;g__Mesorhizobium;s__Mesorhizobium sp. M1A.F.Ca.IN.020.32.1.1
MAG141	GCF_006439455.1	77.3618	423	1385	2589898	k__Bacteria;p__Proteobacteria;c__Alphaproteobacteria;o__Hyphomicrobiales;f__Phyllobacteriaceae;g__Mesorhizobium;s__Mesorhizobium sp. B2-9-1
MAG141	GCF_003997315.1	77.3588	376	1385	2496761	k__Bacteria;p__Proteobacteria;c__Alphaproteobacteria;o__Hyphomicrobiales;f__Phyllobacteriaceae;g__Mesorhizobium;s__Mesorhizobium sp. M1A.F.Ca.IN.020.04.1.1
MAG141	GCF_016756535.1	77.3567	472	1385	2744518	k__Bacteria;p__Proteobacteria;c__Alphaproteobacteria;o__Hyphomicrobiales;f__Phyllobacteriaceae;g__Mesorhizobium;s__Mesorhizobium sp. 131-2-1
MAG141	GCF_006440775.1	77.3553	425	1385	2589908	k__Bacteria;p__Proteobacteria;c__Alphaproteobacteria;o__Hyphomicrobiales;f__Phyllobacteriaceae;g__Mesorhizobium;s__Mesorhizobium sp. B2-7-2
MAG141	GCF_006440815.1	77.3551	430	1385	2589905	k__Bacteria;p__Proteobacteria;c__Alphaproteobacteria;o__Hyphomicrobiales;f__Phyllobacteriaceae;g__Mesorhizobium;s__Mesorhizobium sp. B2-8-3
MAG141	GCF_006440615.1	77.3532	419	1385	2589915	k__Bacteria;p__Proteobacteria;c__Alphaproteobacteria;o__Hyphomicrobiales;f__Phyllobacteriaceae;g__Mesorhizobium;s__Mesorhizobium sp. B2-6-2
MAG141	GCF_007003935.1	77.3526	402	1385	2589883	k__Bacteria;p__Proteobacteria;c__Alphaproteobacteria;o__Hyphomicrobiales;f__Phyllobacteriaceae;g__Mesorhizobium;s__Mesorhizobium sp. WSM4310
MAG141	GCF_003289945.1	77.3512	452	1385	1209954	k__Bacteria;p__Proteobacteria;c__Alphaproteobacteria;o__Hyphomicrobiales;f__Phyllobacteriaceae;g__Mesorhizobium;s__Mesorhizobium hawassense
MAG141	GCF_900116815.1	77.3505	633	1385	1502749	k__Bacteria;p__Proteobacteria;c__Alphaproteobacteria;o__Hyphomicrobiales;f__Methylobacteriaceae;g__Methylobacterium;s__Methylobacterium sp. 174MFSha1.1
MAG141	GCF_020164955.1	77.3502	402	1385	2876637	k__Bacteria;p__Proteobacteria;c__Alphaproteobacteria;o__Hyphomicrobiales;f__Phyllobacteriaceae;g__Mesorhizobium;s__Mesorhizobium sp. CA8
MAG141	GCF_004010375.2	77.3479	418	1385	2500526	k__Bacteria;p__Proteobacteria;c__Alphaproteobacteria;o__Hyphomicrobiales;f__Phyllobacteriaceae;g__Mesorhizobium;s__Mesorhizobium sp. M2E.F.Ca.ET.209.01.1.1
MAG141	GCF_003289965.1	77.3468	435	1385	2233532	k__Bacteria;p__Proteobacteria;c__Alphaproteobacteria;o__Hyphomicrobiales;f__Phyllobacteriaceae;g__Mesorhizobium;s__Mesorhizobium atlanticum
MAG141	GCF_004010315.2	77.3447	399	1385	2500529	k__Bacteria;p__Proteobacteria;c__Alphaproteobacteria;o__Hyphomicrobiales;f__Phyllobacteriaceae;g__Mesorhizobium;s__Mesorhizobium sp. M00.F.Ca.ET.217.01.1.1
MAG141	GCF_020165215.1	77.3441	415	1385	2876641	k__Bacteria;p__Proteobacteria;c__Alphaproteobacteria;o__Hyphomicrobiales;f__Phyllobacteriaceae;g__Mesorhizobium;s__Mesorhizobium sp. CA15
MAG141	GCF_004023265.1	77.343	260	1385	2496765	k__Bacteria;p__Proteobacteria;c__Alphaproteobacteria;o__Hyphomicrobiales;f__Phyllobacteriaceae;g__Mesorhizobium;s__Mesorhizobium sp. M1A.F.Ca.IN.020.06.1.1
MAG141	GCF_001510895.1	77.3424	455	1385	381	k__Bacteria;p__Proteobacteria;c__Alphaproteobacteria;o__Hyphomicrobiales;f__Phyllobacteriaceae;g__Mesorhizobium;s__Mesorhizobium loti
MAG141	GCF_014138625.1	77.3407	396	1385	150723	k__Bacteria;p__Proteobacteria;c__Alphaproteobacteria;o__Hyphomicrobiales;f__Phyllobacteriaceae;g__Aminobacter;s__Aminobacter ciceronei
MAG141	GCF_003350535.1	77.3391	365	1385	186651	k__Bacteria;p__Proteobacteria;c__Alphaproteobacteria;o__Hyphomicrobiales;f__Methylobacteriaceae;g__Microvirga;s__Microvirga subterranea
MAG141	GCF_020889745.1	77.3386	463	1385	2511166	k__Bacteria;p__Proteobacteria;c__Alphaproteobacteria;o__Hyphomicrobiales;f__Nitrobacteraceae;g__Bradyrhizobium;s__Bradyrhizobium ivorense
MAG141	GCF_902703545.1	77.3385	462	1385	2666134	k__Bacteria;p__Proteobacteria;c__Alphaproteobacteria;o__Hyphomicrobiales;f__Xanthobacteraceae;g__Starkeya;s__Starkeya sp. HF14-78462
MAG141	GCF_020165255.1	77.338	408	1385	2876644	k__Bacteria;p__Proteobacteria;c__Alphaproteobacteria;o__Hyphomicrobiales;f__Phyllobacteriaceae;g__Mesorhizobium;s__Mesorhizobium sp. CA12
MAG141	GCF_014207495.1	77.3374	387	1385	305698	k__Bacteria;p__Proteobacteria;c__Alphaproteobacteria;o__Hyphomicrobiales;f__Phyllobacteriaceae;g__Aminobacter;s__Aminobacter lissarensis
MAG141	GCF_020165015.1	77.3363	410	1385	588501	k__Bacteria;p__Proteobacteria;c__Alphaproteobacteria;o__Hyphomicrobiales;f__Phyllobacteriaceae;g__Mesorhizobium;s__Mesorhizobium sp. CA7
MAG141	GCF_024585105.1	77.3357	439	1385	2171498	k__Bacteria;p__Proteobacteria;c__Alphaproteobacteria;o__Hyphomicrobiales;f__Nitrobacteraceae;g__Bradyrhizobium;s__Bradyrhizobium sp. WBOS04
MAG141	GCF_000759435.1	77.335	432	1385	1547437	k__Bacteria;p__Proteobacteria;c__Alphaproteobacteria;o__Hyphomicrobiales;f__Phyllobacteriaceae;g__Hoeflea;s__Hoeflea sp. BAL378
MAG141	GCF_003952465.1	77.3346	464	1385	2493673	k__Bacteria;p__Proteobacteria;c__Alphaproteobacteria;o__Hyphomicrobiales;f__Phyllobacteriaceae;g__Mesorhizobium;s__Mesorhizobium sp. M1B.F.Ca.ET.045.04.1.1
MAG141	GCF_000473065.1	77.3343	442	1385	318996	k__Bacteria;p__Proteobacteria;c__Alphaproteobacteria;o__Hyphomicrobiales;f__Nitrobacteraceae;g__Bradyrhizobium;s__Bradyrhizobium sp. WSM1743
MAG141	GCF_004010405.2	77.3339	434	1385	2500521	k__Bacteria;p__Proteobacteria;c__Alphaproteobacteria;o__Hyphomicrobiales;f__Phyllobacteriaceae;g__Mesorhizobium;s__Mesorhizobium sp. M2E.F.Ca.ET.154.01.1.1
MAG141	GCF_003058325.1	77.3337	610	1385	2051553	k__Bacteria;p__Proteobacteria;c__Alphaproteobacteria;o__Hyphomicrobiales;f__Methylobacteriaceae;g__Methylobacterium;s__Methylobacterium currus
MAG141	GCF_020165275.1	77.3335	430	1385	663943	k__Bacteria;p__Proteobacteria;c__Alphaproteobacteria;o__Hyphomicrobiales;f__Phyllobacteriaceae;g__Mesorhizobium;s__Mesorhizobium sp. Ca11
MAG141	GCF_000372965.1	77.3318	380	1385	1116369	k__Bacteria;p__Proteobacteria;c__Alphaproteobacteria;o__Hyphomicrobiales;f__Phyllobacteriaceae;g__Hoeflea;s__Hoeflea sp. 108
MAG141	GCF_000380505.1	77.3312	452	1385	1122132	k__Bacteria;p__Proteobacteria;c__Alphaproteobacteria;o__Hyphomicrobiales;f__Kaistiaceae;g__Kaistia;s__Kaistia granuli
MAG141	GCF_003173775.1	77.331	618	1385	2202826	k__Bacteria;p__Proteobacteria;c__Alphaproteobacteria;o__Hyphomicrobiales;f__Methylobacteriaceae;g__Methylobacterium;s__Methylobacterium sp. 17Sr1-1
MAG141	GCF_002294795.1	77.3289	394	1385	422271	k__Bacteria;p__Proteobacteria;c__Alphaproteobacteria;o__Hyphomicrobiales;f__Phyllobacteriaceae;g__Mesorhizobium;s__Mesorhizobium sp. WSM3866
MAG141	GCF_020165055.1	77.3285	427	1385	2876639	k__Bacteria;p__Proteobacteria;c__Alphaproteobacteria;o__Hyphomicrobiales;f__Phyllobacteriaceae;g__Mesorhizobium;s__Mesorhizobium sp. CA3
MAG141	GCF_020165075.1	77.3281	398	1385	588499	k__Bacteria;p__Proteobacteria;c__Alphaproteobacteria;o__Hyphomicrobiales;f__Phyllobacteriaceae;g__Mesorhizobium;s__Mesorhizobium sp. CA4
MAG141	GCF_000617845.2	77.3275	481	1385	1126627	k__Bacteria;p__Proteobacteria;c__Alphaproteobacteria;o__Hyphomicrobiales;f__Nitrobacteraceae;g__Bradyrhizobium;s__Bradyrhizobium sp. DOA9
MAG141	GCF_001429395.1	77.3271	456	1385	1736524	k__Bacteria;p__Proteobacteria;c__Alphaproteobacteria;o__Hyphomicrobiales;f__Boseaceae;g__Bosea;s__Bosea sp. Root381
MAG141	GCF_014843845.1	77.3271	429	1385	71433	k__Bacteria;p__Proteobacteria;c__Alphaproteobacteria;o__Hyphomicrobiales;f__Phyllobacteriaceae;g__Mesorhizobium;s__Mesorhizobium amorphae
MAG141	GCF_002294785.1	77.3258	404	1385	2029405	k__Bacteria;p__Proteobacteria;c__Alphaproteobacteria;o__Hyphomicrobiales;f__Phyllobacteriaceae;g__Mesorhizobium;s__Mesorhizobium sp. WSM3868
MAG141	GCF_004114425.1	77.3243	426	1385	1549949	k__Bacteria;p__Proteobacteria;c__Alphaproteobacteria;o__Hyphomicrobiales;f__Nitrobacteraceae;g__Bradyrhizobium;s__Bradyrhizobium vignae
MAG141	GCF_000239775.1	77.3233	511	1385	566679	k__Bacteria;p__Proteobacteria;c__Alphaproteobacteria;o__Hyphomicrobiales;f__Nitrobacteraceae;g__Bradyrhizobium;s__Bradyrhizobium sp. ORS 375
MAG141	GCF_006439595.1	77.3222	423	1385	2589892	k__Bacteria;p__Proteobacteria;c__Alphaproteobacteria;o__Hyphomicrobiales;f__Phyllobacteriaceae;g__Mesorhizobium;s__Mesorhizobium sp. B3-1-9
MAG141	GCF_900113725.1	77.3222	493	1385	1761771	k__Bacteria;p__Proteobacteria;c__Alphaproteobacteria;o__Hyphomicrobiales;f__Nitrobacteraceae;g__Bradyrhizobium;s__Bradyrhizobium sp. cf659
MAG141	GCF_001556725.1	77.3214	417	1385	1768775	k__Bacteria;p__Proteobacteria;c__Alphaproteobacteria;o__Hyphomicrobiales;f__Nitrobacteraceae;g__Bradyrhizobium;s__Bradyrhizobium sp. CCH5-A9
MAG141	GCF_007003925.1	77.3199	411	1385	2589882	k__Bacteria;p__Proteobacteria;c__Alphaproteobacteria;o__Hyphomicrobiales;f__Phyllobacteriaceae;g__Mesorhizobium;s__Mesorhizobium sp. WSM4315
MAG141	GCF_004004555.2	77.3194	649	1385	2499852	k__Bacteria;p__Proteobacteria;c__Alphaproteobacteria;o__Hyphomicrobiales;f__Methylobacteriaceae;g__Methylobacterium;s__Methylobacterium oryzihabitans
MAG141	GCF_018129565.1	77.3187	434	1385	2807655	k__Bacteria;p__Proteobacteria;c__Alphaproteobacteria;o__Hyphomicrobiales;f__Nitrobacteraceae;g__Bradyrhizobium;s__Bradyrhizobium sp. AUGA SZCCT0105
MAG141	GCF_003258805.1	77.3179	528	1385	29408	k__Bacteria;p__Proteobacteria;c__Alphaproteobacteria;o__Hyphomicrobiales;f__Hyphomicrobiaceae;g__Rhodoplanes;s__Rhodoplanes elegans
MAG141	GCF_004791955.1	77.3141	390	1385	2563944	k__Bacteria;p__Proteobacteria;c__Alphaproteobacteria;o__Hyphomicrobiales;f__Phyllobacteriaceae;g__Mesorhizobium;s__Mesorhizobium sp. M3A.F.Ca.ET.174.01.1.1
MAG141	GCF_001043875.1	77.314	582	1385	1775910	k__Bacteria;p__Proteobacteria;c__Alphaproteobacteria;o__Hyphomicrobiales;f__Methylobacteriaceae;g__Methylobacterium;s__Methylobacterium indicum
MAG141	GCF_004790975.1	77.3135	463	1385	2563932	k__Bacteria;p__Proteobacteria;c__Alphaproteobacteria;o__Hyphomicrobiales;f__Phyllobacteriaceae;g__Mesorhizobium;s__Mesorhizobium sp. M1D.F.Ca.ET.234.01.1.1
MAG141	GCF_006440575.1	77.3134	431	1385	2589933	k__Bacteria;p__Proteobacteria;c__Alphaproteobacteria;o__Hyphomicrobiales;f__Phyllobacteriaceae;g__Mesorhizobium;s__Mesorhizobium sp. B2-4-16
MAG141	GCF_020165135.1	77.3129	425	1385	2876640	k__Bacteria;p__Proteobacteria;c__Alphaproteobacteria;o__Hyphomicrobiales;f__Phyllobacteriaceae;g__Mesorhizobium;s__Mesorhizobium sp. CA18
MAG141	GCF_020193815.1	77.3128	439	1385	2793811	k__Bacteria;p__Proteobacteria;c__Alphaproteobacteria;o__Hyphomicrobiales;f__Nitrobacteraceae;g__Bradyrhizobium;s__Bradyrhizobium sp. NBAIM20
MAG141	GCF_000421645.1	77.3116	413	1385	1121027	k__Bacteria;p__Proteobacteria;c__Alphaproteobacteria;o__Hyphomicrobiales;f__Aurantimonadaceae;g__Aurantimonas;s__Aurantimonas coralicida
MAG141	GCF_002294955.1	77.3105	405	1385	2029404	k__Bacteria;p__Proteobacteria;c__Alphaproteobacteria;o__Hyphomicrobiales;f__Phyllobacteriaceae;g__Mesorhizobium;s__Mesorhizobium sp. WSM3864
MAG141	GCF_001653715.1	77.3087	641	1385	427683	k__Bacteria;p__Proteobacteria;c__Alphaproteobacteria;o__Hyphomicrobiales;f__Methylobacteriaceae;g__Methylobacterium;s__Methylobacterium platani
MAG141	GCF_004346195.1	77.3082	404	1385	747076	k__Bacteria;p__Proteobacteria;c__Alphaproteobacteria;o__Hyphomicrobiales;f__Tepidamorphaceae;g__Tepidamorphus;s__Tepidamorphus gemmatus
MAG141	GCF_004016445.2	77.3081	433	1385	2500530	k__Bacteria;p__Proteobacteria;c__Alphaproteobacteria;o__Hyphomicrobiales;f__Phyllobacteriaceae;g__Mesorhizobium;s__Mesorhizobium sp. M2E.F.Ca.ET.219.01.1.1
MAG141	GCF_002294725.1	77.3077	420	1385	2029412	k__Bacteria;p__Proteobacteria;c__Alphaproteobacteria;o__Hyphomicrobiales;f__Phyllobacteriaceae;g__Mesorhizobium;s__Mesorhizobium sp. WSM4313
MAG141	GCF_024585125.1	77.3067	446	1385	2171500	k__Bacteria;p__Proteobacteria;c__Alphaproteobacteria;o__Hyphomicrobiales;f__Nitrobacteraceae;g__Bradyrhizobium;s__Bradyrhizobium sp. WBOS08
MAG141	GCF_004021725.2	77.3062	464	1385	2496666	k__Bacteria;p__Proteobacteria;c__Alphaproteobacteria;o__Hyphomicrobiales;f__Phyllobacteriaceae;g__Mesorhizobium;s__Mesorhizobium sp. M1D.F.Ca.ET.183.01.1.1
MAG141	GCF_004791905.1	77.3062	464	1385	2563931	k__Bacteria;p__Proteobacteria;c__Alphaproteobacteria;o__Hyphomicrobiales;f__Phyllobacteriaceae;g__Mesorhizobium;s__Mesorhizobium sp. M1D.F.Ca.ET.184.01.1.1
MAG141	GCF_006442815.1	77.3059	437	1385	2589946	k__Bacteria;p__Proteobacteria;c__Alphaproteobacteria;o__Hyphomicrobiales;f__Phyllobacteriaceae;g__Mesorhizobium;s__Mesorhizobium sp. B2-4-3
MAG141	GCF_024585265.1	77.3056	463	1385	1390132	k__Bacteria;p__Proteobacteria;c__Alphaproteobacteria;o__Hyphomicrobiales;f__Nitrobacteraceae;g__Bradyrhizobium;s__Bradyrhizobium sp. WBAH42
MAG141	GCF_004010465.2	77.3051	438	1385	2500523	k__Bacteria;p__Proteobacteria;c__Alphaproteobacteria;o__Hyphomicrobiales;f__Phyllobacteriaceae;g__Mesorhizobium;s__Mesorhizobium sp. M2E.F.Ca.ET.166.01.1.1
MAG141	GCF_001619665.1	77.3043	455	1385	444444	k__Bacteria;p__Proteobacteria;c__Alphaproteobacteria;o__Hyphomicrobiales;f__Chelatococcaceae;g__Chelatococcus;s__Chelatococcus daeguensis
MAG141	GCF_007004015.1	77.3037	413	1385	2589886	k__Bacteria;p__Proteobacteria;c__Alphaproteobacteria;o__Hyphomicrobiales;f__Phyllobacteriaceae;g__Mesorhizobium;s__Mesorhizobium sp. WSM4305
MAG141	GCF_003999155.2	77.3028	465	1385	2496669	k__Bacteria;p__Proteobacteria;c__Alphaproteobacteria;o__Hyphomicrobiales;f__Phyllobacteriaceae;g__Mesorhizobium;s__Mesorhizobium sp. M1D.F.Ca.ET.231.01.1.1
MAG141	GCF_016756575.1	77.3013	404	1385	2744520	k__Bacteria;p__Proteobacteria;c__Alphaproteobacteria;o__Hyphomicrobiales;f__Phyllobacteriaceae;g__Mesorhizobium;s__Mesorhizobium sp. 131-3-5
MAG141	GCF_016591715.1	77.2999	426	1385	2777475	k__Bacteria;p__Proteobacteria;c__Alphaproteobacteria;o__Hyphomicrobiales;f__Phyllobacteriaceae;g__Mesorhizobium;s__Mesorhizobium sp. J8
MAG141	GCF_004023225.1	77.2996	397	1385	2496762	k__Bacteria;p__Proteobacteria;c__Alphaproteobacteria;o__Hyphomicrobiales;f__Phyllobacteriaceae;g__Mesorhizobium;s__Mesorhizobium sp. M1A.F.Ca.IN.020.30.1.1
MAG141	GCF_016756555.1	77.2992	419	1385	2744519	k__Bacteria;p__Proteobacteria;c__Alphaproteobacteria;o__Hyphomicrobiales;f__Phyllobacteriaceae;g__Mesorhizobium;s__Mesorhizobium sp. 131-2-5
MAG141	GCF_020165095.1	77.2991	427	1385	588498	k__Bacteria;p__Proteobacteria;c__Alphaproteobacteria;o__Hyphomicrobiales;f__Phyllobacteriaceae;g__Mesorhizobium;s__Mesorhizobium sp. CA2
MAG141	GCF_018131205.1	77.2988	439	1385	2807652	k__Bacteria;p__Proteobacteria;c__Alphaproteobacteria;o__Hyphomicrobiales;f__Nitrobacteraceae;g__Bradyrhizobium;s__Bradyrhizobium sp. AUGA SZCCT0045
MAG141	GCF_020165155.1	77.296	429	1385	588497	k__Bacteria;p__Proteobacteria;c__Alphaproteobacteria;o__Hyphomicrobiales;f__Phyllobacteriaceae;g__Mesorhizobium;s__Mesorhizobium sp. CA17
MAG141	GCF_003173755.1	77.2959	626	1385	2202827	k__Bacteria;p__Proteobacteria;c__Alphaproteobacteria;o__Hyphomicrobiales;f__Methylobacteriaceae;g__Methylobacterium;s__Methylobacterium terrae
MAG141	GCF_004791235.1	77.2952	416	1385	2563942	k__Bacteria;p__Proteobacteria;c__Alphaproteobacteria;o__Hyphomicrobiales;f__Phyllobacteriaceae;g__Mesorhizobium;s__Mesorhizobium sp. M2D.F.Ca.ET.225.01.1.1
MAG141	GCF_000502275.1	77.2946	346	1385	1287089	k__Bacteria;p__Proteobacteria;c__Alphaproteobacteria;o__Hyphomicrobiales;f__Phyllobacteriaceae;g__Mesorhizobium;s__Mesorhizobium sp. L103C131B0
MAG141	GCF_018129485.1	77.2939	440	1385	2807654	k__Bacteria;p__Proteobacteria;c__Alphaproteobacteria;o__Hyphomicrobiales;f__Nitrobacteraceae;g__Bradyrhizobium;s__Bradyrhizobium sp. AUGA SZCCT0051
MAG141	GCF_008039455.1	77.2935	376	1385	2603889	k__Bacteria;p__Proteobacteria;c__Alphaproteobacteria;o__Hyphomicrobiales;f__Methylobacteriaceae;g__Methylobacterium;s__Methylobacterium sp. WL116
MAG141	GCF_002294875.1	77.2924	408	1385	2029411	k__Bacteria;p__Proteobacteria;c__Alphaproteobacteria;o__Hyphomicrobiales;f__Phyllobacteriaceae;g__Mesorhizobium;s__Mesorhizobium sp. WSM4312
MAG141	GCF_015291725.1	77.2906	448	1385	1325102	k__Bacteria;p__Proteobacteria;c__Alphaproteobacteria;o__Hyphomicrobiales;f__Nitrobacteraceae;g__Bradyrhizobium;s__Bradyrhizobium sp. CCBAU 51765
MAG141	GCF_004010455.2	77.2902	419	1385	2500520	k__Bacteria;p__Proteobacteria;c__Alphaproteobacteria;o__Hyphomicrobiales;f__Phyllobacteriaceae;g__Mesorhizobium;s__Mesorhizobium sp. M2D.F.Ca.ET.153.01.1.1
MAG141	GCF_000261625.1	77.2901	424	1385	1128257	k__Bacteria;p__Proteobacteria;c__Alphaproteobacteria;o__Hyphomicrobiales;f__Nitrobacteraceae;g__Bradyrhizobium;s__Bradyrhizobium japonicum
MAG141	GCF_000502455.1	77.2899	345	1385	1287256	k__Bacteria;p__Proteobacteria;c__Alphaproteobacteria;o__Hyphomicrobiales;f__Phyllobacteriaceae;g__Mesorhizobium;s__Mesorhizobium sp. LNJC372A00
MAG141	GCF_004791945.1	77.2886	392	1385	2563945	k__Bacteria;p__Proteobacteria;c__Alphaproteobacteria;o__Hyphomicrobiales;f__Phyllobacteriaceae;g__Mesorhizobium;s__Mesorhizobium sp. M3A.F.Ca.ET.175.01.1.1
MAG141	GCF_002295065.1	77.2885	445	1385	2029402	k__Bacteria;p__Proteobacteria;c__Alphaproteobacteria;o__Hyphomicrobiales;f__Phyllobacteriaceae;g__Mesorhizobium;s__Mesorhizobium sp. WSM3859
MAG141	GCF_000384055.1	77.2881	422	1385	935546	k__Bacteria;p__Proteobacteria;c__Alphaproteobacteria;o__Hyphomicrobiales;f__Phyllobacteriaceae;g__Mesorhizobium;s__Mesorhizobium loti
MAG141	GCF_002294945.1	77.2881	394	1385	422277	k__Bacteria;p__Proteobacteria;c__Alphaproteobacteria;o__Hyphomicrobiales;f__Phyllobacteriaceae;g__Mesorhizobium;s__Mesorhizobium sp. WSM3876
MAG141	GCF_000261545.1	77.2868	430	1385	1128253	k__Bacteria;p__Proteobacteria;c__Alphaproteobacteria;o__Hyphomicrobiales;f__Nitrobacteraceae;g__Bradyrhizobium;s__Bradyrhizobium japonicum
MAG141	GCF_004791985.1	77.2867	421	1385	2563937	k__Bacteria;p__Proteobacteria;c__Alphaproteobacteria;o__Hyphomicrobiales;f__Phyllobacteriaceae;g__Mesorhizobium;s__Mesorhizobium sp. M2D.F.Ca.ET.178.01.1.1
MAG141	GCF_004791715.1	77.2867	421	1385	2563936	k__Bacteria;p__Proteobacteria;c__Alphaproteobacteria;o__Hyphomicrobiales;f__Phyllobacteriaceae;g__Mesorhizobium;s__Mesorhizobium sp. M2D.F.Ca.ET.171.01.1.1
MAG141	GCF_002068095.1	77.2865	444	1385	1399419	k__Bacteria;p__Proteobacteria;c__Alphaproteobacteria;o__Hyphomicrobiales;f__Nitrobacteraceae;g__Bradyrhizobium;s__Bradyrhizobium sacchari
MAG141	GCF_022601675.1	77.2865	402	1385	2919920	k__Bacteria;p__Proteobacteria;c__Alphaproteobacteria;o__Hyphomicrobiales;f__Xanthobacteraceae;g__Ancylobacter;s__Ancylobacter sp. A5.8
MAG141	GCF_014196765.1	77.2851	396	1385	1636188	k__Bacteria;p__Proteobacteria;c__Alphaproteobacteria;o__Hyphomicrobiales;f__Rhizobiaceae;g__Rhizobium;s__Rhizobium azooxidifex
MAG141	GCF_001463825.1	77.2849	406	1385	182270	k__Bacteria;p__Proteobacteria;c__Alphaproteobacteria;o__Hyphomicrobiales;f__Aurantimonadaceae;g__Aurantimonas;s__Aurantimonas coralicida
MAG141	GCF_003952605.1	77.2847	396	1385	2493680	k__Bacteria;p__Proteobacteria;c__Alphaproteobacteria;o__Hyphomicrobiales;f__Phyllobacteriaceae;g__Mesorhizobium;s__Mesorhizobium sp. M1A.F.Ca.IN.022.06.1.1
MAG141	GCF_002294745.1	77.2841	412	1385	2029408	k__Bacteria;p__Proteobacteria;c__Alphaproteobacteria;o__Hyphomicrobiales;f__Phyllobacteriaceae;g__Mesorhizobium;s__Mesorhizobium sp. WSM4304
MAG141	GCF_001854785.1	77.2836	415	1385	540997	k__Bacteria;p__Proteobacteria;c__Alphaproteobacteria;o__Hyphomicrobiales;f__Phyllobacteriaceae;g__Mesorhizobium;s__Mesorhizobium sp. ORS 3428
MAG141	GCF_004791205.1	77.2833	420	1385	2563938	k__Bacteria;p__Proteobacteria;c__Alphaproteobacteria;o__Hyphomicrobiales;f__Phyllobacteriaceae;g__Mesorhizobium;s__Mesorhizobium sp. M2D.F.Ca.ET.185.01.1.1
MAG141	GCF_002295115.1	77.2819	420	1385	2029410	k__Bacteria;p__Proteobacteria;c__Alphaproteobacteria;o__Hyphomicrobiales;f__Phyllobacteriaceae;g__Mesorhizobium;s__Mesorhizobium sp. WSM4311
MAG141	GCF_006441275.1	77.2817	348	1385	2589932	k__Bacteria;p__Proteobacteria;c__Alphaproteobacteria;o__Hyphomicrobiales;f__Phyllobacteriaceae;g__Mesorhizobium;s__Mesorhizobium sp. B2-4-17
MAG141	GCF_020164965.1	77.2817	433	1385	588502	k__Bacteria;p__Proteobacteria;c__Alphaproteobacteria;o__Hyphomicrobiales;f__Phyllobacteriaceae;g__Mesorhizobium;s__Mesorhizobium sp. CA9
MAG141	GCF_003998995.1	77.2808	418	1385	2496664	k__Bacteria;p__Proteobacteria;c__Alphaproteobacteria;o__Hyphomicrobiales;f__Phyllobacteriaceae;g__Mesorhizobium;s__Mesorhizobium sp. M2D.F.Ca.ET.140.01.1.1
MAG141	GCF_024586915.1	77.28	494	1385	2962606	k__Bacteria;p__Proteobacteria;c__Alphaproteobacteria;o__Hyphomicrobiales;f__Nitrobacteraceae;g__Bradyrhizobium;s__Bradyrhizobium sp. SRS 191
MAG141	GCF_900177325.1	77.2797	442	1385	536018	k__Bacteria;p__Proteobacteria;c__Alphaproteobacteria;o__Hyphomicrobiales;f__Phyllobacteriaceae;g__Mesorhizobium;s__Mesorhizobium australicum
MAG141	GCF_004791335.1	77.2788	423	1385	2563940	k__Bacteria;p__Proteobacteria;c__Alphaproteobacteria;o__Hyphomicrobiales;f__Phyllobacteriaceae;g__Mesorhizobium;s__Mesorhizobium sp. M2D.F.Ca.ET.223.01.1.1
MAG141	GCF_006443065.1	77.2785	408	1385	2589979	k__Bacteria;p__Proteobacteria;c__Alphaproteobacteria;o__Hyphomicrobiales;f__Phyllobacteriaceae;g__Mesorhizobium;s__Mesorhizobium sp. B1-1-5
MAG141	GCF_000239755.1	77.2773	467	1385	115808	k__Bacteria;p__Proteobacteria;c__Alphaproteobacteria;o__Hyphomicrobiales;f__Nitrobacteraceae;g__Bradyrhizobium;s__Bradyrhizobium sp. ORS 285
MAG141	GCF_016735695.1	77.2765	354	1385	864070	k__Bacteria;p__Proteobacteria;c__Alphaproteobacteria;o__Hyphomicrobiales;f__Methylobacteriaceae;g__Microvirga;s__Microvirga zambiensis
MAG141	GCF_007829415.1	77.2762	298	1385	935262	k__Bacteria;p__Proteobacteria;c__Alphaproteobacteria;o__Hyphomicrobiales;f__Phyllobacteriaceae;g__Aminobacter;s__Aminobacter sp. J44
MAG141	GCF_001557075.1	77.2757	446	1385	1768789	k__Bacteria;p__Proteobacteria;c__Alphaproteobacteria;o__Hyphomicrobiales;f__Methylobacteriaceae;g__Methylobacterium;s__Methylobacterium sp. CCH7-A2
MAG141	GCF_001043955.1	77.2756	559	1385	1187852	k__Bacteria;p__Proteobacteria;c__Alphaproteobacteria;o__Hyphomicrobiales;f__Methylobacteriaceae;g__Methylobacterium;s__Methylobacterium tarhaniae
MAG141	GCF_000261565.1	77.275	414	1385	1128254	k__Bacteria;p__Proteobacteria;c__Alphaproteobacteria;o__Hyphomicrobiales;f__Nitrobacteraceae;g__Bradyrhizobium;s__Bradyrhizobium japonicum
MAG141	GCF_004341515.1	77.2749	549	1385	2512180	k__Bacteria;p__Proteobacteria;c__Alphaproteobacteria;o__Hyphomicrobiales;f__Boseaceae;g__Bosea;s__Bosea sp. BK604
MAG141	GCF_001641335.1	77.2748	499	1385	1803665	k__Bacteria;p__Proteobacteria;c__Alphaproteobacteria;o__Hyphomicrobiales;f__Nitrobacteraceae;g__Bradyrhizobium;s__Bradyrhizobium stylosanthis
MAG141	GCF_020194335.1	77.2743	463	1385	2793826	k__Bacteria;p__Proteobacteria;c__Alphaproteobacteria;o__Hyphomicrobiales;f__Nitrobacteraceae;g__Bradyrhizobium;s__Bradyrhizobium sp. BRP05
MAG141	GCF_004010305.2	77.2705	631	1385	2500531	k__Bacteria;p__Proteobacteria;c__Alphaproteobacteria;o__Hyphomicrobiales;f__Phyllobacteriaceae;g__Mesorhizobium;s__Mesorhizobium sp. M00.F.Ca.ET.220.01.1.1
MAG141	GCF_004519335.1	77.2703	430	1385	2558362	k__Bacteria;p__Proteobacteria;c__Alphaproteobacteria;o__Hyphomicrobiales;f__Aurantimonadaceae;g__Jiella;s__Jiella endophytica
MAG141	GCF_002844595.1	77.2676	365	1385	1166257	k__Bacteria;p__Proteobacteria;c__Alphaproteobacteria;o__Hyphomicrobiales;f__Pleomorphomonadaceae;g__Pleomorphomonas;s__Pleomorphomonas diazotrophica
MAG141	GCF_000502475.1	77.2668	344	1385	1287258	k__Bacteria;p__Proteobacteria;c__Alphaproteobacteria;o__Hyphomicrobiales;f__Phyllobacteriaceae;g__Mesorhizobium;s__Mesorhizobium sp. LNJC374B00
MAG141	GCF_001043885.1	77.2667	601	1385	1295136	k__Bacteria;p__Proteobacteria;c__Alphaproteobacteria;o__Hyphomicrobiales;f__Methylobacteriaceae;g__Methylobacterium;s__Methylobacterium platani
MAG141	GCF_024585085.1	77.2666	448	1385	2171497	k__Bacteria;p__Proteobacteria;c__Alphaproteobacteria;o__Hyphomicrobiales;f__Nitrobacteraceae;g__Bradyrhizobium;s__Bradyrhizobium sp. WBOS02
MAG141	GCF_002917105.1	77.2654	441	1385	1871628	k__Bacteria;p__Proteobacteria;c__Alphaproteobacteria;o__Hyphomicrobiales;f__Boseaceae;g__Bosea;s__Bosea psychrotolerans
MAG141	GCF_000261525.1	77.2645	447	1385	1128204	k__Bacteria;p__Proteobacteria;c__Alphaproteobacteria;o__Hyphomicrobiales;f__Nitrobacteraceae;g__Bradyrhizobium;s__Bradyrhizobium elkanii
MAG141	GCF_024809395.1	77.2631	444	1385	1300039	k__Bacteria;p__Proteobacteria;c__Alphaproteobacteria;o__Hyphomicrobiales;f__Nitrobacteraceae;g__Bradyrhizobium;s__Bradyrhizobium centrosematis
MAG141	GCF_003997575.1	77.2627	371	1385	2496767	k__Bacteria;p__Proteobacteria;c__Alphaproteobacteria;o__Hyphomicrobiales;f__Phyllobacteriaceae;g__Mesorhizobium;s__Mesorhizobium sp. M1A.F.Ca.IN.022.07.1.1
MAG141	GCF_004022705.2	77.2626	421	1385	2496668	k__Bacteria;p__Proteobacteria;c__Alphaproteobacteria;o__Hyphomicrobiales;f__Phyllobacteriaceae;g__Mesorhizobium;s__Mesorhizobium sp. M2D.F.Ca.ET.226.01.1.1
MAG141	GCF_020165615.1	77.2617	444	1385	2876661	k__Bacteria;p__Proteobacteria;c__Alphaproteobacteria;o__Hyphomicrobiales;f__Phyllobacteriaceae;g__Mesorhizobium;s__Mesorhizobium sp. BH1-1-5
MAG141	GCF_003970795.1	77.261	374	1385	2495581	k__Bacteria;p__Proteobacteria;c__Alphaproteobacteria;o__Hyphomicrobiales;f__Phyllobacteriaceae;g__Aquibium;s__Aquibium carbonis
MAG141	GCF_004791515.1	77.2606	415	1385	2563941	k__Bacteria;p__Proteobacteria;c__Alphaproteobacteria;o__Hyphomicrobiales;f__Phyllobacteriaceae;g__Mesorhizobium;s__Mesorhizobium sp. M2D.F.Ca.ET.224.01.1.1
MAG141	GCF_004792235.1	77.2598	422	1385	2563934	k__Bacteria;p__Proteobacteria;c__Alphaproteobacteria;o__Hyphomicrobiales;f__Phyllobacteriaceae;g__Mesorhizobium;s__Mesorhizobium sp. M2D.F.Ca.ET.147.01.1.1
MAG141	GCF_001014615.2	77.2596	401	1385	1120658	k__Bacteria;p__Proteobacteria;c__Alphaproteobacteria;o__Hyphomicrobiales;f__Phyllobacteriaceae;g__Aquamicrobium;s__Aquamicrobium sp. LC103
MAG141	GCF_003046175.1	77.2563	460	1385	2135642	k__Bacteria;p__Proteobacteria;c__Alphaproteobacteria;o__Hyphomicrobiales;f__Boseaceae;g__Bosea;s__Bosea sp. 124
MAG141	GCF_024585165.1	77.2557	450	1385	2171499	k__Bacteria;p__Proteobacteria;c__Alphaproteobacteria;o__Hyphomicrobiales;f__Nitrobacteraceae;g__Bradyrhizobium;s__Bradyrhizobium sp. WBOS07
MAG141	GCF_007003945.1	77.2551	416	1385	2589884	k__Bacteria;p__Proteobacteria;c__Alphaproteobacteria;o__Hyphomicrobiales;f__Phyllobacteriaceae;g__Mesorhizobium;s__Mesorhizobium sp. WSM4307
MAG141	GCF_000233995.1	77.255	437	1385	1082933	k__Bacteria;p__Proteobacteria;c__Alphaproteobacteria;o__Hyphomicrobiales;f__Phyllobacteriaceae;g__Mesorhizobium;s__Mesorhizobium amorphae
MAG141	GCF_000261825.1	77.2541	436	1385	1128328	k__Bacteria;p__Proteobacteria;c__Alphaproteobacteria;o__Hyphomicrobiales;f__Nitrobacteraceae;g__Bradyrhizobium;s__Bradyrhizobium yuanmingense
MAG141	GCF_001708695.1	77.2529	418	1385	1862350	k__Bacteria;p__Proteobacteria;c__Alphaproteobacteria;o__Hyphomicrobiales;f__Phyllobacteriaceae;g__Mesorhizobium;s__Mesorhizobium sp. SEMIA 3007
MAG141	GCF_003952485.1	77.2523	460	1385	2493672	k__Bacteria;p__Proteobacteria;c__Alphaproteobacteria;o__Hyphomicrobiales;f__Phyllobacteriaceae;g__Mesorhizobium;s__Mesorhizobium sp. M1E.F.Ca.ET.045.02.1.1
MAG141	GCF_000472645.1	77.2516	486	1385	1188263	k__Bacteria;p__Proteobacteria;c__Alphaproteobacteria;o__Hyphomicrobiales;f__Nitrobacteraceae;g__Bradyrhizobium;s__Bradyrhizobium sp. WSM2254
MAG141	GCF_016031625.1	77.2515	443	1385	2751811	k__Bacteria;p__Proteobacteria;c__Alphaproteobacteria;o__Hyphomicrobiales;f__Nitrobacteraceae;g__Bradyrhizobium;s__Bradyrhizobium agreste
MAG141	GCF_020532555.1	77.2513	298	1385	2881337	k__Bacteria;p__Proteobacteria;c__Alphaproteobacteria;o__Hyphomicrobiales;f__Methylobacteriaceae;g__Microvirga;s__Microvirga lenta
MAG141	GCF_003863365.1	77.2508	439	1385	425306	k__Bacteria;p__Proteobacteria;c__Alphaproteobacteria;o__Hyphomicrobiales;f__Phyllobacteriaceae;g__Mesorhizobium;s__Mesorhizobium tamadayense
MAG141	GCF_002294905.1	77.2506	413	1385	2029409	k__Bacteria;p__Proteobacteria;c__Alphaproteobacteria;o__Hyphomicrobiales;f__Phyllobacteriaceae;g__Mesorhizobium;s__Mesorhizobium sp. WSM4308
MAG141	GCF_013240495.1	77.2506	466	1385	1390116	k__Bacteria;p__Proteobacteria;c__Alphaproteobacteria;o__Hyphomicrobiales;f__Nitrobacteraceae;g__Bradyrhizobium;s__Bradyrhizobium sp. WBAH10
MAG141	GCF_018390605.1	77.2505	469	1385	1282440	k__Bacteria;p__Proteobacteria;c__Alphaproteobacteria;o__Hyphomicrobiales;f__Xanthobacteraceae;g__Ancylobacter;s__Ancylobacter defluvii
MAG141	GCF_014189455.1	77.2498	412	1385	28104	k__Bacteria;p__Proteobacteria;c__Alphaproteobacteria;o__Hyphomicrobiales;f__Phyllobacteriaceae;g__Mesorhizobium;s__Mesorhizobium huakuii
MAG141	GCF_018129725.1	77.248	446	1385	2807658	k__Bacteria;p__Proteobacteria;c__Alphaproteobacteria;o__Hyphomicrobiales;f__Nitrobacteraceae;g__Bradyrhizobium;s__Bradyrhizobium sp. AUGA SZCCT0124
MAG141	GCF_000472685.1	77.2474	480	1385	858423	k__Bacteria;p__Proteobacteria;c__Alphaproteobacteria;o__Hyphomicrobiales;f__Nitrobacteraceae;g__Bradyrhizobium;s__Bradyrhizobium arachidis
MAG141	GCF_003998915.2	77.2466	424	1385	2496665	k__Bacteria;p__Proteobacteria;c__Alphaproteobacteria;o__Hyphomicrobiales;f__Phyllobacteriaceae;g__Mesorhizobium;s__Mesorhizobium sp. M2D.F.Ca.ET.148.01.1.1
MAG141	GCF_020165195.1	77.2452	421	1385	2876642	k__Bacteria;p__Proteobacteria;c__Alphaproteobacteria;o__Hyphomicrobiales;f__Phyllobacteriaceae;g__Mesorhizobium;s__Mesorhizobium sp. CA14
MAG141	GCF_020194215.1	77.2452	448	1385	2793822	k__Bacteria;p__Proteobacteria;c__Alphaproteobacteria;o__Hyphomicrobiales;f__Nitrobacteraceae;g__Bradyrhizobium;s__Bradyrhizobium sp. BRP20
MAG141	GCF_000482425.1	77.2451	457	1385	1304877	k__Bacteria;p__Proteobacteria;c__Alphaproteobacteria;o__Hyphomicrobiales;f__Nitrobacteraceae;g__Bradyrhizobium;s__Bradyrhizobium japonicum
MAG141	GCF_020176715.1	77.2448	395	1385	71235	k__Bacteria;p__Proteobacteria;c__Alphaproteobacteria;o__Hyphomicrobiales;f__Stappiaceae;g__Stappia;s__Stappia stellulata
MAG141	GCF_000502495.1	77.2447	345	1385	1287264	k__Bacteria;p__Proteobacteria;c__Alphaproteobacteria;o__Hyphomicrobiales;f__Phyllobacteriaceae;g__Mesorhizobium;s__Mesorhizobium sp. LNJC380A00
MAG141	GCF_003998235.2	77.2443	422	1385	2496670	k__Bacteria;p__Proteobacteria;c__Alphaproteobacteria;o__Hyphomicrobiales;f__Phyllobacteriaceae;g__Mesorhizobium;s__Mesorhizobium sp. M2D.F.Ca.ET.232.01.1.1
MAG141	GCF_006519675.2	77.2437	462	1385	2591461	k__Bacteria;p__Proteobacteria;c__Alphaproteobacteria;o__Hyphomicrobiales;f__Nitrobacteraceae;g__Bradyrhizobium;s__Bradyrhizobium sp. USDA 3458
MAG141	GCF_000502755.1	77.2429	351	1385	1287321	k__Bacteria;p__Proteobacteria;c__Alphaproteobacteria;o__Hyphomicrobiales;f__Phyllobacteriaceae;g__Mesorhizobium;s__Mesorhizobium sp. LSJC264A00
MAG141	GCF_000709395.1	77.2425	411	1385	763057	k__Bacteria;p__Proteobacteria;c__Alphaproteobacteria;o__Hyphomicrobiales;f__Phyllobacteriaceae;g__Mesorhizobium;s__Mesorhizobium huakuii
MAG141	GCF_000497755.1	77.2415	347	1385	1381123	k__Bacteria;p__Proteobacteria;c__Alphaproteobacteria;o__Hyphomicrobiales;f__Phyllobacteriaceae;g__Aliihoeflea;s__Aliihoeflea sp. 2WW
MAG141	GCF_004745635.1	77.2412	643	1385	1141884	k__Bacteria;p__Proteobacteria;c__Alphaproteobacteria;o__Hyphomicrobiales;f__Methylobacteriaceae;g__Methylobacterium;s__Methylobacterium nonmethylotrophicum
MAG141	GCF_003952525.1	77.2405	393	1385	2493676	k__Bacteria;p__Proteobacteria;c__Alphaproteobacteria;o__Hyphomicrobiales;f__Phyllobacteriaceae;g__Mesorhizobium;s__Mesorhizobium sp. M3A.F.Ca.ET.080.04.2.1
MAG141	GCF_020193675.1	77.24	461	1385	2793806	k__Bacteria;p__Proteobacteria;c__Alphaproteobacteria;o__Hyphomicrobiales;f__Nitrobacteraceae;g__Bradyrhizobium;s__Bradyrhizobium sp. IC3069
MAG141	GCF_002727065.1	77.2398	341	1385	1982044	k__Bacteria;p__Proteobacteria;c__Alphaproteobacteria;o__Hyphomicrobiales;f__Phyllobacteriaceae;g__Zhengella;s__Zhengella mangrovi
MAG141	GCF_006439555.1	77.2397	440	1385	2589895	k__Bacteria;p__Proteobacteria;c__Alphaproteobacteria;o__Hyphomicrobiales;f__Phyllobacteriaceae;g__Mesorhizobium;s__Mesorhizobium sp. B3-1-6
MAG141	GCF_003012705.1	77.2389	351	1385	1295366	k__Bacteria;p__Proteobacteria;c__Alphaproteobacteria;o__Hyphomicrobiales;f__Phyllobacteriaceae;g__Mesorhizobium;s__Mesorhizobium soli
MAG141	GCF_004791305.1	77.2385	422	1385	2563943	k__Bacteria;p__Proteobacteria;c__Alphaproteobacteria;o__Hyphomicrobiales;f__Phyllobacteriaceae;g__Mesorhizobium;s__Mesorhizobium sp. M2D.F.Ca.ET.233.01.1.1
MAG141	GCF_000293785.1	77.2377	512	1385	1187851	k__Bacteria;p__Proteobacteria;c__Alphaproteobacteria;o__Rhodobacterales;f__Rhodobacteraceae;g__Rhodovulum;s__Rhodovulum sp. PH10
MAG141	GCF_000482525.1	77.2372	457	1385	936135	k__Bacteria;p__Proteobacteria;c__Alphaproteobacteria;o__Hyphomicrobiales;f__Nitrobacteraceae;g__Bradyrhizobium;s__Bradyrhizobium japonicum
MAG141	GCF_003997635.1	77.2371	382	1385	2496766	k__Bacteria;p__Proteobacteria;c__Alphaproteobacteria;o__Hyphomicrobiales;f__Phyllobacteriaceae;g__Mesorhizobium;s__Mesorhizobium sp. M1A.F.Ca.IN.022.02.1.1
MAG141	GCF_006441315.1	77.2368	399	1385	2589930	k__Bacteria;p__Proteobacteria;c__Alphaproteobacteria;o__Hyphomicrobiales;f__Phyllobacteriaceae;g__Mesorhizobium;s__Mesorhizobium sp. B2-4-19
MAG141	GCF_003999085.1	77.2365	385	1385	2496663	k__Bacteria;p__Proteobacteria;c__Alphaproteobacteria;o__Hyphomicrobiales;f__Phyllobacteriaceae;g__Mesorhizobium;s__Mesorhizobium sp. M4A.F.Ca.ET.090.04.2.1
MAG141	GCF_016836705.1	77.2365	392	1385	483206	k__Bacteria;p__Proteobacteria;c__Alphaproteobacteria;o__Hyphomicrobiales;f__Phyllobacteriaceae;g__Mesorhizobium;s__Mesorhizobium caraganae
MAG141	GCF_000473125.1	77.2358	479	1385	936455	k__Bacteria;p__Proteobacteria;c__Alphaproteobacteria;o__Hyphomicrobiales;f__Nitrobacteraceae;g__Bradyrhizobium;s__Bradyrhizobium genosp. SA-4
MAG141	GCF_003583935.1	77.2358	424	1385	2320271	k__Bacteria;p__Proteobacteria;c__Alphaproteobacteria;o__Hyphomicrobiales;f__Aurantimonadaceae;g__Aureimonas;s__Aureimonas flava
MAG141	GCF_006439355.1	77.2358	414	1385	2589889	k__Bacteria;p__Proteobacteria;c__Alphaproteobacteria;o__Hyphomicrobiales;f__Phyllobacteriaceae;g__Mesorhizobium;s__Mesorhizobium sp. B4-1-3
MAG141	GCF_006439385.1	77.2357	443	1385	2589894	k__Bacteria;p__Proteobacteria;c__Alphaproteobacteria;o__Hyphomicrobiales;f__Phyllobacteriaceae;g__Mesorhizobium;s__Mesorhizobium sp. B3-1-7
MAG141	GCF_003997725.1	77.2355	354	1385	2496754	k__Bacteria;p__Proteobacteria;c__Alphaproteobacteria;o__Hyphomicrobiales;f__Phyllobacteriaceae;g__Mesorhizobium;s__Mesorhizobium sp. M4A.F.Ca.ET.050.02.1.1
MAG141	GCF_000502635.1	77.2353	354	1385	1287287	k__Bacteria;p__Proteobacteria;c__Alphaproteobacteria;o__Hyphomicrobiales;f__Phyllobacteriaceae;g__Mesorhizobium;s__Mesorhizobium sp. LSHC414A00
MAG141	GCF_023721755.1	77.2352	337	1385	2943000	k__Bacteria;p__Proteobacteria;c__Alphaproteobacteria;o__Hyphomicrobiales;f__Pleomorphomonadaceae;g__Pleomorphomonas;s__Pleomorphomonas sp. NRK KF1
MAG141	GCF_004023325.1	77.2342	397	1385	2496753	k__Bacteria;p__Proteobacteria;c__Alphaproteobacteria;o__Hyphomicrobiales;f__Phyllobacteriaceae;g__Mesorhizobium;s__Mesorhizobium sp. M1A.F.Ca.ET.072.01.1.1
MAG141	GCF_006442795.2	77.2336	421	1385	2589976	k__Bacteria;p__Proteobacteria;c__Alphaproteobacteria;o__Hyphomicrobiales;f__Phyllobacteriaceae;g__Mesorhizobium;s__Mesorhizobium sp. B1-1-8
MAG141	GCF_004792015.1	77.2328	388	1385	2563946	k__Bacteria;p__Proteobacteria;c__Alphaproteobacteria;o__Hyphomicrobiales;f__Phyllobacteriaceae;g__Mesorhizobium;s__Mesorhizobium sp. M3A.F.Ca.ET.201.01.1.1
MAG141	GCF_014843375.1	77.2328	422	1385	2774562	k__Bacteria;p__Proteobacteria;c__Alphaproteobacteria;o__Hyphomicrobiales;f__Phyllobacteriaceae;g__Aminobacter;s__Aminobacter sp. SR38
MAG141	GCF_006441575.1	77.2327	346	1385	2589937	k__Bacteria;p__Proteobacteria;c__Alphaproteobacteria;o__Hyphomicrobiales;f__Phyllobacteriaceae;g__Mesorhizobium;s__Mesorhizobium sp. B2-4-12
MAG141	GCF_000261805.1	77.2316	448	1385	1128327	k__Bacteria;p__Proteobacteria;c__Alphaproteobacteria;o__Hyphomicrobiales;f__Nitrobacteraceae;g__Bradyrhizobium;s__Bradyrhizobium yuanmingense
MAG141	GCF_004022615.1	77.2316	376	1385	2496658	k__Bacteria;p__Proteobacteria;c__Alphaproteobacteria;o__Hyphomicrobiales;f__Phyllobacteriaceae;g__Mesorhizobium;s__Mesorhizobium sp. M2A.F.Ca.ET.029.05.1.1
MAG141	GCF_004791325.1	77.2305	426	1385	2563939	k__Bacteria;p__Proteobacteria;c__Alphaproteobacteria;o__Hyphomicrobiales;f__Phyllobacteriaceae;g__Mesorhizobium;s__Mesorhizobium sp. M2D.F.Ca.ET.206.01.1.1
MAG141	GCF_014643375.1	77.2302	457	1385	1776957	k__Bacteria;p__Proteobacteria;c__Alphaproteobacteria;o__Hyphomicrobiales;f__Aurantimonadaceae;g__Aureimonas;s__Aureimonas glaciei
MAG141	GCF_006440675.2	77.2294	428	1385	2589903	k__Bacteria;p__Proteobacteria;c__Alphaproteobacteria;o__Hyphomicrobiales;f__Phyllobacteriaceae;g__Mesorhizobium;s__Mesorhizobium sp. B2-8-5
MAG141	GCF_000026145.1	77.2281	517	1385	114615	k__Bacteria;p__Proteobacteria;c__Alphaproteobacteria;o__Hyphomicrobiales;f__Nitrobacteraceae;g__Bradyrhizobium;s__Bradyrhizobium sp. ORS 278
MAG141	GCF_014198235.1	77.2269	441	1385	2663837	k__Bacteria;p__Proteobacteria;c__Alphaproteobacteria;o__Hyphomicrobiales;f__Nitrobacteraceae;g__Bradyrhizobium;s__Bradyrhizobium sp. ERR14
MAG141	GCF_003952445.1	77.2267	449	1385	2493671	k__Bacteria;p__Proteobacteria;c__Alphaproteobacteria;o__Hyphomicrobiales;f__Phyllobacteriaceae;g__Mesorhizobium;s__Mesorhizobium sp. M2A.F.Ca.ET.043.05.1.1
MAG141	GCF_003997355.1	77.226	365	1385	2496759	k__Bacteria;p__Proteobacteria;c__Alphaproteobacteria;o__Hyphomicrobiales;f__Phyllobacteriaceae;g__Mesorhizobium;s__Mesorhizobium sp. M1E.F.Ca.ET.041.01.1.1
MAG141	GCF_000519225.1	77.2255	468	1385	398524	k__Bacteria;p__Proteobacteria;c__Alphaproteobacteria;o__Hyphomicrobiales;f__Nitrobacteraceae;g__Bradyrhizobium;s__Bradyrhizobium elkanii
MAG141	GCF_004339465.1	77.2255	356	1385	100	k__Bacteria;p__Proteobacteria;c__Alphaproteobacteria;o__Hyphomicrobiales;f__Xanthobacteraceae;g__Ancylobacter;s__Ancylobacter aquaticus
MAG141	GCF_020194135.1	77.2245	468	1385	2793820	k__Bacteria;p__Proteobacteria;c__Alphaproteobacteria;o__Hyphomicrobiales;f__Nitrobacteraceae;g__Bradyrhizobium;s__Bradyrhizobium sp. BRP23
MAG141	GCF_000261785.1	77.2242	429	1385	1128326	k__Bacteria;p__Proteobacteria;c__Alphaproteobacteria;o__Hyphomicrobiales;f__Nitrobacteraceae;g__Bradyrhizobium;s__Bradyrhizobium yuanmingense
MAG141	GCF_020329505.1	77.2238	465	1385	2821404	k__Bacteria;p__Proteobacteria;c__Alphaproteobacteria;o__Hyphomicrobiales;f__Nitrobacteraceae;g__Bradyrhizobium;s__Bradyrhizobium semiaridum
MAG141	GCF_002294995.1	77.2237	423	1385	2029403	k__Bacteria;p__Proteobacteria;c__Alphaproteobacteria;o__Hyphomicrobiales;f__Phyllobacteriaceae;g__Mesorhizobium;s__Mesorhizobium sp. WSM3860
MAG141	GCF_000429045.1	77.2233	579	1385	1123229	k__Bacteria;p__Proteobacteria;c__Alphaproteobacteria;o__Hyphomicrobiales;f__Salinarimonadaceae;g__Salinarimonas;s__Salinarimonas rosea
MAG141	GCF_002531575.1	77.2223	467	1385	2035447	k__Bacteria;p__Proteobacteria;c__Alphaproteobacteria;o__Hyphomicrobiales;f__Nitrobacteraceae;g__Bradyrhizobium;s__Bradyrhizobium sp. Y36
MAG141	GCF_008039885.1	77.2223	363	1385	2603891	k__Bacteria;p__Proteobacteria;c__Alphaproteobacteria;o__Hyphomicrobiales;f__Methylobacteriaceae;g__Methylobacterium;s__Methylobacterium sp. WL103
MAG141	GCF_009910705.1	77.222	334	1385	2692265	k__Bacteria;p__Proteobacteria;c__Alphaproteobacteria;o__Hyphomicrobiales;f__Methylobacteriaceae;g__Microvirga;s__Microvirga arsenatis
MAG141	GCF_009765365.1	77.221	509	1385	2606717	k__Bacteria;p__Proteobacteria;c__Alphaproteobacteria;o__Hyphomicrobiales;f__Aurantimonadaceae;g__Jiella;s__Jiella sp. R10
MAG141	GCF_004022645.1	77.2203	351	1385	2496652	k__Bacteria;p__Proteobacteria;c__Alphaproteobacteria;o__Hyphomicrobiales;f__Phyllobacteriaceae;g__Mesorhizobium;s__Mesorhizobium sp. M4A.F.Ca.ET.020.02.1.1
MAG141	GCF_900115245.1	77.2199	436	1385	1566290	k__Bacteria;p__Proteobacteria;c__Alphaproteobacteria;o__Hyphomicrobiales;f__Phyllobacteriaceae;g__Mesorhizobium;s__Mesorhizobium sp. NFR06
MAG141	GCF_023072795.1	77.2191	466	1385	190045	k__Bacteria;p__Proteobacteria;c__Alphaproteobacteria;o__Hyphomicrobiales;f__Nitrobacteraceae;g__Bradyrhizobium;s__Bradyrhizobium sp. 2
MAG141	GCF_000153465.1	77.2189	389	1385	287752	k__Bacteria;p__Proteobacteria;c__Alphaproteobacteria;o__Hyphomicrobiales;f__Aurantimonadaceae;g__Aurantimonas;s__Aurantimonas manganoxydans
MAG141	GCF_000502515.1	77.2188	351	1385	1287270	k__Bacteria;p__Proteobacteria;c__Alphaproteobacteria;o__Hyphomicrobiales;f__Phyllobacteriaceae;g__Mesorhizobium;s__Mesorhizobium sp. LNJC386A00
MAG141	GCF_001651875.1	77.2177	369	1385	36856	k__Bacteria;p__Proteobacteria;c__Alphaproteobacteria;o__Hyphomicrobiales;f__Rhizobiaceae;g__Sinorhizobium;s__Sinorhizobium saheli
MAG141	GCF_001439885.1	77.2162	456	1385	108015	k__Bacteria;p__Proteobacteria;c__Alphaproteobacteria;o__Hyphomicrobiales;f__Nitrobacteraceae;g__Bradyrhizobium;s__Bradyrhizobium yuanmingense
MAG141	GCF_000502795.1	77.2159	360	1385	1287325	k__Bacteria;p__Proteobacteria;c__Alphaproteobacteria;o__Hyphomicrobiales;f__Phyllobacteriaceae;g__Mesorhizobium;s__Mesorhizobium sp. LSJC268A00
MAG141	GCF_004114435.1	77.2159	444	1385	1325107	k__Bacteria;p__Proteobacteria;c__Alphaproteobacteria;o__Hyphomicrobiales;f__Nitrobacteraceae;g__Bradyrhizobium;s__Bradyrhizobium zhanjiangense
MAG141	GCF_020193695.1	77.2154	456	1385	2793808	k__Bacteria;p__Proteobacteria;c__Alphaproteobacteria;o__Hyphomicrobiales;f__Nitrobacteraceae;g__Bradyrhizobium;s__Bradyrhizobium sp. IC4061
MAG141	GCF_018390645.1	77.215	454	1385	518825	k__Bacteria;p__Proteobacteria;c__Alphaproteobacteria;o__Hyphomicrobiales;f__Xanthobacteraceae;g__Ancylobacter;s__Ancylobacter dichloromethanicus
MAG141	GCF_000344805.1	77.2146	500	1385	1245469	k__Bacteria;p__Proteobacteria;c__Alphaproteobacteria;o__Hyphomicrobiales;f__Nitrobacteraceae;g__Bradyrhizobium;s__Bradyrhizobium oligotrophicum
MAG141	GCF_012971745.1	77.2139	481	1385	2709380	k__Bacteria;p__Proteobacteria;c__Alphaproteobacteria;o__Hyphomicrobiales;f__Xanthobacteraceae;g__Starkeya;s__Starkeya sp. ORNL1
MAG141	GCF_000504265.1	77.2125	408	1385	935547	k__Bacteria;p__Proteobacteria;c__Alphaproteobacteria;o__Hyphomicrobiales;f__Phyllobacteriaceae;g__Mesorhizobium;s__Mesorhizobium japonicum
MAG141	GCF_006440735.1	77.2113	451	1385	2589909	k__Bacteria;p__Proteobacteria;c__Alphaproteobacteria;o__Hyphomicrobiales;f__Phyllobacteriaceae;g__Mesorhizobium;s__Mesorhizobium sp. B2-7-1
MAG141	GCF_021555155.1	77.2111	403	1385	2846851	k__Bacteria;p__Proteobacteria;c__Alphaproteobacteria;o__Hyphomicrobiales;f__Rhizobiaceae;g__Rhizobium;s__Rhizobium sp. TRM95111
MAG141	GCF_000502895.1	77.211	362	1385	1287117	k__Bacteria;p__Proteobacteria;c__Alphaproteobacteria;o__Hyphomicrobiales;f__Phyllobacteriaceae;g__Mesorhizobium;s__Mesorhizobium sp. L2C085B000
MAG141	GCF_000009625.1	77.2102	405	1385	266835	k__Bacteria;p__Proteobacteria;c__Alphaproteobacteria;o__Hyphomicrobiales;f__Phyllobacteriaceae;g__Mesorhizobium;s__Mesorhizobium japonicum
MAG141	GCF_020193715.1	77.21	461	1385	2793807	k__Bacteria;p__Proteobacteria;c__Alphaproteobacteria;o__Hyphomicrobiales;f__Nitrobacteraceae;g__Bradyrhizobium;s__Bradyrhizobium sp. IC4060
MAG141	GCF_003997405.1	77.2096	416	1385	2496745	k__Bacteria;p__Proteobacteria;c__Alphaproteobacteria;o__Hyphomicrobiales;f__Phyllobacteriaceae;g__Mesorhizobium;s__Mesorhizobium sp. M2A.F.Ca.ET.042.01.1.1
MAG141	GCF_900112945.1	77.2081	657	1385	1761800	k__Bacteria;p__Proteobacteria;c__Alphaproteobacteria;o__Hyphomicrobiales;f__Methylobacteriaceae;g__Methylobacterium;s__Methylobacterium sp. yr596
MAG141	GCF_020194055.1	77.207	457	1385	2793816	k__Bacteria;p__Proteobacteria;c__Alphaproteobacteria;o__Hyphomicrobiales;f__Nitrobacteraceae;g__Bradyrhizobium;s__Bradyrhizobium sp. NBAIM03
MAG141	GCF_023074075.1	77.2069	434	1385	2782615	k__Bacteria;p__Proteobacteria;c__Alphaproteobacteria;o__Hyphomicrobiales;f__Nitrobacteraceae;g__Bradyrhizobium;s__Bradyrhizobium sp. 138
MAG141	GCF_003432385.1	77.2061	369	1385	2304600	k__Bacteria;p__Proteobacteria;c__Alphaproteobacteria;o__Hyphomicrobiales;f__Breoghaniaceae;g__Breoghania;s__Breoghania sp. L-A4
MAG141	GCF_023074055.1	77.2061	423	1385	2782617	k__Bacteria;p__Proteobacteria;c__Alphaproteobacteria;o__Hyphomicrobiales;f__Nitrobacteraceae;g__Bradyrhizobium;s__Bradyrhizobium sp. 141
MAG141	GCF_020194115.1	77.2057	458	1385	2793818	k__Bacteria;p__Proteobacteria;c__Alphaproteobacteria;o__Hyphomicrobiales;f__Nitrobacteraceae;g__Bradyrhizobium;s__Bradyrhizobium sp. NBAIM01
MAG141	GCF_002795245.1	77.2049	454	1385	1419263	k__Bacteria;p__Proteobacteria;c__Alphaproteobacteria;o__Hyphomicrobiales;f__Nitrobacteraceae;g__Bradyrhizobium;s__Bradyrhizobium forestalis
MAG141	GCF_000502815.1	77.2043	354	1385	1287326	k__Bacteria;p__Proteobacteria;c__Alphaproteobacteria;o__Hyphomicrobiales;f__Phyllobacteriaceae;g__Mesorhizobium;s__Mesorhizobium sp. LSJC269B00
MAG141	GCF_003258865.1	77.2039	563	1385	29409	k__Bacteria;p__Proteobacteria;c__Alphaproteobacteria;o__Hyphomicrobiales;f__Hyphomicrobiaceae;g__Rhodoplanes;s__Rhodoplanes roseus
MAG141	GCF_020193615.1	77.2028	466	1385	2793805	k__Bacteria;p__Proteobacteria;c__Alphaproteobacteria;o__Hyphomicrobiales;f__Nitrobacteraceae;g__Bradyrhizobium;s__Bradyrhizobium sp. IC4059
MAG141	GCF_001556485.1	77.2025	397	1385	1768766	k__Bacteria;p__Proteobacteria;c__Alphaproteobacteria;o__Hyphomicrobiales;f__Nitrobacteraceae;g__Bradyrhizobium;s__Bradyrhizobium sp. CCH1-B1
MAG141	GCF_008180155.1	77.2023	297	1385	2682781	k__Bacteria;p__Proteobacteria;c__Alphaproteobacteria;o__Hyphomicrobiales;f__Phyllobacteriaceae;g__Mesorhizobium;s__Mesorhizobium microcysteis
MAG141	GCF_017565685.3	77.2019	446	1385	2819348	k__Bacteria;p__Proteobacteria;c__Alphaproteobacteria;o__Hyphomicrobiales;f__Nitrobacteraceae;g__Bradyrhizobium;s__Bradyrhizobium sp. 38S5
MAG141	GCF_021401195.1	77.2012	440	1385	2744455	k__Bacteria;p__Proteobacteria;c__Alphaproteobacteria;o__Hyphomicrobiales;f__Rhizobiaceae;g__Shinella;s__Shinella sp. NM-101
MAG141	GCF_003998155.1	77.2011	340	1385	2496750	k__Bacteria;p__Proteobacteria;c__Alphaproteobacteria;o__Hyphomicrobiales;f__Phyllobacteriaceae;g__Mesorhizobium;s__Mesorhizobium sp. M1E.F.Ca.ET.063.01.1.1
MAG141	GCF_003952405.1	77.2006	457	1385	2493670	k__Bacteria;p__Proteobacteria;c__Alphaproteobacteria;o__Hyphomicrobiales;f__Phyllobacteriaceae;g__Mesorhizobium;s__Mesorhizobium sp. M2A.F.Ca.ET.043.02.1.1
MAG141	GCF_006439395.2	77.2004	355	1385	2589888	k__Bacteria;p__Proteobacteria;c__Alphaproteobacteria;o__Hyphomicrobiales;f__Phyllobacteriaceae;g__Mesorhizobium;s__Mesorhizobium sp. B4-1-4
MAG141	GCF_006439495.1	77.1996	449	1385	2589893	k__Bacteria;p__Proteobacteria;c__Alphaproteobacteria;o__Hyphomicrobiales;f__Phyllobacteriaceae;g__Mesorhizobium;s__Mesorhizobium sp. B3-1-8
MAG141	GCF_000502715.1	77.1992	352	1385	1287303	k__Bacteria;p__Proteobacteria;c__Alphaproteobacteria;o__Hyphomicrobiales;f__Phyllobacteriaceae;g__Mesorhizobium;s__Mesorhizobium sp. LSHC432A00
MAG141	GCF_014196455.1	77.1982	462	1385	1293440	k__Bacteria;p__Proteobacteria;c__Alphaproteobacteria;o__Hyphomicrobiales;f__Kaistiaceae;g__Kaistia;s__Kaistia hirudinis
MAG141	GCF_002879535.1	77.1979	378	1385	537601	k__Bacteria;p__Proteobacteria;c__Alphaproteobacteria;o__Hyphomicrobiales;f__Phyllobacteriaceae;g__Mesorhizobium;s__Mesorhizobium intechi
MAG141	GCF_006439635.1	77.1958	444	1385	2589896	k__Bacteria;p__Proteobacteria;c__Alphaproteobacteria;o__Hyphomicrobiales;f__Phyllobacteriaceae;g__Mesorhizobium;s__Mesorhizobium sp. B3-1-3
MAG141	GCF_004114915.1	77.1956	444	1385	1325115	k__Bacteria;p__Proteobacteria;c__Alphaproteobacteria;o__Hyphomicrobiales;f__Nitrobacteraceae;g__Bradyrhizobium;s__Bradyrhizobium guangxiense
MAG141	GCF_023006515.1	77.1955	322	1385	2908926	k__Bacteria;p__Proteobacteria;c__Alphaproteobacteria;o__Hyphomicrobiales;f__Nitrobacteraceae;g__Bradyrhizobium;s__Bradyrhizobium sp. PRIMUS42
MAG141	GCF_015291625.1	77.1945	470	1385	1325120	k__Bacteria;p__Proteobacteria;c__Alphaproteobacteria;o__Hyphomicrobiales;f__Nitrobacteraceae;g__Bradyrhizobium;s__Bradyrhizobium sp. CCBAU 53421
MAG141	GCF_003997225.1	77.1932	352	1385	2496788	k__Bacteria;p__Proteobacteria;c__Alphaproteobacteria;o__Hyphomicrobiales;f__Phyllobacteriaceae;g__Mesorhizobium;s__Mesorhizobium sp. M2C.T.Ca.TU.002.02.1.1
MAG141	GCF_000502775.1	77.193	338	1385	1287322	k__Bacteria;p__Proteobacteria;c__Alphaproteobacteria;o__Hyphomicrobiales;f__Phyllobacteriaceae;g__Mesorhizobium;s__Mesorhizobium sp. LSJC265A00
MAG141	GCF_006442545.2	77.1919	370	1385	2589967	k__Bacteria;p__Proteobacteria;c__Alphaproteobacteria;o__Hyphomicrobiales;f__Phyllobacteriaceae;g__Mesorhizobium;s__Mesorhizobium sp. B2-1-8
MAG141	GCF_019216885.1	77.1919	615	1385	2718876	k__Bacteria;p__Proteobacteria;c__Alphaproteobacteria;o__Hyphomicrobiales;f__Methylobacteriaceae;g__Methylobacterium;s__Methylobacterium sp. SyP6R
MAG141	GCF_000502735.1	77.1913	358	1385	1287307	k__Bacteria;p__Proteobacteria;c__Alphaproteobacteria;o__Hyphomicrobiales;f__Phyllobacteriaceae;g__Mesorhizobium;s__Mesorhizobium sp. LSHC440A00
MAG141	GCF_000502695.1	77.1912	346	1385	1287298	k__Bacteria;p__Proteobacteria;c__Alphaproteobacteria;o__Hyphomicrobiales;f__Phyllobacteriaceae;g__Mesorhizobium;s__Mesorhizobium sp. LSHC426A00
MAG141	GCF_000502235.1	77.1904	354	1385	1287085	k__Bacteria;p__Proteobacteria;c__Alphaproteobacteria;o__Hyphomicrobiales;f__Phyllobacteriaceae;g__Mesorhizobium;s__Mesorhizobium sp. L103C119B0
MAG141	GCF_016031655.1	77.1903	442	1385	2751812	k__Bacteria;p__Proteobacteria;c__Alphaproteobacteria;o__Hyphomicrobiales;f__Nitrobacteraceae;g__Bradyrhizobium;s__Bradyrhizobium glycinis
MAG141	GCF_001425575.1	77.1896	432	1385	1736378	k__Bacteria;p__Proteobacteria;c__Alphaproteobacteria;o__Hyphomicrobiales;f__Aurantimonadaceae;g__Aurantimonas;s__Aurantimonas sp. Leaf443
MAG141	GCF_004346395.1	77.1893	444	1385	2485167	k__Bacteria;p__Proteobacteria;c__Alphaproteobacteria;o__Hyphomicrobiales;f__Nitrobacteraceae;g__Bradyrhizobium;s__Bradyrhizobium sp. Y-H1
MAG141	GCF_000502555.1	77.1892	355	1385	1287274	k__Bacteria;p__Proteobacteria;c__Alphaproteobacteria;o__Hyphomicrobiales;f__Phyllobacteriaceae;g__Mesorhizobium;s__Mesorhizobium sp. LNJC394B00
MAG141	GCF_003952425.1	77.1891	438	1385	2493674	k__Bacteria;p__Proteobacteria;c__Alphaproteobacteria;o__Hyphomicrobiales;f__Phyllobacteriaceae;g__Mesorhizobium;s__Mesorhizobium sp. M2A.F.Ca.ET.046.03.2.1
MAG141	GCF_000502615.1	77.1881	353	1385	1287281	k__Bacteria;p__Proteobacteria;c__Alphaproteobacteria;o__Hyphomicrobiales;f__Phyllobacteriaceae;g__Mesorhizobium;s__Mesorhizobium sp. LNJC405B00
MAG141	GCF_014198295.1	77.1872	445	1385	2663839	k__Bacteria;p__Proteobacteria;c__Alphaproteobacteria;o__Hyphomicrobiales;f__Nitrobacteraceae;g__Bradyrhizobium;s__Bradyrhizobium sp. CIR18
MAG141	GCF_000503015.1	77.1869	352	1385	1287280	k__Bacteria;p__Proteobacteria;c__Alphaproteobacteria;o__Hyphomicrobiales;f__Phyllobacteriaceae;g__Mesorhizobium;s__Mesorhizobium sp. LNJC403B00
MAG141	GCF_003952505.1	77.186	478	1385	2493675	k__Bacteria;p__Proteobacteria;c__Alphaproteobacteria;o__Hyphomicrobiales;f__Phyllobacteriaceae;g__Mesorhizobium;s__Mesorhizobium sp. M4B.F.Ca.ET.058.02.1.1
MAG141	GCF_013178925.1	77.1858	501	1385	2734909	k__Bacteria;p__Proteobacteria;c__Alphaproteobacteria;o__Hyphomicrobiales;f__Nitrobacteraceae;g__Bradyrhizobium;s__Bradyrhizobium aeschynomenes
MAG141	GCF_015291745.1	77.1857	461	1385	1325114	k__Bacteria;p__Proteobacteria;c__Alphaproteobacteria;o__Hyphomicrobiales;f__Nitrobacteraceae;g__Bradyrhizobium;s__Bradyrhizobium sp. CCBAU 53351
MAG141	GCF_007004055.1	77.1856	385	1385	2589887	k__Bacteria;p__Proteobacteria;c__Alphaproteobacteria;o__Hyphomicrobiales;f__Phyllobacteriaceae;g__Mesorhizobium;s__Mesorhizobium sp. WSM4303
MAG141	GCF_000502295.1	77.1846	360	1385	1287094	k__Bacteria;p__Proteobacteria;c__Alphaproteobacteria;o__Hyphomicrobiales;f__Phyllobacteriaceae;g__Mesorhizobium;s__Mesorhizobium sp. L103C565B0
MAG141	GCF_023380005.1	77.1846	389	1385	593909	k__Bacteria;p__Proteobacteria;c__Alphaproteobacteria;o__Hyphomicrobiales;f__Phyllobacteriaceae;g__Mesorhizobium;s__Mesorhizobium opportunistum
MAG141	GCF_001562255.1	77.1845	413	1385	1792307	k__Bacteria;p__Proteobacteria;c__Alphaproteobacteria;o__Hyphomicrobiales;f__Boseaceae;g__Bosea;s__Bosea sp. PAMC 26642
MAG141	GCF_900108245.1	77.1843	388	1385	1036778	k__Bacteria;p__Proteobacteria;c__Alphaproteobacteria;o__Hyphomicrobiales;f__Boseaceae;g__Bosea;s__Bosea lathyri
MAG141	GCF_020193755.1	77.1835	451	1385	2793809	k__Bacteria;p__Proteobacteria;c__Alphaproteobacteria;o__Hyphomicrobiales;f__Nitrobacteraceae;g__Bradyrhizobium;s__Bradyrhizobium sp. NBAIM32
MAG141	GCF_023375135.1	77.1828	448	1385	574727	k__Bacteria;p__Proteobacteria;c__Alphaproteobacteria;o__Hyphomicrobiales;f__Nitrobacteraceae;g__Bradyrhizobium;s__Bradyrhizobium sp. C-145
MAG141	GCF_006439515.1	77.1827	364	1385	2589891	k__Bacteria;p__Proteobacteria;c__Alphaproteobacteria;o__Hyphomicrobiales;f__Phyllobacteriaceae;g__Mesorhizobium;s__Mesorhizobium sp. B3-2-1
MAG141	GCF_000503095.1	77.1822	356	1385	1287308	k__Bacteria;p__Proteobacteria;c__Alphaproteobacteria;o__Hyphomicrobiales;f__Phyllobacteriaceae;g__Mesorhizobium;s__Mesorhizobium sp. LSHC440B00
MAG141	GCF_004792355.1	77.1817	397	1385	2563958	k__Bacteria;p__Proteobacteria;c__Alphaproteobacteria;o__Hyphomicrobiales;f__Phyllobacteriaceae;g__Mesorhizobium;s__Mesorhizobium sp. M8A.F.Ca.ET.142.01.1.1
MAG141	GCF_000261585.1	77.1816	432	1385	1128255	k__Bacteria;p__Proteobacteria;c__Alphaproteobacteria;o__Hyphomicrobiales;f__Nitrobacteraceae;g__Bradyrhizobium;s__Bradyrhizobium japonicum
MAG141	GCF_004792105.1	77.1814	395	1385	2563959	k__Bacteria;p__Proteobacteria;c__Alphaproteobacteria;o__Hyphomicrobiales;f__Phyllobacteriaceae;g__Mesorhizobium;s__Mesorhizobium sp. M8A.F.Ca.ET.161.01.1.1
MAG141	GCF_003722235.1	77.181	417	1385	2066070	k__Bacteria;p__Proteobacteria;c__Alphaproteobacteria;o__Hyphomicrobiales;f__Phyllobacteriaceae;g__Mesorhizobium;s__Mesorhizobium japonicum
MAG141	GCF_005160265.1	77.1804	376	1385	2570229	k__Bacteria;p__Proteobacteria;c__Alphaproteobacteria;o__Hyphomicrobiales;f__Phreatobacteraceae;g__Phreatobacter;s__Phreatobacter sp. NMCR1094
MAG141	GCF_000502335.1	77.1794	361	1385	1287105	k__Bacteria;p__Proteobacteria;c__Alphaproteobacteria;o__Hyphomicrobiales;f__Phyllobacteriaceae;g__Mesorhizobium;s__Mesorhizobium sp. L2C066B000
MAG141	GCF_000648595.1	77.1791	476	1385	754504	k__Bacteria;p__Proteobacteria;c__Alphaproteobacteria;o__Hyphomicrobiales;f__Nitrobacteraceae;g__Bradyrhizobium;s__Bradyrhizobium diazoefficiens
MAG141	GCF_017353515.1	77.1788	515	1385	2816856	k__Bacteria;p__Proteobacteria;c__Alphaproteobacteria;o__Hyphomicrobiales;f__Aurantimonadaceae;g__Jiella;s__Jiella sonneratiae
MAG141	GCF_004346455.1	77.1775	447	1385	2485165	k__Bacteria;p__Proteobacteria;c__Alphaproteobacteria;o__Hyphomicrobiales;f__Nitrobacteraceae;g__Bradyrhizobium;s__Bradyrhizobium sp. R2.2-H
MAG141	GCF_024171315.1	77.177	469	1385	2817700	k__Bacteria;p__Proteobacteria;c__Alphaproteobacteria;o__Hyphomicrobiales;f__Nitrobacteraceae;g__Bradyrhizobium;s__Bradyrhizobium sp. USDA 4532
MAG141	GCF_014198245.1	77.1758	464	1385	1445730	k__Bacteria;p__Proteobacteria;c__Alphaproteobacteria;o__Hyphomicrobiales;f__Nitrobacteraceae;g__Bradyrhizobium;s__Bradyrhizobium sp. cir1
MAG141	GCF_018129405.1	77.1754	479	1385	441950	k__Bacteria;p__Proteobacteria;c__Alphaproteobacteria;o__Hyphomicrobiales;f__Nitrobacteraceae;g__Bradyrhizobium;s__Bradyrhizobium iriomotense
MAG141	GCF_000261765.1	77.1747	451	1385	1355477	k__Bacteria;p__Proteobacteria;c__Alphaproteobacteria;o__Hyphomicrobiales;f__Nitrobacteraceae;g__Bradyrhizobium;s__Bradyrhizobium diazoefficiens
MAG141	GCF_023073125.1	77.1742	472	1385	2782676	k__Bacteria;p__Proteobacteria;c__Alphaproteobacteria;o__Hyphomicrobiales;f__Nitrobacteraceae;g__Bradyrhizobium;s__Bradyrhizobium sp. 48
MAG141	GCF_006519655.1	77.1729	486	1385	546901	k__Bacteria;p__Proteobacteria;c__Alphaproteobacteria;o__Hyphomicrobiales;f__Nitrobacteraceae;g__Bradyrhizobium;s__Bradyrhizobium sp. USDA 3456
MAG141	GCF_003997495.1	77.1725	375	1385	2496742	k__Bacteria;p__Proteobacteria;c__Alphaproteobacteria;o__Hyphomicrobiales;f__Phyllobacteriaceae;g__Mesorhizobium;s__Mesorhizobium sp. M7A.F.Ca.US.008.03.1.1
MAG141	GCF_020193935.1	77.1716	467	1385	2793815	k__Bacteria;p__Proteobacteria;c__Alphaproteobacteria;o__Hyphomicrobiales;f__Nitrobacteraceae;g__Bradyrhizobium;s__Bradyrhizobium sp. NBAIM08
MAG141	GCF_000503115.1	77.1714	360	1385	1287313	k__Bacteria;p__Proteobacteria;c__Alphaproteobacteria;o__Hyphomicrobiales;f__Phyllobacteriaceae;g__Mesorhizobium;s__Mesorhizobium sp. LSJC255A00
MAG141	GCF_006658505.1	77.1704	355	1385	2589934	k__Bacteria;p__Proteobacteria;c__Alphaproteobacteria;o__Hyphomicrobiales;f__Phyllobacteriaceae;g__Mesorhizobium;s__Mesorhizobium sp. B2-4-15
MAG141	GCF_003998845.1	77.1703	415	1385	2496653	k__Bacteria;p__Proteobacteria;c__Alphaproteobacteria;o__Hyphomicrobiales;f__Phyllobacteriaceae;g__Mesorhizobium;s__Mesorhizobium sp. M4A.F.Ca.ET.022.05.2.1
MAG141	GCF_023073075.1	77.1702	466	1385	2782679	k__Bacteria;p__Proteobacteria;c__Alphaproteobacteria;o__Hyphomicrobiales;f__Nitrobacteraceae;g__Bradyrhizobium;s__Bradyrhizobium sp. 61
MAG141	GCF_004023285.1	77.1699	349	1385	2496749	k__Bacteria;p__Proteobacteria;c__Alphaproteobacteria;o__Hyphomicrobiales;f__Phyllobacteriaceae;g__Mesorhizobium;s__Mesorhizobium sp. M2A.F.Ca.ET.067.02.1.1
MAG141	GCF_000261605.1	77.1692	425	1385	1128256	k__Bacteria;p__Proteobacteria;c__Alphaproteobacteria;o__Hyphomicrobiales;f__Nitrobacteraceae;g__Bradyrhizobium;s__Bradyrhizobium japonicum
MAG141	GCF_001189235.2	77.1687	465	1385	630921	k__Bacteria;p__Proteobacteria;c__Alphaproteobacteria;o__Hyphomicrobiales;f__Nitrobacteraceae;g__Bradyrhizobium;s__Bradyrhizobium embrapense
MAG141	GCF_018449475.1	77.1687	381	1385	2836179	k__Bacteria;p__Proteobacteria;c__Alphaproteobacteria;o__Hyphomicrobiales;f__Xanthobacteraceae;g__Ancylobacter;s__Ancylobacter sp. VKM B-3255
MAG141	GCF_003367395.1	77.1678	398	1385	331696	k__Bacteria;p__Proteobacteria;c__Alphaproteobacteria;o__Hyphomicrobiales;f__Xanthobacteraceae;g__Pseudolabrys;s__Pseudolabrys taiwanensis
MAG141	GCF_003590645.1	77.1671	293	1385	2108445	k__Bacteria;p__Proteobacteria;c__Alphaproteobacteria;o__Hyphomicrobiales;f__Phyllobacteriaceae;g__Mesorhizobium;s__Mesorhizobium sp. DCY119
MAG141	GCF_006442775.1	77.1671	438	1385	2589943	k__Bacteria;p__Proteobacteria;c__Alphaproteobacteria;o__Hyphomicrobiales;f__Phyllobacteriaceae;g__Mesorhizobium;s__Mesorhizobium sp. B2-4-6
MAG141	GCF_000011365.1	77.1666	484	1385	224911	k__Bacteria;p__Proteobacteria;c__Alphaproteobacteria;o__Hyphomicrobiales;f__Nitrobacteraceae;g__Bradyrhizobium;s__Bradyrhizobium diazoefficiens
MAG141	GCF_021390325.1	77.1659	428	1385	2907202	k__Bacteria;p__Proteobacteria;c__Alphaproteobacteria;o__Hyphomicrobiales;f__Aurantimonadaceae;g__Jiella;s__Jiella sp. CBK1P-4
MAG141	GCF_000472945.1	77.1656	421	1385	1038863	k__Bacteria;p__Proteobacteria;c__Alphaproteobacteria;o__Hyphomicrobiales;f__Nitrobacteraceae;g__Bradyrhizobium;s__Bradyrhizobium japonicum
MAG141	GCF_000379585.1	77.1654	449	1385	1038866	k__Bacteria;p__Proteobacteria;c__Alphaproteobacteria;o__Hyphomicrobiales;f__Nitrobacteraceae;g__Bradyrhizobium;s__Bradyrhizobium sp. WSM2793
MAG141	GCF_000284375.1	77.165	452	1385	1037409	k__Bacteria;p__Proteobacteria;c__Alphaproteobacteria;o__Hyphomicrobiales;f__Nitrobacteraceae;g__Bradyrhizobium;s__Bradyrhizobium japonicum
MAG141	GCF_003020125.1	77.1641	426	1385	2133946	k__Bacteria;p__Proteobacteria;c__Alphaproteobacteria;o__Hyphomicrobiales;f__Nitrobacteraceae;g__Bradyrhizobium;s__Bradyrhizobium sp. MOS003
MAG141	GCF_001295925.1	77.1634	368	1385	1523417	k__Bacteria;p__Proteobacteria;c__Alphaproteobacteria;o__Hyphomicrobiales;f__Boseaceae;g__Bosea;s__Bosea sp. AAP35
MAG141	GCF_011043735.1	77.1627	627	1385	2709665	k__Bacteria;p__Proteobacteria;c__Alphaproteobacteria;o__Hyphomicrobiales;f__Methylobacteriaceae;g__Methylobacterium;s__Methylobacterium sp. DB0501
MAG141	GCF_020193875.1	77.162	464	1385	2793813	k__Bacteria;p__Proteobacteria;c__Alphaproteobacteria;o__Hyphomicrobiales;f__Nitrobacteraceae;g__Bradyrhizobium;s__Bradyrhizobium sp. NBAIM16
MAG141	GCF_013373795.3	77.1618	461	1385	2748629	k__Bacteria;p__Proteobacteria;c__Alphaproteobacteria;o__Hyphomicrobiales;f__Nitrobacteraceae;g__Bradyrhizobium;s__Bradyrhizobium quebecense
MAG141	GCF_000502215.1	77.1613	363	1385	1287074	k__Bacteria;p__Proteobacteria;c__Alphaproteobacteria;o__Hyphomicrobiales;f__Phyllobacteriaceae;g__Mesorhizobium;s__Mesorhizobium sp. L103C105A0
MAG141	GCF_020329495.1	77.1613	474	1385	2821406	k__Bacteria;p__Proteobacteria;c__Alphaproteobacteria;o__Hyphomicrobiales;f__Nitrobacteraceae;g__Bradyrhizobium;s__Bradyrhizobium australafricanum
MAG141	GCF_001590795.1	77.1606	473	1385	574934	k__Bacteria;p__Proteobacteria;c__Alphaproteobacteria;o__Hyphomicrobiales;f__Nitrobacteraceae;g__Bradyrhizobium;s__Bradyrhizobium sp. AT1
MAG141	GCF_024655565.1	77.1606	379	1385	2966359	k__Bacteria;p__Proteobacteria;c__Alphaproteobacteria;o__Hyphomicrobiales;f__Phyllobacteriaceae;g__Nitratireductor;s__Nitratireductor sp. ZSWI3
MAG141	GCF_004103825.1	77.1604	449	1385	405005	k__Bacteria;p__Proteobacteria;c__Alphaproteobacteria;o__Hyphomicrobiales;f__Methylocystaceae;g__Hansschlegelia;s__Hansschlegelia zhihuaiae
MAG141	GCF_009931255.1	77.159	484	1385	2493093	k__Bacteria;p__Proteobacteria;c__Alphaproteobacteria;o__Hyphomicrobiales;f__Nitrobacteraceae;g__Bradyrhizobium;s__Bradyrhizobium sp. LCT2
MAG141	GCF_021608045.1	77.1588	387	1385	1004279	k__Bacteria;p__Proteobacteria;c__Alphaproteobacteria;o__Hyphomicrobiales;f__Phyllobacteriaceae;g__Mesorhizobium;s__Mesorhizobium muleiense
MAG141	GCF_001440035.1	77.1587	436	1385	989370	k__Bacteria;p__Proteobacteria;c__Alphaproteobacteria;o__Hyphomicrobiales;f__Nitrobacteraceae;g__Bradyrhizobium;s__Bradyrhizobium manausense
MAG141	GCF_002532045.1	77.1585	466	1385	142585	k__Bacteria;p__Proteobacteria;c__Alphaproteobacteria;o__Hyphomicrobiales;f__Nitrobacteraceae;g__Bradyrhizobium;s__Bradyrhizobium sp. C9
MAG141	GCF_001556045.1	77.1581	443	1385	1768753	k__Bacteria;p__Proteobacteria;c__Alphaproteobacteria;o__Hyphomicrobiales;f__Nitrobacteraceae;g__Bradyrhizobium;s__Bradyrhizobium sp. CCH5-F6
MAG141	GCF_001463745.1	77.158	340	1385	1638162	k__Bacteria;p__Proteobacteria;c__Alphaproteobacteria;o__Hyphomicrobiales;f__Aurantimonadaceae;g__Aureimonas;s__Aureimonas sp. AU22
MAG141	GCF_004022805.1	77.1576	284	1385	2496681	k__Bacteria;p__Proteobacteria;c__Alphaproteobacteria;o__Hyphomicrobiales;f__Phyllobacteriaceae;g__Mesorhizobium;s__Mesorhizobium sp. M7A.F.Ca.CA.002.04.1.1
MAG141	GCF_019455385.1	77.1576	434	1385	2749993	k__Bacteria;p__Proteobacteria;c__Alphaproteobacteria;o__Hyphomicrobiales;f__Nitrobacteraceae;g__Bradyrhizobium;s__Bradyrhizobium sp. BR 10289
MAG141	GCF_024199885.1	77.1575	445	1385	2949630	k__Bacteria;p__Proteobacteria;c__Alphaproteobacteria;o__Hyphomicrobiales;f__Nitrobacteraceae;g__Bradyrhizobium;s__Bradyrhizobium sp. CCGUVB23
MAG141	GCF_003952565.1	77.1568	395	1385	2493679	k__Bacteria;p__Proteobacteria;c__Alphaproteobacteria;o__Hyphomicrobiales;f__Phyllobacteriaceae;g__Mesorhizobium;s__Mesorhizobium sp. M8A.F.Ca.ET.057.01.1.1
MAG141	GCF_006442395.1	77.1567	363	1385	2589958	k__Bacteria;p__Proteobacteria;c__Alphaproteobacteria;o__Hyphomicrobiales;f__Phyllobacteriaceae;g__Mesorhizobium;s__Mesorhizobium sp. B2-3-5
MAG141	GCF_010500835.1	77.156	424	1385	2047720	k__Bacteria;p__Proteobacteria;c__Alphaproteobacteria;o__Hyphomicrobiales;f__Aurantimonadaceae;g__Aurantimonas;s__Aurantimonas aggregata
MAG141	GCF_000502995.1	77.1558	355	1385	1287276	k__Bacteria;p__Proteobacteria;c__Alphaproteobacteria;o__Hyphomicrobiales;f__Phyllobacteriaceae;g__Mesorhizobium;s__Mesorhizobium sp. LNJC398B00
MAG141	GCF_004123915.1	77.1545	420	1385	1777866	k__Bacteria;p__Proteobacteria;c__Alphaproteobacteria;o__Hyphomicrobiales;f__Phyllobacteriaceae;g__Mesorhizobium;s__Mesorhizobium erdmanii
MAG141	GCF_023006445.1	77.1542	355	1385	2908927	k__Bacteria;p__Proteobacteria;c__Alphaproteobacteria;o__Hyphomicrobiales;f__Nitrobacteraceae;g__Bradyrhizobium;s__Bradyrhizobium sp. SHOUNA76
MAG141	GCF_009720285.1	77.1539	460	1385	1419258	k__Bacteria;p__Proteobacteria;c__Alphaproteobacteria;o__Hyphomicrobiales;f__Nitrobacteraceae;g__Bradyrhizobium;s__Bradyrhizobium sp. BR2003
MAG141	GCF_023100985.1	77.1538	467	1385	2782659	k__Bacteria;p__Proteobacteria;c__Alphaproteobacteria;o__Hyphomicrobiales;f__Nitrobacteraceae;g__Bradyrhizobium;s__Bradyrhizobium sp. 191
MAG141	GCF_014843835.1	77.1532	390	1385	1450512	k__Bacteria;p__Proteobacteria;c__Alphaproteobacteria;o__Hyphomicrobiales;f__Phyllobacteriaceae;g__Mesorhizobium;s__Mesorhizobium caraganae
MAG141	GCF_000661935.1	77.153	467	1385	476282	k__Bacteria;p__Proteobacteria;c__Alphaproteobacteria;o__Hyphomicrobiales;f__Nitrobacteraceae;g__Bradyrhizobium;s__Bradyrhizobium japonicum
MAG141	GCF_016743775.1	77.1529	277	1385	670292	k__Bacteria;p__Proteobacteria;c__Alphaproteobacteria;o__Hyphomicrobiales;f__Methylobacteriaceae;g__Microvirga;s__Microvirga aerilata
MAG141	GCF_019091085.1	77.1528	460	1385	2824764	k__Bacteria;p__Proteobacteria;c__Alphaproteobacteria;o__Hyphomicrobiales;f__Phyllobacteriaceae;g__Mesorhizobium;s__Mesorhizobium sp. GbtcB19
MAG141	GCF_015291645.1	77.1527	432	1385	1325112	k__Bacteria;p__Proteobacteria;c__Alphaproteobacteria;o__Hyphomicrobiales;f__Nitrobacteraceae;g__Bradyrhizobium;s__Bradyrhizobium sp. CCBAU 53340
MAG141	GCF_900099855.1	77.1525	455	1385	1855321	k__Bacteria;p__Proteobacteria;c__Alphaproteobacteria;o__Hyphomicrobiales;f__Nitrobacteraceae;g__Bradyrhizobium;s__Bradyrhizobium sp. Rc2d
MAG141	GCF_023074095.1	77.1521	389	1385	2782614	k__Bacteria;p__Proteobacteria;c__Alphaproteobacteria;o__Hyphomicrobiales;f__Nitrobacteraceae;g__Bradyrhizobium;s__Bradyrhizobium sp. 137
MAG141	GCF_003998145.1	77.1509	317	1385	2496717	k__Bacteria;p__Proteobacteria;c__Alphaproteobacteria;o__Hyphomicrobiales;f__Phyllobacteriaceae;g__Mesorhizobium;s__Mesorhizobium sp. M7A.F.Ca.CA.002.15.1.1
MAG141	GCF_000380205.1	77.1503	402	1385	1111106	k__Bacteria;p__Proteobacteria;c__Alphaproteobacteria;o__Hyphomicrobiales;f__Xanthobacteraceae;g__Ancylobacter;s__Ancylobacter sp. FA202
MAG141	GCF_002897035.1	77.1495	447	1385	1437817	k__Bacteria;p__Proteobacteria;c__Alphaproteobacteria;o__Hyphomicrobiales;f__Methylocystaceae;g__Methylopila;s__Methylopila sp. Yamaguchi
MAG141	GCF_001854795.1	77.1495	473	1385	1848288	k__Bacteria;p__Proteobacteria;c__Alphaproteobacteria;o__Hyphomicrobiales;f__Phyllobacteriaceae;g__Mesorhizobium;s__Mesorhizobium sp. LCM 4577
MAG141	GCF_000472745.1	77.1493	456	1385	1079467	k__Bacteria;p__Proteobacteria;c__Alphaproteobacteria;o__Hyphomicrobiales;f__Nitrobacteraceae;g__Bradyrhizobium;s__Bradyrhizobium japonicum
MAG141	GCF_022354745.1	77.1493	470	1385	2590772	k__Bacteria;p__Proteobacteria;c__Alphaproteobacteria;o__Hyphomicrobiales;f__Nitrobacteraceae;g__Bradyrhizobium;s__Bradyrhizobium sp. I71
MAG141	GCF_018588885.1	77.1487	403	1385	2812001	k__Bacteria;p__Proteobacteria;c__Alphaproteobacteria;o__Hyphomicrobiales;f__Phyllobacteriaceae;g__Mesorhizobium;s__Mesorhizobium sp. dw_380
MAG141	GCF_000515415.1	77.1482	413	1385	754500	k__Bacteria;p__Proteobacteria;c__Alphaproteobacteria;o__Hyphomicrobiales;f__Nitrobacteraceae;g__Bradyrhizobium;s__Bradyrhizobium sp. WSM1417
MAG141	GCF_012871055.1	77.1482	480	1385	1275962	k__Bacteria;p__Proteobacteria;c__Alphaproteobacteria;o__Hyphomicrobiales;f__Nitrobacteraceae;g__Bradyrhizobium;s__Bradyrhizobium elkanii
MAG141	GCF_001043915.1	77.1474	565	1385	270351	k__Bacteria;p__Proteobacteria;c__Alphaproteobacteria;o__Hyphomicrobiales;f__Methylobacteriaceae;g__Methylobacterium;s__Methylobacterium aquaticum
MAG141	GCF_007003975.1	77.1471	390	1385	2589885	k__Bacteria;p__Proteobacteria;c__Alphaproteobacteria;o__Hyphomicrobiales;f__Phyllobacteriaceae;g__Mesorhizobium;s__Mesorhizobium sp. WSM4306
MAG141	GCF_001982635.1	77.1469	491	1385	1904807	k__Bacteria;p__Proteobacteria;c__Alphaproteobacteria;o__Hyphomicrobiales;f__Nitrobacteraceae;g__Bradyrhizobium;s__Bradyrhizobium mercantei
MAG141	GCF_015624485.1	77.1468	454	1385	83637	k__Bacteria;p__Proteobacteria;c__Alphaproteobacteria;o__Hyphomicrobiales;f__Nitrobacteraceae;g__Bradyrhizobium;s__Bradyrhizobium genosp. L
MAG141	GCF_003998885.1	77.1466	328	1385	2496685	k__Bacteria;p__Proteobacteria;c__Alphaproteobacteria;o__Hyphomicrobiales;f__Phyllobacteriaceae;g__Mesorhizobium;s__Mesorhizobium sp. M7A.F.Ca.CA.002.10.1.1
MAG141	GCF_001426965.1	77.1454	283	1385	1736469	k__Bacteria;p__Proteobacteria;c__Alphaproteobacteria;o__Hyphomicrobiales;f__Phyllobacteriaceae;g__Mesorhizobium;s__Mesorhizobium sp. Root1471
MAG141	GCF_001969825.1	77.145	482	1385	1783512	k__Bacteria;p__Proteobacteria;c__Alphaproteobacteria;o__Hyphomicrobiales;f__Nitrobacteraceae;g__Bradyrhizobium;s__Bradyrhizobium sp. UFLA 03-321
MAG141	GCF_006442195.1	77.1447	358	1385	2589951	k__Bacteria;p__Proteobacteria;c__Alphaproteobacteria;o__Hyphomicrobiales;f__Phyllobacteriaceae;g__Mesorhizobium;s__Mesorhizobium sp. B2-3-13
MAG141	GCF_003998265.1	77.1446	421	1385	2496650	k__Bacteria;p__Proteobacteria;c__Alphaproteobacteria;o__Hyphomicrobiales;f__Phyllobacteriaceae;g__Mesorhizobium;s__Mesorhizobium sp. M2A.F.Ca.ET.017.03.2.1
MAG141	GCF_003148475.1	77.1441	295	1385	93369	k__Bacteria;p__Proteobacteria;c__Alphaproteobacteria;o__Hyphomicrobiales;f__Phyllobacteriaceae;g__Pseudaminobacter;s__Pseudaminobacter salicylatoxidans
MAG141	GCF_001428185.1	77.1437	376	1385	1736589	k__Bacteria;p__Proteobacteria;c__Alphaproteobacteria;o__Hyphomicrobiales;f__Phyllobacteriaceae;g__Mesorhizobium;s__Mesorhizobium sp. Root695
MAG141	GCF_006442875.1	77.1433	370	1385	2589949	k__Bacteria;p__Proteobacteria;c__Alphaproteobacteria;o__Hyphomicrobiales;f__Phyllobacteriaceae;g__Mesorhizobium;s__Mesorhizobium sp. B2-3-15
MAG141	GCF_020193585.1	77.1414	471	1385	2793804	k__Bacteria;p__Proteobacteria;c__Alphaproteobacteria;o__Hyphomicrobiales;f__Nitrobacteraceae;g__Bradyrhizobium;s__Bradyrhizobium sp. IC3195
MAG141	GCF_003837805.1	77.1407	431	1385	2489596	k__Bacteria;p__Proteobacteria;c__Alphaproteobacteria;o__Hyphomicrobiales;f__Nitrobacteraceae;g__Bradyrhizobium;s__Bradyrhizobium sp. RP6
MAG141	GCF_022835695.1	77.1405	470	1385	2913970	k__Bacteria;p__Proteobacteria;c__Alphaproteobacteria;o__Hyphomicrobiales;f__Nitrobacteraceae;g__Bradyrhizobium;s__Bradyrhizobium sp. Ce-3
MAG141	GCF_002529485.1	77.1402	355	1385	2037900	k__Bacteria;p__Proteobacteria;c__Alphaproteobacteria;o__Hyphomicrobiales;f__Phyllobacteriaceae;g__Mesorhizobium;s__Mesorhizobium sanjuanii
MAG141	GCF_020165735.1	77.1401	388	1385	2876665	k__Bacteria;p__Proteobacteria;c__Alphaproteobacteria;o__Hyphomicrobiales;f__Phyllobacteriaceae;g__Mesorhizobium;s__Mesorhizobium sp. B283B1A
MAG141	GCF_006442155.1	77.1399	355	1385	2589935	k__Bacteria;p__Proteobacteria;c__Alphaproteobacteria;o__Hyphomicrobiales;f__Phyllobacteriaceae;g__Mesorhizobium;s__Mesorhizobium sp. B2-4-14
MAG141	GCF_004010325.2	77.1396	365	1385	2500528	k__Bacteria;p__Proteobacteria;c__Alphaproteobacteria;o__Hyphomicrobiales;f__Phyllobacteriaceae;g__Mesorhizobium;s__Mesorhizobium sp. M00.F.Ca.ET.216.01.1.1
MAG141	GCF_000503035.1	77.1395	361	1385	1287285	k__Bacteria;p__Proteobacteria;c__Alphaproteobacteria;o__Hyphomicrobiales;f__Phyllobacteriaceae;g__Mesorhizobium;s__Mesorhizobium sp. LSHC412B00
MAG141	GCF_020193975.1	77.1391	462	1385	2793817	k__Bacteria;p__Proteobacteria;c__Alphaproteobacteria;o__Hyphomicrobiales;f__Nitrobacteraceae;g__Bradyrhizobium;s__Bradyrhizobium sp. NBAIM02
MAG141	GCF_003998015.1	77.1387	431	1385	2496758	k__Bacteria;p__Proteobacteria;c__Alphaproteobacteria;o__Hyphomicrobiales;f__Phyllobacteriaceae;g__Mesorhizobium;s__Mesorhizobium sp. M2A.F.Ca.ET.015.02.1.1
MAG141	GCF_000422965.1	77.1384	287	1385	1122963	k__Bacteria;p__Proteobacteria;c__Alphaproteobacteria;o__Hyphomicrobiales;f__Pleomorphomonadaceae;g__Pleomorphomonas;s__Pleomorphomonas oryzae
MAG141	GCF_000230995.2	77.1381	362	1385	754035	k__Bacteria;p__Proteobacteria;c__Alphaproteobacteria;o__Hyphomicrobiales;f__Phyllobacteriaceae;g__Mesorhizobium;s__Mesorhizobium australicum
MAG141	GCF_001423245.1	77.1376	369	1385	1736336	k__Bacteria;p__Proteobacteria;c__Alphaproteobacteria;o__Hyphomicrobiales;f__Aurantimonadaceae;g__Aureimonas;s__Aureimonas sp. Leaf324
MAG141	GCF_015291565.1	77.137	517	1385	1325100	k__Bacteria;p__Proteobacteria;c__Alphaproteobacteria;o__Hyphomicrobiales;f__Nitrobacteraceae;g__Bradyrhizobium;s__Bradyrhizobium sp. CCBAU 51753
MAG141	GCF_000502575.1	77.1362	356	1385	1287275	k__Bacteria;p__Proteobacteria;c__Alphaproteobacteria;o__Hyphomicrobiales;f__Phyllobacteriaceae;g__Mesorhizobium;s__Mesorhizobium sp. LNJC395A00
MAG141	GCF_018130885.1	77.1358	525	1385	2807672	k__Bacteria;p__Proteobacteria;c__Alphaproteobacteria;o__Hyphomicrobiales;f__Nitrobacteraceae;g__Bradyrhizobium;s__Bradyrhizobium sp. KB893862 SZCCT0404
MAG141	GCF_003122645.1	77.1357	470	1385	1167456	k__Bacteria;p__Proteobacteria;c__Alphaproteobacteria;o__Hyphomicrobiales;f__Nitrobacteraceae;g__Bradyrhizobium;s__Bradyrhizobium sp. SUTN9-2
MAG141	GCF_900148505.1	77.1355	465	1385	1123029	k__Bacteria;p__Proteobacteria;c__Alphaproteobacteria;o__Hyphomicrobiales;f__Pseudoxanthobacteraceae;g__Pseudoxanthobacter;s__Pseudoxanthobacter soli
MAG141	GCF_024170985.1	77.1354	476	1385	2817705	k__Bacteria;p__Proteobacteria;c__Alphaproteobacteria;o__Hyphomicrobiales;f__Nitrobacteraceae;g__Bradyrhizobium;s__Bradyrhizobium sp. USDA 4545
MAG141	GCF_020164935.1	77.1348	377	1385	2876635	k__Bacteria;p__Proteobacteria;c__Alphaproteobacteria;o__Hyphomicrobiales;f__Phyllobacteriaceae;g__Mesorhizobium;s__Mesorhizobium sp. CO1-1-2
MAG141	GCF_020165595.1	77.1345	357	1385	2876660	k__Bacteria;p__Proteobacteria;c__Alphaproteobacteria;o__Hyphomicrobiales;f__Phyllobacteriaceae;g__Mesorhizobium;s__Mesorhizobium sp. BR-1-1-10
MAG141	GCF_000379145.1	77.1342	480	1385	398525	k__Bacteria;p__Proteobacteria;c__Alphaproteobacteria;o__Hyphomicrobiales;f__Nitrobacteraceae;g__Bradyrhizobium;s__Bradyrhizobium elkanii
MAG141	GCF_019455395.1	77.1338	420	1385	2749992	k__Bacteria;p__Proteobacteria;c__Alphaproteobacteria;o__Hyphomicrobiales;f__Nitrobacteraceae;g__Bradyrhizobium;s__Bradyrhizobium sp. BR 10261
MAG141	GCF_017565645.3	77.1337	463	1385	2823807	k__Bacteria;p__Proteobacteria;c__Alphaproteobacteria;o__Hyphomicrobiales;f__Nitrobacteraceae;g__Bradyrhizobium;s__Bradyrhizobium sp. 144S4
MAG141	GCF_001425625.1	77.1336	369	1385	1736422	k__Bacteria;p__Proteobacteria;c__Alphaproteobacteria;o__Hyphomicrobiales;f__Phyllobacteriaceae;g__Mesorhizobium;s__Mesorhizobium sp. Root102
MAG141	GCF_004022925.1	77.1331	328	1385	2496706	k__Bacteria;p__Proteobacteria;c__Alphaproteobacteria;o__Hyphomicrobiales;f__Phyllobacteriaceae;g__Mesorhizobium;s__Mesorhizobium sp. M7A.F.Ca.CA.001.14.1.1
MAG141	GCF_004212635.1	77.133	437	1385	508868	k__Bacteria;p__Proteobacteria;c__Alphaproteobacteria;o__Hyphomicrobiales;f__Nitrobacteraceae;g__Bradyrhizobium;s__Bradyrhizobium genosp. SA-3
MAG141	GCF_016031635.1	77.1324	465	1385	2755406	k__Bacteria;p__Proteobacteria;c__Alphaproteobacteria;o__Hyphomicrobiales;f__Nitrobacteraceae;g__Bradyrhizobium;s__Bradyrhizobium diversitatis
MAG141	GCF_004791385.1	77.1323	389	1385	2563965	k__Bacteria;p__Proteobacteria;c__Alphaproteobacteria;o__Hyphomicrobiales;f__Phyllobacteriaceae;g__Mesorhizobium;s__Mesorhizobium sp. M8A.F.Ca.ET.197.01.1.1
MAG141	GCF_001641635.1	77.1322	465	1385	1505087	k__Bacteria;p__Proteobacteria;c__Alphaproteobacteria;o__Hyphomicrobiales;f__Nitrobacteraceae;g__Bradyrhizobium;s__Bradyrhizobium centrolobii
MAG141	GCF_020164995.1	77.1319	358	1385	2876636	k__Bacteria;p__Proteobacteria;c__Alphaproteobacteria;o__Hyphomicrobiales;f__Phyllobacteriaceae;g__Mesorhizobium;s__Mesorhizobium sp. CO1-1-11
MAG141	GCF_003667445.1	77.1318	494	1385	60216	k__Bacteria;p__Proteobacteria;c__Alphaproteobacteria;o__Hyphomicrobiales;f__Xanthobacteraceae;g__Xanthobacter;s__Xanthobacter tagetidis
MAG141	GCF_006442705.1	77.1318	402	1385	2589977	k__Bacteria;p__Proteobacteria;c__Alphaproteobacteria;o__Hyphomicrobiales;f__Phyllobacteriaceae;g__Mesorhizobium;s__Mesorhizobium sp. B1-1-7
MAG141	GCF_006658535.1	77.1314	370	1385	2589936	k__Bacteria;p__Proteobacteria;c__Alphaproteobacteria;o__Hyphomicrobiales;f__Phyllobacteriaceae;g__Mesorhizobium;s__Mesorhizobium sp. B2-4-13
MAG141	GCF_006439375.1	77.1312	449	1385	2589890	k__Bacteria;p__Proteobacteria;c__Alphaproteobacteria;o__Hyphomicrobiales;f__Phyllobacteriaceae;g__Mesorhizobium;s__Mesorhizobium sp. B4-1-1
MAG141	GCF_009363855.1	77.1301	335	1385	2651334	k__Bacteria;p__Proteobacteria;c__Alphaproteobacteria;o__Hyphomicrobiales;f__Methylobacteriaceae;g__Microvirga;s__Microvirga thermotolerans
MAG141	GCF_000426265.1	77.13	436	1385	443598	k__Bacteria;p__Proteobacteria;c__Alphaproteobacteria;o__Hyphomicrobiales;f__Nitrobacteraceae;g__Bradyrhizobium;s__Bradyrhizobium sp. Cp5.3
MAG141	GCF_003957705.1	77.1291	466	1385	2341115	k__Bacteria;p__Proteobacteria;c__Alphaproteobacteria;o__Hyphomicrobiales;f__Nitrobacteraceae;g__Bradyrhizobium;s__Bradyrhizobium sp. LVM 105
MAG141	GCF_008123515.1	77.1282	439	1385	515489	k__Bacteria;p__Proteobacteria;c__Alphaproteobacteria;o__Hyphomicrobiales;f__Nitrobacteraceae;g__Bradyrhizobium;s__Bradyrhizobium cytisi
MAG141	GCF_024199855.1	77.1277	495	1385	2949633	k__Bacteria;p__Proteobacteria;c__Alphaproteobacteria;o__Hyphomicrobiales;f__Nitrobacteraceae;g__Bradyrhizobium;s__Bradyrhizobium sp. CCGB20
MAG141	GCF_024171385.1	77.1275	479	1385	2817703	k__Bacteria;p__Proteobacteria;c__Alphaproteobacteria;o__Hyphomicrobiales;f__Nitrobacteraceae;g__Bradyrhizobium;s__Bradyrhizobium sp. USDA 4539
MAG141	GCF_013408065.1	77.1266	442	1385	2663841	k__Bacteria;p__Proteobacteria;c__Alphaproteobacteria;o__Hyphomicrobiales;f__Nitrobacteraceae;g__Bradyrhizobium;s__Bradyrhizobium sp. IAR9
MAG141	GCF_020165315.1	77.1265	387	1385	2876645	k__Bacteria;p__Proteobacteria;c__Alphaproteobacteria;o__Hyphomicrobiales;f__Phyllobacteriaceae;g__Mesorhizobium;s__Mesorhizobium sp. BR115XR7A
MAG141	GCF_000502655.1	77.1258	353	1385	1287289	k__Bacteria;p__Proteobacteria;c__Alphaproteobacteria;o__Hyphomicrobiales;f__Phyllobacteriaceae;g__Mesorhizobium;s__Mesorhizobium sp. LSHC416B00
MAG141	GCF_020164885.1	77.1257	365	1385	2876632	k__Bacteria;p__Proteobacteria;c__Alphaproteobacteria;o__Hyphomicrobiales;f__Phyllobacteriaceae;g__Mesorhizobium;s__Mesorhizobium sp. CO1-1-7
MAG141	GCF_020164745.1	77.1256	359	1385	2876627	k__Bacteria;p__Proteobacteria;c__Alphaproteobacteria;o__Hyphomicrobiales;f__Phyllobacteriaceae;g__Mesorhizobium;s__Mesorhizobium sp. ES1-4
MAG141	GCF_023016805.1	77.1251	355	1385	2579147	k__Bacteria;p__Proteobacteria;c__Alphaproteobacteria;o__Hyphomicrobiales;f__Xanthobacteraceae;g__Ancylobacter;s__Ancylobacter sp. 6x-1
MAG141	GCF_000502675.1	77.1247	352	1385	1287296	k__Bacteria;p__Proteobacteria;c__Alphaproteobacteria;o__Hyphomicrobiales;f__Phyllobacteriaceae;g__Mesorhizobium;s__Mesorhizobium sp. LSHC424B00
MAG141	GCF_016756495.1	77.1247	428	1385	2744516	k__Bacteria;p__Proteobacteria;c__Alphaproteobacteria;o__Hyphomicrobiales;f__Phyllobacteriaceae;g__Mesorhizobium;s__Mesorhizobium sp. 113-3-3
MAG141	GCF_013520865.1	77.1228	308	1385	2754695	k__Bacteria;p__Proteobacteria;c__Alphaproteobacteria;o__Hyphomicrobiales;f__Methylobacteriaceae;g__Microvirga;s__Microvirga mediterraneensis
MAG141	GCF_001595995.1	77.122	452	1385	43992	k__Bacteria;p__Proteobacteria;c__Alphaproteobacteria;o__Hyphomicrobiales;f__Nitrobacteraceae;g__Bradyrhizobium;s__Bradyrhizobium liaoningense
MAG141	GCF_000472925.1	77.1209	448	1385	189753	k__Bacteria;p__Proteobacteria;c__Alphaproteobacteria;o__Hyphomicrobiales;f__Nitrobacteraceae;g__Bradyrhizobium;s__Bradyrhizobium sp. Ec3.3
MAG141	GCF_000502975.1	77.1206	371	1385	1287268	k__Bacteria;p__Proteobacteria;c__Alphaproteobacteria;o__Hyphomicrobiales;f__Phyllobacteriaceae;g__Mesorhizobium;s__Mesorhizobium sp. LNJC384A00
MAG141	GCF_000739015.1	77.1204	290	1385	1549810	k__Bacteria;p__Proteobacteria;c__Alphaproteobacteria;o__Hyphomicrobiales;f__Methylobacteriaceae;g__Microvirga;s__Microvirga sp. BSC39
MAG141	GCF_000176035.2	77.1194	416	1385	536019	k__Bacteria;p__Proteobacteria;c__Alphaproteobacteria;o__Hyphomicrobiales;f__Phyllobacteriaceae;g__Mesorhizobium;s__Mesorhizobium opportunistum
MAG141	GCF_006442895.1	77.1192	401	1385	2589975	k__Bacteria;p__Proteobacteria;c__Alphaproteobacteria;o__Hyphomicrobiales;f__Phyllobacteriaceae;g__Mesorhizobium;s__Mesorhizobium sp. B1-1-9
MAG141	GCF_020193895.1	77.1187	472	1385	2793814	k__Bacteria;p__Proteobacteria;c__Alphaproteobacteria;o__Hyphomicrobiales;f__Nitrobacteraceae;g__Bradyrhizobium;s__Bradyrhizobium sp. NBAIM14
MAG141	GCF_003148805.1	77.1185	320	1385	2135737	k__Bacteria;p__Proteobacteria;c__Alphaproteobacteria;o__Hyphomicrobiales;f__Phyllobacteriaceae;g__Aminobacter;s__Aminobacter sp. AP02
MAG141	GCF_003997565.1	77.1182	367	1385	2496773	k__Bacteria;p__Proteobacteria;c__Alphaproteobacteria;o__Hyphomicrobiales;f__Phyllobacteriaceae;g__Mesorhizobium;s__Mesorhizobium sp. M1A.F.Ca.IN.022.04.1.1
MAG141	GCF_000236565.1	77.1175	355	1385	1107882	k__Bacteria;p__Proteobacteria;c__Alphaproteobacteria;o__Hyphomicrobiales;f__Phyllobacteriaceae;g__Mesorhizobium;s__Mesorhizobium alhagi
MAG141	GCF_900114915.1	77.1163	454	1385	1855322	k__Bacteria;p__Proteobacteria;c__Alphaproteobacteria;o__Hyphomicrobiales;f__Nitrobacteraceae;g__Bradyrhizobium;s__Bradyrhizobium sp. Rc3b
MAG141	GCF_004791615.1	77.1159	389	1385	2563966	k__Bacteria;p__Proteobacteria;c__Alphaproteobacteria;o__Hyphomicrobiales;f__Phyllobacteriaceae;g__Mesorhizobium;s__Mesorhizobium sp. M8A.F.Ca.ET.198.01.1.1
MAG141	GCF_001427025.1	77.1158	288	1385	1736557	k__Bacteria;p__Proteobacteria;c__Alphaproteobacteria;o__Hyphomicrobiales;f__Phyllobacteriaceae;g__Mesorhizobium;s__Mesorhizobium sp. Root554
MAG141	GCF_002266465.2	77.1155	433	1385	1404367	k__Bacteria;p__Proteobacteria;c__Alphaproteobacteria;o__Hyphomicrobiales;f__Nitrobacteraceae;g__Bradyrhizobium;s__Bradyrhizobium symbiodeficiens
MAG141	GCF_000261505.1	77.1154	455	1385	1128203	k__Bacteria;p__Proteobacteria;c__Alphaproteobacteria;o__Hyphomicrobiales;f__Nitrobacteraceae;g__Bradyrhizobium;s__Bradyrhizobium elkanii
MAG141	GCF_000502355.1	77.1153	364	1385	1287120	k__Bacteria;p__Proteobacteria;c__Alphaproteobacteria;o__Hyphomicrobiales;f__Phyllobacteriaceae;g__Mesorhizobium;s__Mesorhizobium sp. L2C089B000
MAG141	GCF_011516635.5	77.1153	460	1385	2816456	k__Bacteria;p__Proteobacteria;c__Alphaproteobacteria;o__Hyphomicrobiales;f__Nitrobacteraceae;g__Bradyrhizobium;s__Bradyrhizobium sp. 1S5
MAG141	GCF_020194195.1	77.1144	464	1385	2793823	k__Bacteria;p__Proteobacteria;c__Alphaproteobacteria;o__Hyphomicrobiales;f__Nitrobacteraceae;g__Bradyrhizobium;s__Bradyrhizobium sp. BRP19
MAG141	GCF_003998565.1	77.114	349	1385	2496740	k__Bacteria;p__Proteobacteria;c__Alphaproteobacteria;o__Hyphomicrobiales;f__Phyllobacteriaceae;g__Mesorhizobium;s__Mesorhizobium sp. M7A.F.Ca.CA.002.14.1.2
MAG141	GCF_011516665.3	77.114	457	1385	1404443	k__Bacteria;p__Proteobacteria;c__Alphaproteobacteria;o__Hyphomicrobiales;f__Nitrobacteraceae;g__Bradyrhizobium;s__Bradyrhizobium sp. 41S5
MAG141	GCF_008039935.1	77.1139	435	1385	2603892	k__Bacteria;p__Proteobacteria;c__Alphaproteobacteria;o__Hyphomicrobiales;f__Methylobacteriaceae;g__Methylobacterium;s__Methylobacterium sp. WL93
MAG141	GCF_020164875.1	77.1139	378	1385	2876631	k__Bacteria;p__Proteobacteria;c__Alphaproteobacteria;o__Hyphomicrobiales;f__Phyllobacteriaceae;g__Mesorhizobium;s__Mesorhizobium sp. CO1-1-8
MAG141	GCF_000261645.1	77.1136	419	1385	1128287	k__Bacteria;p__Proteobacteria;c__Alphaproteobacteria;o__Hyphomicrobiales;f__Nitrobacteraceae;g__Bradyrhizobium;s__Bradyrhizobium liaoningense
MAG141	GCF_014195655.1	77.1134	437	1385	217068	k__Bacteria;p__Proteobacteria;c__Alphaproteobacteria;o__Hyphomicrobiales;f__Hyphomicrobiaceae;g__Angulomicrobium;s__Angulomicrobium tetraedrale
MAG141	GCF_006442275.1	77.1134	380	1385	2589954	k__Bacteria;p__Proteobacteria;c__Alphaproteobacteria;o__Hyphomicrobiales;f__Phyllobacteriaceae;g__Mesorhizobium;s__Mesorhizobium sp. B2-3-10
MAG141	GCF_000502255.1	77.1131	369	1385	1287086	k__Bacteria;p__Proteobacteria;c__Alphaproteobacteria;o__Hyphomicrobiales;f__Phyllobacteriaceae;g__Mesorhizobium;s__Mesorhizobium sp. L103C120A0
MAG141	GCF_003997935.1	77.1131	364	1385	2496707	k__Bacteria;p__Proteobacteria;c__Alphaproteobacteria;o__Hyphomicrobiales;f__Phyllobacteriaceae;g__Mesorhizobium;s__Mesorhizobium sp. M7A.F.Ca.US.006.01.1.1
MAG141	GCF_014058705.1	77.1126	288	1385	2758041	k__Bacteria;p__Proteobacteria;c__Alphaproteobacteria;o__Hyphomicrobiales;f__Aurantimonadaceae;g__Aureimonas;s__Aureimonas mangrovi
MAG141	GCF_024199795.1	77.1126	486	1385	2949634	k__Bacteria;p__Proteobacteria;c__Alphaproteobacteria;o__Hyphomicrobiales;f__Nitrobacteraceae;g__Bradyrhizobium;s__Bradyrhizobium sp. CCGB01
MAG141	GCF_000296215.2	77.1122	445	1385	1223566	k__Bacteria;p__Proteobacteria;c__Alphaproteobacteria;o__Hyphomicrobiales;f__Nitrobacteraceae;g__Bradyrhizobium;s__Bradyrhizobium sp. CCGE-LA001
MAG141	GCF_004023165.1	77.1118	377	1385	2496776	k__Bacteria;p__Proteobacteria;c__Alphaproteobacteria;o__Hyphomicrobiales;f__Phyllobacteriaceae;g__Mesorhizobium;s__Mesorhizobium sp. M7A.F.Ca.MR.176.00.0.0
MAG141	GCF_019972155.1	77.1108	442	1385	244562	k__Bacteria;p__Proteobacteria;c__Alphaproteobacteria;o__Hyphomicrobiales;f__Nitrobacteraceae;g__Bradyrhizobium;s__Bradyrhizobium sp. RD5-C2
MAG141	GCF_023073915.1	77.1103	397	1385	2782624	k__Bacteria;p__Proteobacteria;c__Alphaproteobacteria;o__Hyphomicrobiales;f__Nitrobacteraceae;g__Bradyrhizobium;s__Bradyrhizobium sp. 149
MAG141	GCF_009759665.1	77.1098	470	1385	1928661	k__Bacteria;p__Proteobacteria;c__Alphaproteobacteria;o__Hyphomicrobiales;f__Nitrobacteraceae;g__Bradyrhizobium;s__Bradyrhizobium cajani
MAG141	GCF_003997715.1	77.1096	301	1385	2496712	k__Bacteria;p__Proteobacteria;c__Alphaproteobacteria;o__Hyphomicrobiales;f__Phyllobacteriaceae;g__Mesorhizobium;s__Mesorhizobium sp. M7A.F.Ca.US.007.01.1.1
MAG141	GCF_000015165.1	77.1095	482	1385	288000	k__Bacteria;p__Proteobacteria;c__Alphaproteobacteria;o__Hyphomicrobiales;f__Nitrobacteraceae;g__Bradyrhizobium;s__Bradyrhizobium sp. BTAi1
MAG141	GCF_000502855.1	77.1093	372	1385	1287106	k__Bacteria;p__Proteobacteria;c__Alphaproteobacteria;o__Hyphomicrobiales;f__Phyllobacteriaceae;g__Mesorhizobium;s__Mesorhizobium sp. L2C067A000
MAG141	GCF_001189245.1	77.1092	484	1385	280333	k__Bacteria;p__Proteobacteria;c__Alphaproteobacteria;o__Hyphomicrobiales;f__Nitrobacteraceae;g__Bradyrhizobium;s__Bradyrhizobium pachyrhizi
MAG141	GCF_006440715.1	77.1089	373	1385	2589907	k__Bacteria;p__Proteobacteria;c__Alphaproteobacteria;o__Hyphomicrobiales;f__Phyllobacteriaceae;g__Mesorhizobium;s__Mesorhizobium sp. B2-7-3
MAG141	GCF_022012435.1	77.1089	402	1385	2911011	k__Bacteria;p__Proteobacteria;c__Alphaproteobacteria;o__Hyphomicrobiales;f__Nitrobacteraceae;g__Bradyrhizobium;s__Bradyrhizobium sp. WYCCWR 12774
MAG141	GCF_000502375.1	77.1088	399	1385	1287182	k__Bacteria;p__Proteobacteria;c__Alphaproteobacteria;o__Hyphomicrobiales;f__Phyllobacteriaceae;g__Mesorhizobium;s__Mesorhizobium sp. L48C026A00
MAG141	GCF_002088275.1	77.1088	482	1385	1317114	k__Bacteria;p__Proteobacteria;c__Alphaproteobacteria;o__Hyphomicrobiales;f__Aurantimonadaceae;g__Aurantimonas;s__Aurantimonas sp. 22II-16-19i
MAG141	GCF_000384475.1	77.1084	430	1385	1101190	k__Bacteria;p__Proteobacteria;c__Alphaproteobacteria;o__Hyphomicrobiales;f__Methylocystaceae;g__Methylopila;s__Methylopila sp. M107
MAG141	GCF_014196425.1	77.1078	395	1385	1133344	k__Bacteria;p__Proteobacteria;c__Alphaproteobacteria;o__Hyphomicrobiales;f__Methylocystaceae;g__Hansschlegelia;s__Hansschlegelia beijingensis
MAG141	GCF_000518345.1	77.1071	402	1385	1380352	k__Bacteria;p__Proteobacteria;c__Alphaproteobacteria;o__Hyphomicrobiales;f__Nitrobacteraceae;g__Bradyrhizobium;s__Bradyrhizobium sp. URHA0013
MAG141	GCF_011602485.1	77.1069	457	1385	1404888	k__Bacteria;p__Proteobacteria;c__Alphaproteobacteria;o__Hyphomicrobiales;f__Nitrobacteraceae;g__Bradyrhizobium;s__Bradyrhizobium sp. 1(2017)
MAG141	GCF_900199455.1	77.1063	413	1385	1208188	k__Bacteria;p__Proteobacteria;c__Alphaproteobacteria;o__Hyphomicrobiales;f__Phyllobacteriaceae;g__Mesorhizobium;s__Mesorhizobium carmichaelinearum
MAG141	GCF_001748145.1	77.1053	374	1385	506668	k__Bacteria;p__Proteobacteria;c__Alphaproteobacteria;o__Hyphomicrobiales;f__Boseaceae;g__Bosea;s__Bosea sp. BIWAKO-01
MAG141	GCF_010500815.1	77.105	404	1385	2696469	k__Bacteria;p__Proteobacteria;c__Alphaproteobacteria;o__Hyphomicrobiales;f__Aurantimonadaceae;g__Jiella;s__Jiella pacifica
MAG141	GCF_002284535.1	77.1036	359	1385	2014805	k__Bacteria;p__Proteobacteria;c__Alphaproteobacteria;o__Hyphomicrobiales;f__Phyllobacteriaceae;g__Mesorhizobium;s__Mesorhizobium wenxiniae
MAG141	GCF_004634465.1	77.1032	448	1385	2133948	k__Bacteria;p__Proteobacteria;c__Alphaproteobacteria;o__Hyphomicrobiales;f__Nitrobacteraceae;g__Bradyrhizobium;s__Bradyrhizobium sp. MOS001
MAG141	GCF_020164795.1	77.1014	385	1385	2876628	k__Bacteria;p__Proteobacteria;c__Alphaproteobacteria;o__Hyphomicrobiales;f__Phyllobacteriaceae;g__Mesorhizobium;s__Mesorhizobium sp. ES1-3
MAG141	GCF_001593325.1	77.1007	454	1385	1126616	k__Bacteria;p__Proteobacteria;c__Alphaproteobacteria;o__Hyphomicrobiales;f__Nitrobacteraceae;g__Bradyrhizobium;s__Bradyrhizobium sp. DOA1
MAG141	GCF_016839145.1	77.1004	449	1385	2715959	k__Bacteria;p__Proteobacteria;c__Alphaproteobacteria;o__Hyphomicrobiales;f__Rhizobiaceae;g__Shinella;s__Shinella sp. PSBB067
MAG141	GCF_004114535.1	77.0999	450	1385	1325118	k__Bacteria;p__Proteobacteria;c__Alphaproteobacteria;o__Hyphomicrobiales;f__Nitrobacteraceae;g__Bradyrhizobium;s__Bradyrhizobium nanningense
MAG141	GCF_006658625.1	77.0999	459	1385	1141168	k__Bacteria;p__Proteobacteria;c__Alphaproteobacteria;o__Hyphomicrobiales;f__Nitrobacteraceae;g__Bradyrhizobium;s__Bradyrhizobium sp. UNPF46
MAG141	GCF_000518665.1	77.0995	274	1385	1336243	k__Bacteria;p__Proteobacteria;c__Alphaproteobacteria;o__Hyphomicrobiales;f__Methylobacteriaceae;g__Microvirga;s__Microvirga flocculans
MAG141	GCF_003998165.1	77.0991	358	1385	2496711	k__Bacteria;p__Proteobacteria;c__Alphaproteobacteria;o__Hyphomicrobiales;f__Phyllobacteriaceae;g__Mesorhizobium;s__Mesorhizobium sp. M7A.F.Ca.US.007.01.2.1
MAG141	GCF_023073795.1	77.0991	405	1385	2782632	k__Bacteria;p__Proteobacteria;c__Alphaproteobacteria;o__Hyphomicrobiales;f__Nitrobacteraceae;g__Bradyrhizobium;s__Bradyrhizobium sp. 159
MAG141	GCF_023073495.1	77.0982	391	1385	2782650	k__Bacteria;p__Proteobacteria;c__Alphaproteobacteria;o__Hyphomicrobiales;f__Nitrobacteraceae;g__Bradyrhizobium;s__Bradyrhizobium sp. 180
MAG141	GCF_006442205.1	77.0981	415	1385	2589952	k__Bacteria;p__Proteobacteria;c__Alphaproteobacteria;o__Hyphomicrobiales;f__Phyllobacteriaceae;g__Mesorhizobium;s__Mesorhizobium sp. B2-3-12
MAG141	GCF_000503135.1	77.0974	355	1385	1287334	k__Bacteria;p__Proteobacteria;c__Alphaproteobacteria;o__Hyphomicrobiales;f__Phyllobacteriaceae;g__Mesorhizobium;s__Mesorhizobium sp. LSJC277A00
MAG141	GCF_002776695.1	77.0972	482	1385	709803	k__Bacteria;p__Proteobacteria;c__Alphaproteobacteria;o__Hyphomicrobiales;f__Nitrobacteraceae;g__Bradyrhizobium;s__Bradyrhizobium nitroreducens
MAG141	GCF_900113735.1	77.0963	380	1385	1855318	k__Bacteria;p__Proteobacteria;c__Alphaproteobacteria;o__Hyphomicrobiales;f__Nitrobacteraceae;g__Bradyrhizobium;s__Bradyrhizobium sp. Gha
MAG141	GCF_024297145.1	77.0963	338	1385	2963091	k__Bacteria;p__Proteobacteria;c__Alphaproteobacteria;o__Hyphomicrobiales;f__Phyllobacteriaceae;g__Mesorhizobium;s__Mesorhizobium sp. LMG 17147
MAG141	GCF_018390635.1	77.0962	474	1385	2579970	k__Bacteria;p__Proteobacteria;c__Alphaproteobacteria;o__Hyphomicrobiales;f__Xanthobacteraceae;g__Ancylobacter;s__Ancylobacter lacus
MAG141	GCF_007830515.1	77.096	418	1385	39844	k__Bacteria;p__Proteobacteria;c__Alphaproteobacteria;o__Hyphomicrobiales;f__Phyllobacteriaceae;g__Mesorhizobium;s__Mesorhizobium tianshanense
MAG141	GCF_001542415.1	77.0957	433	1385	1755647	k__Bacteria;p__Proteobacteria;c__Alphaproteobacteria;o__Hyphomicrobiales;f__Nitrobacteraceae;g__Bradyrhizobium;s__Bradyrhizobium macuxiense
MAG141	GCF_001189845.1	77.0932	470	1385	312253	k__Bacteria;p__Proteobacteria;c__Alphaproteobacteria;o__Hyphomicrobiales;f__Nitrobacteraceae;g__Bradyrhizobium;s__Bradyrhizobium tropiciagri
MAG141	GCF_024519875.1	77.093	442	1385	2926009	k__Bacteria;p__Proteobacteria;c__Alphaproteobacteria;o__Hyphomicrobiales;f__Nitrobacteraceae;g__Bradyrhizobium;s__Bradyrhizobium sp. Bra64
MAG141	GCF_020889705.1	77.0929	438	1385	1571202	k__Bacteria;p__Proteobacteria;c__Alphaproteobacteria;o__Hyphomicrobiales;f__Nitrobacteraceae;g__Bradyrhizobium;s__Bradyrhizobium altum
MAG141	GCF_004791595.1	77.0928	394	1385	2563967	k__Bacteria;p__Proteobacteria;c__Alphaproteobacteria;o__Hyphomicrobiales;f__Phyllobacteriaceae;g__Mesorhizobium;s__Mesorhizobium sp. M8A.F.Ca.ET.202.01.1.1
MAG141	GCF_020193625.1	77.0925	456	1385	2793803	k__Bacteria;p__Proteobacteria;c__Alphaproteobacteria;o__Hyphomicrobiales;f__Nitrobacteraceae;g__Bradyrhizobium;s__Bradyrhizobium sp. IC3123
MAG141	GCF_006440535.1	77.0923	361	1385	2589917	k__Bacteria;p__Proteobacteria;c__Alphaproteobacteria;o__Hyphomicrobiales;f__Phyllobacteriaceae;g__Mesorhizobium;s__Mesorhizobium sp. B2-5-13
MAG141	GCF_935822925.1	77.0913	373	1385	666020	k__Bacteria;p__Proteobacteria;c__Alphaproteobacteria;o__Hyphomicrobiales;f__Phyllobacteriaceae;g__Mesorhizobium;s__Mesorhizobium ventifaucium
MAG141	GCF_003234965.1	77.0911	282	1385	2650924	k__Bacteria;p__Proteobacteria;c__Alphaproteobacteria;o__Hyphomicrobiales;f__Aestuariivirgaceae;g__Aestuariivirga;s__Aestuariivirga litoralis
MAG141	GCF_010811875.1	77.0908	426	1385	2594946	k__Bacteria;p__Proteobacteria;c__Alphaproteobacteria;o__Hyphomicrobiales;f__Nitrobacteraceae;g__Bradyrhizobium;s__Bradyrhizobium uaiense
MAG141	GCF_024171085.1	77.0908	487	1385	2817704	k__Bacteria;p__Proteobacteria;c__Alphaproteobacteria;o__Hyphomicrobiales;f__Nitrobacteraceae;g__Bradyrhizobium;s__Bradyrhizobium sp. USDA 4541
MAG141	GCF_015291305.1	77.0903	480	1385	1325083	k__Bacteria;p__Proteobacteria;c__Alphaproteobacteria;o__Hyphomicrobiales;f__Nitrobacteraceae;g__Bradyrhizobium;s__Bradyrhizobium sp. CCBAU 21365
MAG141	GCF_024199935.1	77.0903	450	1385	2949628	k__Bacteria;p__Proteobacteria;c__Alphaproteobacteria;o__Hyphomicrobiales;f__Nitrobacteraceae;g__Bradyrhizobium;s__Bradyrhizobium sp. CCGUVB14
MAG141	GCF_000427725.1	77.0896	433	1385	1040986	k__Bacteria;p__Proteobacteria;c__Alphaproteobacteria;o__Hyphomicrobiales;f__Phyllobacteriaceae;g__Mesorhizobium;s__Mesorhizobium sp. WSM3224
MAG141	GCF_000284275.1	77.0887	432	1385	1404864	k__Bacteria;p__Proteobacteria;c__Alphaproteobacteria;o__Hyphomicrobiales;f__Nitrobacteraceae;g__Bradyrhizobium;s__Bradyrhizobium cosmicum
MAG141	GCF_021088345.1	77.0886	487	1385	2898149	k__Bacteria;p__Proteobacteria;c__Alphaproteobacteria;o__Hyphomicrobiales;f__Nitrobacteraceae;g__Bradyrhizobium;s__Bradyrhizobium sp. A19
MAG141	GCF_001651865.1	77.0884	316	1385	1472378	k__Bacteria;p__Proteobacteria;c__Alphaproteobacteria;o__Hyphomicrobiales;f__Rhizobiaceae;g__Ensifer;s__Ensifer glycinis
MAG141	GCF_006442655.1	77.0883	401	1385	2589971	k__Bacteria;p__Proteobacteria;c__Alphaproteobacteria;o__Hyphomicrobiales;f__Phyllobacteriaceae;g__Mesorhizobium;s__Mesorhizobium sp. B2-1-3A
MAG141	GCF_024171045.1	77.0881	487	1385	2817702	k__Bacteria;p__Proteobacteria;c__Alphaproteobacteria;o__Hyphomicrobiales;f__Nitrobacteraceae;g__Bradyrhizobium;s__Bradyrhizobium sp. USDA 4538
MAG141	GCF_000426245.1	77.088	374	1385	196490	k__Bacteria;p__Proteobacteria;c__Alphaproteobacteria;o__Hyphomicrobiales;f__Nitrobacteraceae;g__Bradyrhizobium;s__Bradyrhizobium sp. Ai1a-2
MAG141	GCF_000300335.1	77.0872	362	1385	391937	k__Bacteria;p__Proteobacteria;c__Alphaproteobacteria;o__Hyphomicrobiales;f__Phyllobacteriaceae;g__Nitratireductor;s__Nitratireductor pacificus
MAG141	GCF_011045125.1	77.087	385	1385	475069	k__Bacteria;p__Proteobacteria;c__Alphaproteobacteria;o__Hyphomicrobiales;f__Phyllobacteriaceae;g__Mesorhizobium;s__Mesorhizobium camelthorni
MAG141	GCF_020164855.1	77.0869	418	1385	2876633	k__Bacteria;p__Proteobacteria;c__Alphaproteobacteria;o__Hyphomicrobiales;f__Phyllobacteriaceae;g__Mesorhizobium;s__Mesorhizobium sp. CO1-1-4
MAG141	GCF_008040015.1	77.0866	320	1385	2603897	k__Bacteria;p__Proteobacteria;c__Alphaproteobacteria;o__Hyphomicrobiales;f__Methylobacteriaceae;g__Methylobacterium;s__Methylobacterium sp. WL18
MAG141	GCF_003998555.1	77.0858	268	1385	2496739	k__Bacteria;p__Proteobacteria;c__Alphaproteobacteria;o__Hyphomicrobiales;f__Phyllobacteriaceae;g__Mesorhizobium;s__Mesorhizobium sp. M7A.F.Ca.CA.002.09.1.1
MAG141	GCF_009176685.1	77.084	464	1385	2599819	k__Bacteria;p__Proteobacteria;c__Alphaproteobacteria;o__Hyphomicrobiales;f__Nitrobacteraceae;g__Bradyrhizobium;s__Bradyrhizobium sp. TM102
MAG141	GCF_023073715.1	77.0839	392	1385	2782637	k__Bacteria;p__Proteobacteria;c__Alphaproteobacteria;o__Hyphomicrobiales;f__Nitrobacteraceae;g__Bradyrhizobium;s__Bradyrhizobium sp. 164
MAG141	GCF_001641695.1	77.0817	452	1385	1497615	k__Bacteria;p__Proteobacteria;c__Alphaproteobacteria;o__Hyphomicrobiales;f__Nitrobacteraceae;g__Bradyrhizobium;s__Bradyrhizobium neotropicale
MAG141	GCF_000261725.1	77.0807	454	1385	1128179	k__Bacteria;p__Proteobacteria;c__Alphaproteobacteria;o__Hyphomicrobiales;f__Nitrobacteraceae;g__Bradyrhizobium;s__Bradyrhizobium sp. CCBAU 15615
MAG141	GCF_024181725.1	77.0804	428	1385	1521768	k__Bacteria;p__Proteobacteria;c__Alphaproteobacteria;o__Hyphomicrobiales;f__Nitrobacteraceae;g__Bradyrhizobium;s__Bradyrhizobium sp. WD16
MAG141	GCF_022899355.1	77.0803	465	1385	415996	k__Bacteria;p__Proteobacteria;c__Alphaproteobacteria;o__Hyphomicrobiales;f__Rhizobiaceae;g__Shinella;s__Shinella yambaruensis
MAG141	GCF_000773865.1	77.0791	465	1385	375	k__Bacteria;p__Proteobacteria;c__Alphaproteobacteria;o__Hyphomicrobiales;f__Nitrobacteraceae;g__Bradyrhizobium;s__Bradyrhizobium japonicum
MAG141	GCF_014198205.1	77.0785	462	1385	2663836	k__Bacteria;p__Proteobacteria;c__Alphaproteobacteria;o__Hyphomicrobiales;f__Nitrobacteraceae;g__Bradyrhizobium;s__Bradyrhizobium sp. SBR1B
MAG141	GCF_003997655.1	77.078	363	1385	2496724	k__Bacteria;p__Proteobacteria;c__Alphaproteobacteria;o__Hyphomicrobiales;f__Phyllobacteriaceae;g__Mesorhizobium;s__Mesorhizobium sp. M7A.F.Ca.CA.001.12.1.1
MAG141	GCF_006441095.1	77.0779	364	1385	2589926	k__Bacteria;p__Proteobacteria;c__Alphaproteobacteria;o__Hyphomicrobiales;f__Phyllobacteriaceae;g__Mesorhizobium;s__Mesorhizobium sp. B2-5-4
MAG141	GCF_003998795.1	77.0775	359	1385	2496674	k__Bacteria;p__Proteobacteria;c__Alphaproteobacteria;o__Hyphomicrobiales;f__Phyllobacteriaceae;g__Mesorhizobium;s__Mesorhizobium sp. M7A.F.Ca.AU.002.06.1.1
MAG141	GCF_002128415.1	77.0769	415	1385	1325090	k__Bacteria;p__Proteobacteria;c__Alphaproteobacteria;o__Hyphomicrobiales;f__Nitrobacteraceae;g__Bradyrhizobium;s__Bradyrhizobium guangdongense
MAG141	GCF_012689435.1	77.0765	489	1385	1419277	k__Bacteria;p__Proteobacteria;c__Alphaproteobacteria;o__Hyphomicrobiales;f__Nitrobacteraceae;g__Bradyrhizobium;s__Bradyrhizobium brasilense
MAG141	GCF_008123965.1	77.0763	419	1385	2605638	k__Bacteria;p__Proteobacteria;c__Alphaproteobacteria;o__Hyphomicrobiales;f__Nitrobacteraceae;g__Bradyrhizobium;s__Bradyrhizobium hipponense
MAG141	GCF_014843885.1	77.0761	359	1385	1450516	k__Bacteria;p__Proteobacteria;c__Alphaproteobacteria;o__Hyphomicrobiales;f__Phyllobacteriaceae;g__Mesorhizobium;s__Mesorhizobium mediterraneum
MAG141	GCF_020889685.1	77.0761	443	1385	1571201	k__Bacteria;p__Proteobacteria;c__Alphaproteobacteria;o__Hyphomicrobiales;f__Nitrobacteraceae;g__Bradyrhizobium;s__Bradyrhizobium oropedii
MAG141	GCF_023073475.1	77.0754	390	1385	2782651	k__Bacteria;p__Proteobacteria;c__Alphaproteobacteria;o__Hyphomicrobiales;f__Nitrobacteraceae;g__Bradyrhizobium;s__Bradyrhizobium sp. 182
MAG141	GCF_000735605.1	77.0748	399	1385	1502851	k__Bacteria;p__Proteobacteria;c__Alphaproteobacteria;o__Hyphomicrobiales;f__Boseaceae;g__Bosea;s__Bosea sp. LC85
MAG141	GCF_006440495.1	77.0742	370	1385	2589921	k__Bacteria;p__Proteobacteria;c__Alphaproteobacteria;o__Hyphomicrobiales;f__Phyllobacteriaceae;g__Mesorhizobium;s__Mesorhizobium sp. B2-5-9
MAG141	GCF_023073315.1	77.0742	423	1385	241591	k__Bacteria;p__Proteobacteria;c__Alphaproteobacteria;o__Hyphomicrobiales;f__Nitrobacteraceae;g__Bradyrhizobium;s__Bradyrhizobium sp. 1
MAG141	GCF_003053845.1	77.0741	343	1385	665038	k__Bacteria;p__Proteobacteria;c__Alphaproteobacteria;o__Hyphomicrobiales;f__Breoghaniaceae;g__Breoghania;s__Breoghania corrubedonensis
MAG141	GCF_006658635.1	77.0741	443	1385	1141174	k__Bacteria;p__Proteobacteria;c__Alphaproteobacteria;o__Hyphomicrobiales;f__Nitrobacteraceae;g__Bradyrhizobium;s__Bradyrhizobium sp. UNPA324
MAG141	GCF_003997785.1	77.0739	346	1385	2496738	k__Bacteria;p__Proteobacteria;c__Alphaproteobacteria;o__Hyphomicrobiales;f__Phyllobacteriaceae;g__Mesorhizobium;s__Mesorhizobium sp. M7D.F.Ca.US.004.01.2.1
MAG141	GCF_011058295.1	77.0734	463	1385	1197460	k__Bacteria;p__Proteobacteria;c__Alphaproteobacteria;o__Hyphomicrobiales;f__Nitrobacteraceae;g__Bradyrhizobium;s__Bradyrhizobium sp. 6(2017)
MAG141	GCF_000261665.1	77.0716	416	1385	1128288	k__Bacteria;p__Proteobacteria;c__Alphaproteobacteria;o__Hyphomicrobiales;f__Nitrobacteraceae;g__Bradyrhizobium;s__Bradyrhizobium liaoningense
MAG141	GCF_013378445.1	77.0712	321	1385	2746702	k__Bacteria;p__Proteobacteria;c__Alphaproteobacteria;o__Hyphomicrobiales;f__Rhizobiaceae;g__Rhizobium;s__Rhizobium rhizolycopersici
MAG141	GCF_019973775.1	77.071	390	1385	2826993	k__Bacteria;p__Proteobacteria;c__Alphaproteobacteria;o__Hyphomicrobiales;f__Aurantimonadaceae;g__Aureimonas;s__Aureimonas sp. SA4125
MAG141	GCF_009866965.1	77.0703	421	1385	2555902	k__Bacteria;p__Proteobacteria;c__Alphaproteobacteria;o__Hyphomicrobiales;f__Propylenellaceae;g__Propylenella;s__Propylenella binzhouense
MAG141	GCF_013179005.1	77.0696	498	1385	2734912	k__Bacteria;p__Proteobacteria;c__Alphaproteobacteria;o__Hyphomicrobiales;f__Nitrobacteraceae;g__Bradyrhizobium;s__Bradyrhizobium sp. LMG 8443
MAG141	GCF_006440585.1	77.0689	361	1385	2589925	k__Bacteria;p__Proteobacteria;c__Alphaproteobacteria;o__Hyphomicrobiales;f__Phyllobacteriaceae;g__Mesorhizobium;s__Mesorhizobium sp. B2-5-5
MAG141	GCF_004791165.1	77.0686	404	1385	2563971	k__Bacteria;p__Proteobacteria;c__Alphaproteobacteria;o__Hyphomicrobiales;f__Phyllobacteriaceae;g__Mesorhizobium;s__Mesorhizobium sp. M8A.F.Ca.ET.218.01.1.1
MAG141	GCF_022012555.1	77.0681	403	1385	2911010	k__Bacteria;p__Proteobacteria;c__Alphaproteobacteria;o__Hyphomicrobiales;f__Nitrobacteraceae;g__Bradyrhizobium;s__Bradyrhizobium sp. WYCCWR 12678
MAG141	GCF_000513915.1	77.0672	394	1385	1040985	k__Bacteria;p__Proteobacteria;c__Alphaproteobacteria;o__Hyphomicrobiales;f__Phyllobacteriaceae;g__Mesorhizobium;s__Mesorhizobium sp. WSM2561
MAG141	GCF_001854815.1	77.0671	457	1385	1848289	k__Bacteria;p__Proteobacteria;c__Alphaproteobacteria;o__Hyphomicrobiales;f__Phyllobacteriaceae;g__Mesorhizobium;s__Mesorhizobium sp. LCM 4576
MAG141	GCF_000513875.1	77.0666	370	1385	1040984	k__Bacteria;p__Proteobacteria;c__Alphaproteobacteria;o__Hyphomicrobiales;f__Phyllobacteriaceae;g__Mesorhizobium;s__Mesorhizobium sp. WSM1293
MAG141	GCF_020889785.1	77.0663	430	1385	2683706	k__Bacteria;p__Proteobacteria;c__Alphaproteobacteria;o__Hyphomicrobiales;f__Nitrobacteraceae;g__Bradyrhizobium;s__Bradyrhizobium acaciae
MAG141	GCF_900105845.1	77.0656	472	1385	1437360	k__Bacteria;p__Proteobacteria;c__Alphaproteobacteria;o__Hyphomicrobiales;f__Nitrobacteraceae;g__Bradyrhizobium;s__Bradyrhizobium erythrophlei
MAG141	GCF_000496075.1	77.0646	390	1385	631454	k__Bacteria;p__Proteobacteria;c__Alphaproteobacteria;o__Hyphomicrobiales;f__Tepidamorphaceae;g__Lutibaculum;s__Lutibaculum baratangense
MAG141	GCF_024199925.1	77.0646	450	1385	2949629	k__Bacteria;p__Proteobacteria;c__Alphaproteobacteria;o__Hyphomicrobiales;f__Nitrobacteraceae;g__Bradyrhizobium;s__Bradyrhizobium sp. CCGUVB1N3
MAG141	GCF_020164775.1	77.0642	427	1385	2876626	k__Bacteria;p__Proteobacteria;c__Alphaproteobacteria;o__Hyphomicrobiales;f__Phyllobacteriaceae;g__Mesorhizobium;s__Mesorhizobium sp. ES1-6
MAG141	GCF_900185695.1	77.0641	283	1385	2003581	k__Bacteria;p__Proteobacteria;c__Alphaproteobacteria;o__Hyphomicrobiales;f__Stappiaceae;g__Pannonibacter;s__Pannonibacter sp. CS1GBFMT1
MAG141	GCF_001703635.1	77.064	394	1385	1480615	k__Bacteria;p__Proteobacteria;c__Alphaproteobacteria;o__Hyphomicrobiales;f__Phyllobacteriaceae;g__Hoeflea;s__Hoeflea olei
MAG141	GCF_900113835.1	77.0638	444	1385	1855286	k__Bacteria;p__Proteobacteria;c__Alphaproteobacteria;o__Hyphomicrobiales;f__Boseaceae;g__Bosea;s__Bosea sp. OK403
MAG141	GCF_014196835.1	77.0637	415	1385	1744844	k__Bacteria;p__Proteobacteria;c__Alphaproteobacteria;o__Hyphomicrobiales;f__Aurantimonadaceae;g__Aureimonas;s__Aureimonas pseudogalii
MAG141	GCF_000261705.1	77.0633	436	1385	455353	k__Bacteria;p__Proteobacteria;c__Alphaproteobacteria;o__Hyphomicrobiales;f__Nitrobacteraceae;g__Bradyrhizobium;s__Bradyrhizobium sp. CCBAU 15544
MAG141	GCF_003998695.1	77.0631	366	1385	2496735	k__Bacteria;p__Proteobacteria;c__Alphaproteobacteria;o__Hyphomicrobiales;f__Phyllobacteriaceae;g__Mesorhizobium;s__Mesorhizobium sp. M7A.F.Ca.CA.002.12.1.1
MAG141	GCF_000503155.1	77.062	361	1385	1287338	k__Bacteria;p__Proteobacteria;c__Alphaproteobacteria;o__Hyphomicrobiales;f__Phyllobacteriaceae;g__Mesorhizobium;s__Mesorhizobium sp. LSJC285A00
MAG141	GCF_003997415.1	77.062	395	1385	2496778	k__Bacteria;p__Proteobacteria;c__Alphaproteobacteria;o__Hyphomicrobiales;f__Phyllobacteriaceae;g__Mesorhizobium;s__Mesorhizobium sp. M7A.F.Ca.MR.245.00.0.0
MAG141	GCF_001238275.1	77.0619	486	1385	1654716	k__Bacteria;p__Proteobacteria;c__Alphaproteobacteria;o__Hyphomicrobiales;f__Nitrobacteraceae;g__Bradyrhizobium;s__Bradyrhizobium viridifuturi
MAG141	GCF_004022715.1	77.0619	368	1385	2496672	k__Bacteria;p__Proteobacteria;c__Alphaproteobacteria;o__Hyphomicrobiales;f__Phyllobacteriaceae;g__Mesorhizobium;s__Mesorhizobium sp. M7A.F.Ca.AU.002.03.1.1
MAG141	GCF_001426225.1	77.0618	428	1385	1736346	k__Bacteria;p__Proteobacteria;c__Alphaproteobacteria;o__Hyphomicrobiales;f__Boseaceae;g__Bosea;s__Bosea sp. Leaf344
MAG141	GCF_016892765.1	77.0613	283	1385	2778731	k__Bacteria;p__Proteobacteria;c__Alphaproteobacteria;o__Hyphomicrobiales;f__Methylobacteriaceae;g__Microvirga;s__Microvirga sp. BT689
MAG141	GCF_020165665.1	77.0612	418	1385	2876662	k__Bacteria;p__Proteobacteria;c__Alphaproteobacteria;o__Hyphomicrobiales;f__Phyllobacteriaceae;g__Mesorhizobium;s__Mesorhizobium sp. BH1-1-4
MAG141	GCF_000503075.1	77.0611	349	1385	1287294	k__Bacteria;p__Proteobacteria;c__Alphaproteobacteria;o__Hyphomicrobiales;f__Phyllobacteriaceae;g__Mesorhizobium;s__Mesorhizobium sp. LSHC422A00
MAG141	GCF_000502315.1	77.0605	365	1385	1287100	k__Bacteria;p__Proteobacteria;c__Alphaproteobacteria;o__Hyphomicrobiales;f__Phyllobacteriaceae;g__Mesorhizobium;s__Mesorhizobium sp. L2C054A000
MAG141	GCF_002936975.1	77.0605	455	1385	2055894	k__Bacteria;p__Proteobacteria;c__Alphaproteobacteria;o__Hyphomicrobiales;f__Nitrobacteraceae;g__Bradyrhizobium;s__Bradyrhizobium sp. AC87j1
MAG141	GCF_020615385.1	77.0603	436	1385	2779401	k__Bacteria;p__Proteobacteria;c__Alphaproteobacteria;o__Hyphomicrobiales;f__Aurantimonadaceae;g__Aurantimonas;s__Aurantimonas sp. VKM B-3413
MAG141	GCF_003998025.1	77.0602	345	1385	2496757	k__Bacteria;p__Proteobacteria;c__Alphaproteobacteria;o__Hyphomicrobiales;f__Phyllobacteriaceae;g__Mesorhizobium;s__Mesorhizobium sp. M8A.F.Ca.ET.021.01.1.1
MAG141	GCF_003574985.1	77.0601	288	1385	1402210	k__Bacteria;p__Proteobacteria;c__Alphaproteobacteria;o__Hyphomicrobiales;f__Stappiaceae;g__Pannonibacter;s__Pannonibacter phragmitetus
MAG141	GCF_003998225.1	77.0598	363	1385	2496697	k__Bacteria;p__Proteobacteria;c__Alphaproteobacteria;o__Hyphomicrobiales;f__Phyllobacteriaceae;g__Mesorhizobium;s__Mesorhizobium sp. M7A.F.Ca.CA.004.10.1.1
MAG141	GCF_000350085.1	77.0595	370	1385	1297569	k__Bacteria;p__Proteobacteria;c__Alphaproteobacteria;o__Hyphomicrobiales;f__Phyllobacteriaceae;g__Mesorhizobium;s__Mesorhizobium metallidurans
MAG141	GCF_000502595.1	77.0593	350	1385	1287277	k__Bacteria;p__Proteobacteria;c__Alphaproteobacteria;o__Hyphomicrobiales;f__Phyllobacteriaceae;g__Mesorhizobium;s__Mesorhizobium sp. LNJC399B00
MAG141	GCF_005153485.1	77.0589	359	1385	2562284	k__Bacteria;p__Proteobacteria;c__Alphaproteobacteria;o__Hyphomicrobiales;f__Xanthobacteraceae;g__Pseudolabrys;s__Pseudolabrys sp. FHR47
MAG141	GCF_000502535.1	77.0583	359	1385	1287273	k__Bacteria;p__Proteobacteria;c__Alphaproteobacteria;o__Hyphomicrobiales;f__Phyllobacteriaceae;g__Mesorhizobium;s__Mesorhizobium sp. LNJC391B00
MAG141	GCF_007830635.1	77.0578	506	1385	990078	k__Bacteria;p__Proteobacteria;c__Alphaproteobacteria;o__Hyphomicrobiales;f__Nitrobacteraceae;g__Bradyrhizobium;s__Bradyrhizobium huanghuaihaiense
MAG141	GCF_022012485.1	77.0567	393	1385	2911009	k__Bacteria;p__Proteobacteria;c__Alphaproteobacteria;o__Hyphomicrobiales;f__Nitrobacteraceae;g__Bradyrhizobium;s__Bradyrhizobium sp. WYCCWR 13023
MAG141	GCF_008802405.1	77.0565	470	1385	2615207	k__Bacteria;p__Proteobacteria;c__Alphaproteobacteria;o__Hyphomicrobiales;f__Aurantimonadaceae;g__Aureimonas;s__Aureimonas leprariae
MAG141	GCF_000502935.1	77.0564	408	1385	1287233	k__Bacteria;p__Proteobacteria;c__Alphaproteobacteria;o__Hyphomicrobiales;f__Phyllobacteriaceae;g__Mesorhizobium;s__Mesorhizobium sp. LNHC221B00
MAG141	GCF_003998425.1	77.0564	307	1385	2496725	k__Bacteria;p__Proteobacteria;c__Alphaproteobacteria;o__Hyphomicrobiales;f__Phyllobacteriaceae;g__Mesorhizobium;s__Mesorhizobium sp. M7A.F.Ca.CA.001.12.2.1
MAG141	GCF_003998615.1	77.056	367	1385	2496679	k__Bacteria;p__Proteobacteria;c__Alphaproteobacteria;o__Hyphomicrobiales;f__Phyllobacteriaceae;g__Mesorhizobium;s__Mesorhizobium sp. M7A.F.Ca.CA.002.03.1.1
MAG141	GCF_008040095.1	77.056	449	1385	2603901	k__Bacteria;p__Proteobacteria;c__Alphaproteobacteria;o__Hyphomicrobiales;f__Methylobacteriaceae;g__Methylobacterium;s__Methylobacterium sp. WL6
MAG141	GCF_002284575.1	77.0553	388	1385	241416	k__Bacteria;p__Proteobacteria;c__Alphaproteobacteria;o__Hyphomicrobiales;f__Phyllobacteriaceae;g__Mesorhizobium;s__Mesorhizobium temperatum
MAG141	GCF_004792125.1	77.0551	361	1385	2563957	k__Bacteria;p__Proteobacteria;c__Alphaproteobacteria;o__Hyphomicrobiales;f__Phyllobacteriaceae;g__Mesorhizobium;s__Mesorhizobium sp. M5C.F.Ca.ET.164.01.1.1
MAG141	GCF_023072895.1	77.055	398	1385	2782685	k__Bacteria;p__Proteobacteria;c__Alphaproteobacteria;o__Hyphomicrobiales;f__Nitrobacteraceae;g__Bradyrhizobium;s__Bradyrhizobium sp. CW12
MAG141	GCF_020165455.1	77.0541	375	1385	2876651	k__Bacteria;p__Proteobacteria;c__Alphaproteobacteria;o__Hyphomicrobiales;f__Phyllobacteriaceae;g__Mesorhizobium;s__Mesorhizobium sp. BR1-1-3
MAG141	GCF_001908235.1	77.0539	460	1385	1680160	k__Bacteria;p__Proteobacteria;c__Alphaproteobacteria;o__Hyphomicrobiales;f__Nitrobacteraceae;g__Bradyrhizobium;s__Bradyrhizobium sp. NAS96.2
MAG141	GCF_003997905.1	77.0535	336	1385	2496710	k__Bacteria;p__Proteobacteria;c__Alphaproteobacteria;o__Hyphomicrobiales;f__Phyllobacteriaceae;g__Mesorhizobium;s__Mesorhizobium sp. M7A.F.Ca.US.003.02.1.1
MAG141	GCF_011516625.4	77.0523	458	1385	1404429	k__Bacteria;p__Proteobacteria;c__Alphaproteobacteria;o__Hyphomicrobiales;f__Nitrobacteraceae;g__Bradyrhizobium;s__Bradyrhizobium sp. 2S1
MAG141	GCF_006441385.1	77.0518	370	1385	2589931	k__Bacteria;p__Proteobacteria;c__Alphaproteobacteria;o__Hyphomicrobiales;f__Phyllobacteriaceae;g__Mesorhizobium;s__Mesorhizobium sp. B2-4-18
MAG141	GCF_016756595.1	77.0515	401	1385	2744521	k__Bacteria;p__Proteobacteria;c__Alphaproteobacteria;o__Hyphomicrobiales;f__Phyllobacteriaceae;g__Mesorhizobium;s__Mesorhizobium sp. L-2-11
MAG141	GCF_004791755.1	77.0514	405	1385	2563970	k__Bacteria;p__Proteobacteria;c__Alphaproteobacteria;o__Hyphomicrobiales;f__Phyllobacteriaceae;g__Mesorhizobium;s__Mesorhizobium sp. M8A.F.Ca.ET.213.01.1.1
MAG141	GCF_006442175.1	77.0512	376	1385	2589950	k__Bacteria;p__Proteobacteria;c__Alphaproteobacteria;o__Hyphomicrobiales;f__Phyllobacteriaceae;g__Mesorhizobium;s__Mesorhizobium sp. B2-3-14
MAG141	GCF_020164835.1	77.051	368	1385	2876630	k__Bacteria;p__Proteobacteria;c__Alphaproteobacteria;o__Hyphomicrobiales;f__Phyllobacteriaceae;g__Mesorhizobium;s__Mesorhizobium sp. CO1-1-9
MAG141	GCF_004023045.1	77.0508	368	1385	2496734	k__Bacteria;p__Proteobacteria;c__Alphaproteobacteria;o__Hyphomicrobiales;f__Phyllobacteriaceae;g__Mesorhizobium;s__Mesorhizobium sp. M7A.F.Ca.CA.002.11.2.1
MAG141	GCF_022179325.1	77.0508	571	1385	315478	k__Bacteria;p__Proteobacteria;c__Alphaproteobacteria;o__Hyphomicrobiales;f__Methylobacteriaceae;g__Methylobacterium;s__Methylobacterium isbiliense
MAG141	GCF_002289535.1	77.0507	483	1385	418599	k__Bacteria;p__Proteobacteria;c__Alphaproteobacteria;o__Hyphomicrobiales;f__Nitrobacteraceae;g__Bradyrhizobium;s__Bradyrhizobium sp. UFLA03-84
MAG141	GCF_000261745.1	77.0506	460	1385	1128180	k__Bacteria;p__Proteobacteria;c__Alphaproteobacteria;o__Hyphomicrobiales;f__Nitrobacteraceae;g__Bradyrhizobium;s__Bradyrhizobium sp. CCBAU 15635
MAG141	GCF_023074155.1	77.0505	409	1385	2782611	k__Bacteria;p__Proteobacteria;c__Alphaproteobacteria;o__Hyphomicrobiales;f__Nitrobacteraceae;g__Bradyrhizobium;s__Bradyrhizobium sp. 134
MAG141	GCF_000502835.1	77.0504	367	1385	1287336	k__Bacteria;p__Proteobacteria;c__Alphaproteobacteria;o__Hyphomicrobiales;f__Phyllobacteriaceae;g__Mesorhizobium;s__Mesorhizobium sp. LSJC280B00
MAG141	GCF_014198315.1	77.0501	451	1385	2663840	k__Bacteria;p__Proteobacteria;c__Alphaproteobacteria;o__Hyphomicrobiales;f__Nitrobacteraceae;g__Bradyrhizobium;s__Bradyrhizobium sp. CIR48
MAG141	GCF_003998715.1	77.0499	307	1385	2496678	k__Bacteria;p__Proteobacteria;c__Alphaproteobacteria;o__Hyphomicrobiales;f__Phyllobacteriaceae;g__Mesorhizobium;s__Mesorhizobium sp. M7A.F.Ca.CA.002.15.2.1
MAG141	GCF_011068405.5	77.0498	467	1385	1404649	k__Bacteria;p__Proteobacteria;c__Alphaproteobacteria;o__Hyphomicrobiales;f__Nitrobacteraceae;g__Bradyrhizobium;s__Bradyrhizobium sp. 323S2
MAG141	GCF_900115265.1	77.0493	374	1385	1855319	k__Bacteria;p__Proteobacteria;c__Alphaproteobacteria;o__Hyphomicrobiales;f__Nitrobacteraceae;g__Bradyrhizobium;s__Bradyrhizobium sp. Ghvi
MAG141	GCF_004006095.1	77.049	395	1385	2493681	k__Bacteria;p__Proteobacteria;c__Alphaproteobacteria;o__Hyphomicrobiales;f__Phyllobacteriaceae;g__Mesorhizobium;s__Mesorhizobium sp. M7A.F.Ce.TU.012.03.2.1
MAG141	GCF_014699075.1	77.0484	303	1385	2771357	k__Bacteria;p__Proteobacteria;c__Alphaproteobacteria;o__Hyphomicrobiales;f__Methylobacteriaceae;g__Microvirga;s__Microvirga sp. BT688
MAG141	GCF_935825525.1	77.0483	391	1385	666018	k__Bacteria;p__Proteobacteria;c__Alphaproteobacteria;o__Hyphomicrobiales;f__Phyllobacteriaceae;g__Mesorhizobium;s__Mesorhizobium escarrei
MAG141	GCF_007922615.2	77.048	384	1385	2599600	k__Bacteria;p__Proteobacteria;c__Alphaproteobacteria;o__Hyphomicrobiales;f__Phyllobacteriaceae;g__Nitratireductor;s__Nitratireductor sp. SY7
MAG141	GCF_003997585.1	77.0478	371	1385	2496768	k__Bacteria;p__Proteobacteria;c__Alphaproteobacteria;o__Hyphomicrobiales;f__Phyllobacteriaceae;g__Mesorhizobium;s__Mesorhizobium sp. M5C.F.Cr.IN.023.01.1.1
MAG141	GCF_020165235.1	77.0472	358	1385	2876643	k__Bacteria;p__Proteobacteria;c__Alphaproteobacteria;o__Hyphomicrobiales;f__Phyllobacteriaceae;g__Mesorhizobium;s__Mesorhizobium sp. CA13
MAG141	GCF_002266435.2	77.047	462	1385	1404768	k__Bacteria;p__Proteobacteria;c__Alphaproteobacteria;o__Hyphomicrobiales;f__Nitrobacteraceae;g__Bradyrhizobium;s__Bradyrhizobium amphicarpaeae
MAG141	GCF_020165775.1	77.0467	398	1385	2876669	k__Bacteria;p__Proteobacteria;c__Alphaproteobacteria;o__Hyphomicrobiales;f__Phyllobacteriaceae;g__Mesorhizobium;s__Mesorhizobium sp. B263B2A
MAG141	GCF_024518695.1	77.0465	392	1385	2968497	k__Bacteria;p__Proteobacteria;c__Alphaproteobacteria;o__Hyphomicrobiales;f__Phyllobacteriaceae;g__Mesorhizobium;s__Mesorhizobium sp. LMG17149
MAG141	GCF_023073835.1	77.0463	394	1385	2782627	k__Bacteria;p__Proteobacteria;c__Alphaproteobacteria;o__Hyphomicrobiales;f__Nitrobacteraceae;g__Bradyrhizobium;s__Bradyrhizobium sp. 153
MAG141	GCF_016427565.1	77.0461	311	1385	2795727	k__Bacteria;p__Proteobacteria;c__Alphaproteobacteria;o__Hyphomicrobiales;f__Methylobacteriaceae;g__Microvirga;s__Microvirga splendida
MAG141	GCF_024171345.1	77.0455	496	1385	2817701	k__Bacteria;p__Proteobacteria;c__Alphaproteobacteria;o__Hyphomicrobiales;f__Nitrobacteraceae;g__Bradyrhizobium;s__Bradyrhizobium sp. USDA 4537
MAG141	GCF_004022985.1	77.0454	344	1385	2496655	k__Bacteria;p__Proteobacteria;c__Alphaproteobacteria;o__Hyphomicrobiales;f__Phyllobacteriaceae;g__Mesorhizobium;s__Mesorhizobium sp. M7A.F.Ca.ET.027.02.1.1
MAG141	GCF_013170765.1	77.0446	389	1385	2483402	k__Bacteria;p__Proteobacteria;c__Alphaproteobacteria;o__Hyphomicrobiales;f__Phyllobacteriaceae;g__Mesorhizobium;s__Mesorhizobium sp. NZP2234
MAG141	GCF_900103325.1	77.0445	391	1385	1165689	k__Bacteria;p__Proteobacteria;c__Alphaproteobacteria;o__Hyphomicrobiales;f__Phyllobacteriaceae;g__Mesorhizobium;s__Mesorhizobium qingshengii
MAG141	GCF_003997275.1	77.0442	360	1385	2496782	k__Bacteria;p__Proteobacteria;c__Alphaproteobacteria;o__Hyphomicrobiales;f__Phyllobacteriaceae;g__Mesorhizobium;s__Mesorhizobium sp. M6A.T.Ce.TU.002.03.1.1
MAG141	GCF_000513935.1	77.0425	371	1385	1040987	k__Bacteria;p__Proteobacteria;c__Alphaproteobacteria;o__Hyphomicrobiales;f__Phyllobacteriaceae;g__Mesorhizobium;s__Mesorhizobium sp. WSM3626
MAG141	GCF_020165575.1	77.0424	362	1385	2876658	k__Bacteria;p__Proteobacteria;c__Alphaproteobacteria;o__Hyphomicrobiales;f__Phyllobacteriaceae;g__Mesorhizobium;s__Mesorhizobium sp. BR1-1-11
MAG141	GCF_000502955.1	77.0422	342	1385	1287252	k__Bacteria;p__Proteobacteria;c__Alphaproteobacteria;o__Hyphomicrobiales;f__Phyllobacteriaceae;g__Mesorhizobium;s__Mesorhizobium sp. LNHC252B00
MAG141	GCF_001652565.1	77.0416	458	1385	879274	k__Bacteria;p__Proteobacteria;c__Alphaproteobacteria;o__Hyphomicrobiales;f__Rhizobiaceae;g__Shinella;s__Shinella sp. HZN7
MAG141	GCF_000519305.1	77.0415	395	1385	1040981	k__Bacteria;p__Proteobacteria;c__Alphaproteobacteria;o__Hyphomicrobiales;f__Phyllobacteriaceae;g__Mesorhizobium;s__Mesorhizobium ciceri
MAG141	GCF_001463765.1	77.041	365	1385	1638163	k__Bacteria;p__Proteobacteria;c__Alphaproteobacteria;o__Hyphomicrobiales;f__Aurantimonadaceae;g__Aureimonas;s__Aureimonas sp. AU4
MAG141	GCF_000503055.1	77.0406	371	1385	1287292	k__Bacteria;p__Proteobacteria;c__Alphaproteobacteria;o__Hyphomicrobiales;f__Phyllobacteriaceae;g__Mesorhizobium;s__Mesorhizobium sp. LSHC420B00
MAG141	GCF_000244915.1	77.0402	416	1385	319017	k__Bacteria;p__Proteobacteria;c__Alphaproteobacteria;o__Hyphomicrobiales;f__Nitrobacteraceae;g__Bradyrhizobium;s__Bradyrhizobium sp. WSM471
MAG141	GCF_000262405.1	77.0402	315	1385	864069	k__Bacteria;p__Proteobacteria;c__Alphaproteobacteria;o__Hyphomicrobiales;f__Methylobacteriaceae;g__Microvirga;s__Microvirga lotononidis
MAG141	GCF_006442415.1	77.0398	348	1385	2589964	k__Bacteria;p__Proteobacteria;c__Alphaproteobacteria;o__Hyphomicrobiales;f__Phyllobacteriaceae;g__Mesorhizobium;s__Mesorhizobium sp. B2-2-2
MAG141	GCF_020165375.1	77.0398	377	1385	2876650	k__Bacteria;p__Proteobacteria;c__Alphaproteobacteria;o__Hyphomicrobiales;f__Phyllobacteriaceae;g__Mesorhizobium;s__Mesorhizobium sp. BR1-1-4
MAG141	GCF_003999035.1	77.0394	345	1385	2496714	k__Bacteria;p__Proteobacteria;c__Alphaproteobacteria;o__Hyphomicrobiales;f__Phyllobacteriaceae;g__Mesorhizobium;s__Mesorhizobium sp. M7A.F.Ca.CA.001.04.1.1
MAG141	GCF_000474725.1	77.0389	356	1385	682633	k__Bacteria;p__Proteobacteria;c__Alphaproteobacteria;o__Hyphomicrobiales;f__Phyllobacteriaceae;g__Mesorhizobium;s__Mesorhizobium ciceri
MAG141	GCF_001889605.1	77.0387	391	1385	1670800	k__Bacteria;p__Proteobacteria;c__Alphaproteobacteria;o__Hyphomicrobiales;f__Phyllobacteriaceae;g__Aquibium;s__Aquibium oceanicum
MAG141	GCF_006440875.1	77.0385	374	1385	2589923	k__Bacteria;p__Proteobacteria;c__Alphaproteobacteria;o__Hyphomicrobiales;f__Phyllobacteriaceae;g__Mesorhizobium;s__Mesorhizobium sp. B2-5-7
MAG141	GCF_008040035.1	77.0374	362	1385	2603898	k__Bacteria;p__Proteobacteria;c__Alphaproteobacteria;o__Hyphomicrobiales;f__Methylobacteriaceae;g__Methylobacterium;s__Methylobacterium sp. WL9
MAG141	GCF_003601975.1	77.0371	435	1385	1300307	k__Bacteria;p__Proteobacteria;c__Alphaproteobacteria;o__Hyphomicrobiales;f__Phyllobacteriaceae;g__Mesorhizobium;s__Mesorhizobium waimense
MAG141	GCF_018129665.1	77.0368	530	1385	2807657	k__Bacteria;p__Proteobacteria;c__Alphaproteobacteria;o__Hyphomicrobiales;f__Nitrobacteraceae;g__Bradyrhizobium;s__Bradyrhizobium sp. U87765 SZCCT0110
MAG141	GCF_002831585.1	77.0355	481	1385	2057741	k__Bacteria;p__Proteobacteria;c__Alphaproteobacteria;o__Hyphomicrobiales;f__Nitrobacteraceae;g__Bradyrhizobium;s__Bradyrhizobium sp. SK17
MAG141	GCF_010820945.1	77.0353	328	1385	2269370	k__Bacteria;p__Proteobacteria;c__Alphaproteobacteria;o__Hyphomicrobiales;f__Nitrobacteraceae;g__Rhodopseudomonas;s__Rhodopseudomonas sp. BR0C11
MAG141	GCF_018129525.1	77.0352	503	1385	328552	k__Bacteria;p__Proteobacteria;c__Alphaproteobacteria;o__Hyphomicrobiales;f__Nitrobacteraceae;g__Bradyrhizobium;s__Bradyrhizobium denitrificans
MAG141	GCF_018736125.1	77.0351	377	1385	2840473	k__Bacteria;p__Proteobacteria;c__Alphaproteobacteria;o__Hyphomicrobiales;f__Nitrobacteraceae;g__Bradyrhizobium;s__Bradyrhizobium sp. S2-11-4
MAG141	GCF_015291665.1	77.0349	435	1385	1325111	k__Bacteria;p__Proteobacteria;c__Alphaproteobacteria;o__Hyphomicrobiales;f__Nitrobacteraceae;g__Bradyrhizobium;s__Bradyrhizobium sp. CCBAU 53338
MAG141	GCF_008039875.1	77.0348	502	1385	2603888	k__Bacteria;p__Proteobacteria;c__Alphaproteobacteria;o__Hyphomicrobiales;f__Methylobacteriaceae;g__Methylobacterium;s__Methylobacterium sp. WL119
MAG141	GCF_018131225.1	77.0333	538	1385	2807653	k__Bacteria;p__Proteobacteria;c__Alphaproteobacteria;o__Hyphomicrobiales;f__Nitrobacteraceae;g__Bradyrhizobium;s__Bradyrhizobium sp. U87765 SZCCT0048
MAG141	GCF_022829705.1	77.0332	520	1385	2836561	k__Bacteria;p__Proteobacteria;c__Alphaproteobacteria;o__Hyphomicrobiales;f__Methylobacteriaceae;g__Methylobacterium;s__Methylobacterium sp. E-025
MAG141	GCF_900156895.1	77.0325	385	1385	1631249	k__Bacteria;p__Proteobacteria;c__Alphaproteobacteria;o__Hyphomicrobiales;f__Phyllobacteriaceae;g__Mesorhizobium;s__Mesorhizobium prunaredense
MAG141	GCF_003012935.1	77.0317	321	1385	2067569	k__Bacteria;p__Proteobacteria;c__Alphaproteobacteria;o__Hyphomicrobiales;f__Stappiaceae;g__Pannonibacter;s__Pannonibacter carbonis
MAG141	GCF_014196145.1	77.0316	274	1385	217168	k__Bacteria;p__Proteobacteria;c__Alphaproteobacteria;o__Hyphomicrobiales;f__Methylobacteriaceae;g__Microvirga;s__Microvirga flocculans
MAG141	GCF_000261685.1	77.0307	430	1385	1128178	k__Bacteria;p__Proteobacteria;c__Alphaproteobacteria;o__Hyphomicrobiales;f__Nitrobacteraceae;g__Bradyrhizobium;s__Bradyrhizobium sp. CCBAU 43298
MAG141	GCF_001424525.1	77.0305	391	1385	1736364	k__Bacteria;p__Proteobacteria;c__Alphaproteobacteria;o__Hyphomicrobiales;f__Methylobacteriaceae;g__Methylobacterium;s__Methylobacterium sp. Leaf399
MAG141	GCF_018129605.1	77.0302	536	1385	2807656	k__Bacteria;p__Proteobacteria;c__Alphaproteobacteria;o__Hyphomicrobiales;f__Nitrobacteraceae;g__Bradyrhizobium;s__Bradyrhizobium sp. U87765 SZCCT0109
MAG141	GCF_001428205.1	77.0301	392	1385	1736481	k__Bacteria;p__Proteobacteria;c__Alphaproteobacteria;o__Hyphomicrobiales;f__Phyllobacteriaceae;g__Mesorhizobium;s__Mesorhizobium sp. Root172
MAG141	GCF_001908185.1	77.0296	414	1385	1680155	k__Bacteria;p__Proteobacteria;c__Alphaproteobacteria;o__Hyphomicrobiales;f__Nitrobacteraceae;g__Bradyrhizobium;s__Bradyrhizobium sp. AS23.2
MAG141	GCF_023073935.1	77.0295	391	1385	2782623	k__Bacteria;p__Proteobacteria;c__Alphaproteobacteria;o__Hyphomicrobiales;f__Nitrobacteraceae;g__Bradyrhizobium;s__Bradyrhizobium sp. 147
MAG141	GCF_003998295.1	77.0291	406	1385	2496741	k__Bacteria;p__Proteobacteria;c__Alphaproteobacteria;o__Hyphomicrobiales;f__Phyllobacteriaceae;g__Mesorhizobium;s__Mesorhizobium sp. M7A.F.Ca.US.011.01.1.1
MAG141	GCF_004919645.1	77.029	422	1385	1085775	k__Bacteria;p__Proteobacteria;c__Alphaproteobacteria;o__Hyphomicrobiales;f__Phyllobacteriaceae;g__Mesorhizobium;s__Mesorhizobium sp. 10.2.3
MAG141	GCF_023073875.1	77.0288	402	1385	2782628	k__Bacteria;p__Proteobacteria;c__Alphaproteobacteria;o__Hyphomicrobiales;f__Nitrobacteraceae;g__Bradyrhizobium;s__Bradyrhizobium sp. 154
MAG141	GCF_011516645.4	77.0283	484	1385	1404411	k__Bacteria;p__Proteobacteria;c__Alphaproteobacteria;o__Hyphomicrobiales;f__Nitrobacteraceae;g__Bradyrhizobium;s__Bradyrhizobium septentrionale
MAG141	GCF_003034915.1	77.0281	392	1385	1776423	k__Bacteria;p__Proteobacteria;c__Alphaproteobacteria;o__Hyphomicrobiales;f__Phyllobacteriaceae;g__Mesorhizobium;s__Mesorhizobium helmanticense
MAG141	GCF_003997535.1	77.027	359	1385	2496728	k__Bacteria;p__Proteobacteria;c__Alphaproteobacteria;o__Hyphomicrobiales;f__Phyllobacteriaceae;g__Mesorhizobium;s__Mesorhizobium sp. M7A.F.Ca.CA.001.13.1.1
MAG141	GCF_006439605.1	77.0258	379	1385	2589901	k__Bacteria;p__Proteobacteria;c__Alphaproteobacteria;o__Hyphomicrobiales;f__Phyllobacteriaceae;g__Mesorhizobium;s__Mesorhizobium sp. B2-8-7
MAG141	GCF_024199945.1	77.0256	442	1385	2949631	k__Bacteria;p__Proteobacteria;c__Alphaproteobacteria;o__Hyphomicrobiales;f__Nitrobacteraceae;g__Bradyrhizobium;s__Bradyrhizobium sp. CCGUVB4N
MAG141	GCF_001618825.1	77.0252	377	1385	39645	k__Bacteria;p__Proteobacteria;c__Alphaproteobacteria;o__Hyphomicrobiales;f__Phyllobacteriaceae;g__Mesorhizobium;s__Mesorhizobium ciceri
MAG141	GCF_000502875.1	77.025	380	1385	1287116	k__Bacteria;p__Proteobacteria;c__Alphaproteobacteria;o__Hyphomicrobiales;f__Phyllobacteriaceae;g__Mesorhizobium;s__Mesorhizobium sp. L2C084A000
MAG141	GCF_005871085.1	77.0248	348	1385	280	k__Bacteria;p__Proteobacteria;c__Alphaproteobacteria;o__Hyphomicrobiales;f__Xanthobacteraceae;g__Xanthobacter;s__Xanthobacter autotrophicus
MAG141	GCF_003347665.1	77.0244	310	1385	2078013	k__Bacteria;p__Proteobacteria;c__Alphaproteobacteria;o__Hyphomicrobiales;f__Methylobacteriaceae;g__Microvirga;s__Microvirga calopogonii
MAG141	GCF_023721815.1	77.0243	297	1385	2942998	k__Bacteria;p__Proteobacteria;c__Alphaproteobacteria;o__Hyphomicrobiales;f__Pleomorphomonadaceae;g__Pleomorphomonas;s__Pleomorphomonas sp. JP5
MAG141	GCF_023073535.1	77.0243	392	1385	2782648	k__Bacteria;p__Proteobacteria;c__Alphaproteobacteria;o__Hyphomicrobiales;f__Nitrobacteraceae;g__Bradyrhizobium;s__Bradyrhizobium sp. 179
MAG141	GCF_006441015.1	77.0237	361	1385	2589912	k__Bacteria;p__Proteobacteria;c__Alphaproteobacteria;o__Hyphomicrobiales;f__Phyllobacteriaceae;g__Mesorhizobium;s__Mesorhizobium sp. B2-6-5
MAG141	GCF_020164655.1	77.0229	366	1385	2876621	k__Bacteria;p__Proteobacteria;c__Alphaproteobacteria;o__Hyphomicrobiales;f__Phyllobacteriaceae;g__Mesorhizobium;s__Mesorhizobium sp. AD1-1
MAG141	GCF_014645695.1	77.0224	523	1385	690164	k__Bacteria;p__Proteobacteria;c__Alphaproteobacteria;o__Hyphomicrobiales;f__Salinarimonadaceae;g__Salinarimonas;s__Salinarimonas ramus
MAG141	GCF_004570865.1	77.0219	470	1385	2560054	k__Bacteria;p__Proteobacteria;c__Alphaproteobacteria;o__Hyphomicrobiales;f__Nitrobacteraceae;g__Bradyrhizobium;s__Bradyrhizobium frederickii
MAG141	GCF_003998535.1	77.0216	290	1385	2496671	k__Bacteria;p__Proteobacteria;c__Alphaproteobacteria;o__Hyphomicrobiales;f__Phyllobacteriaceae;g__Mesorhizobium;s__Mesorhizobium sp. M7A.F.Ca.AU.002.02.1.1
MAG141	GCF_006439575.1	77.0216	378	1385	2589900	k__Bacteria;p__Proteobacteria;c__Alphaproteobacteria;o__Hyphomicrobiales;f__Phyllobacteriaceae;g__Mesorhizobium;s__Mesorhizobium sp. B2-8-8
MAG141	GCF_003998035.1	77.021	358	1385	2496746	k__Bacteria;p__Proteobacteria;c__Alphaproteobacteria;o__Hyphomicrobiales;f__Phyllobacteriaceae;g__Mesorhizobium;s__Mesorhizobium sp. M2A.F.Ca.ET.039.01.1.1
MAG141	GCF_003997515.1	77.0206	320	1385	2496721	k__Bacteria;p__Proteobacteria;c__Alphaproteobacteria;o__Hyphomicrobiales;f__Phyllobacteriaceae;g__Mesorhizobium;s__Mesorhizobium sp. M7A.F.Ca.CA.001.05.1.1
MAG141	GCF_020194035.1	77.0206	481	1385	2793819	k__Bacteria;p__Proteobacteria;c__Alphaproteobacteria;o__Hyphomicrobiales;f__Nitrobacteraceae;g__Bradyrhizobium;s__Bradyrhizobium sp. BRP56
MAG141	GCF_000244935.1	77.0201	413	1385	319003	k__Bacteria;p__Proteobacteria;c__Alphaproteobacteria;o__Hyphomicrobiales;f__Nitrobacteraceae;g__Bradyrhizobium;s__Bradyrhizobium sp. WSM1253
MAG141	GCF_023074035.1	77.0196	412	1385	2782619	k__Bacteria;p__Proteobacteria;c__Alphaproteobacteria;o__Hyphomicrobiales;f__Nitrobacteraceae;g__Bradyrhizobium;s__Bradyrhizobium sp. 143
MAG141	GCF_000426785.1	77.0188	467	1385	172088	k__Bacteria;p__Proteobacteria;c__Alphaproteobacteria;o__Hyphomicrobiales;f__Nitrobacteraceae;g__Bradyrhizobium;s__Bradyrhizobium sp. th.b2
MAG141	GCF_023100905.1	77.0177	414	1385	2782678	k__Bacteria;p__Proteobacteria;c__Alphaproteobacteria;o__Hyphomicrobiales;f__Nitrobacteraceae;g__Bradyrhizobium;s__Bradyrhizobium sp. 4
MAG141	GCF_015624505.1	77.0175	426	1385	83627	k__Bacteria;p__Proteobacteria;c__Alphaproteobacteria;o__Hyphomicrobiales;f__Nitrobacteraceae;g__Bradyrhizobium;s__Bradyrhizobium genosp. B
MAG141	GCF_008727715.1	77.0171	356	1385	2725666	k__Bacteria;p__Proteobacteria;c__Alphaproteobacteria;o__Hyphomicrobiales;f__Phyllobacteriaceae;g__Mesorhizobium;s__Mesorhizobium terrae
MAG141	GCF_004022765.1	77.0167	370	1385	2496676	k__Bacteria;p__Proteobacteria;c__Alphaproteobacteria;o__Hyphomicrobiales;f__Phyllobacteriaceae;g__Mesorhizobium;s__Mesorhizobium sp. M6A.T.Cr.TU.014.01.1.1
MAG141	GCF_000473085.1	77.0166	485	1385	1038858	k__Bacteria;p__Proteobacteria;c__Alphaproteobacteria;o__Hyphomicrobiales;f__Xanthobacteraceae;g__Azorhizobium;s__Azorhizobium doebereinerae
MAG141	GCF_003999015.1	77.0165	345	1385	2496682	k__Bacteria;p__Proteobacteria;c__Alphaproteobacteria;o__Hyphomicrobiales;f__Phyllobacteriaceae;g__Mesorhizobium;s__Mesorhizobium sp. M7A.F.Ca.CA.001.06.1.1
MAG141	GCF_018129825.1	77.0163	537	1385	2807659	k__Bacteria;p__Proteobacteria;c__Alphaproteobacteria;o__Hyphomicrobiales;f__Nitrobacteraceae;g__Bradyrhizobium;s__Bradyrhizobium sp. U87765 SZCCT0131
MAG141	GCF_004022835.1	77.016	307	1385	2496680	k__Bacteria;p__Proteobacteria;c__Alphaproteobacteria;o__Hyphomicrobiales;f__Phyllobacteriaceae;g__Mesorhizobium;s__Mesorhizobium sp. M7A.F.Ca.CA.002.03.2.1
MAG141	GCF_000502415.1	77.0158	357	1385	1287240	k__Bacteria;p__Proteobacteria;c__Alphaproteobacteria;o__Hyphomicrobiales;f__Phyllobacteriaceae;g__Mesorhizobium;s__Mesorhizobium sp. LNHC229A00
MAG141	GCF_014197905.1	77.0154	463	1385	2663838	k__Bacteria;p__Proteobacteria;c__Alphaproteobacteria;o__Hyphomicrobiales;f__Nitrobacteraceae;g__Bradyrhizobium;s__Bradyrhizobium sp. CIR3A
MAG141	GCF_002759055.1	77.0148	450	1385	2038277	k__Bacteria;p__Proteobacteria;c__Alphaproteobacteria;o__Hyphomicrobiales;f__Methylobacteriaceae;g__Methylobacterium;s__Methylobacterium frigidaeris
MAG141	GCF_016811235.1	77.0141	290	1385	1128671	k__Bacteria;p__Proteobacteria;c__Alphaproteobacteria;o__Hyphomicrobiales;f__Methylobacteriaceae;g__Microvirga;s__Microvirga arabica
MAG141	GCF_000516555.1	77.0136	301	1385	1429916	k__Bacteria;p__Proteobacteria;c__Alphaproteobacteria;o__Hyphomicrobiales;f__Nitrobacteraceae;g__Afipia;s__Afipia sp. P52-10
MAG141	GCF_001423265.1	77.0135	384	1385	1736256	k__Bacteria;p__Proteobacteria;c__Alphaproteobacteria;o__Hyphomicrobiales;f__Methylobacteriaceae;g__Methylobacterium;s__Methylobacterium sp. Leaf108
MAG141	GCF_003997995.1	77.0129	298	1385	2496733	k__Bacteria;p__Proteobacteria;c__Alphaproteobacteria;o__Hyphomicrobiales;f__Phyllobacteriaceae;g__Mesorhizobium;s__Mesorhizobium sp. M7A.F.Ca.CA.004.04.1.1
MAG141	GCF_016807805.1	77.0123	446	1385	2528964	k__Bacteria;p__Proteobacteria;c__Alphaproteobacteria;o__Hyphomicrobiales;f__Xanthobacteraceae;g__Xanthobacter;s__Xanthobacter dioxanivorans
MAG141	GCF_000502435.1	77.0116	423	1385	1287243	k__Bacteria;p__Proteobacteria;c__Alphaproteobacteria;o__Hyphomicrobiales;f__Phyllobacteriaceae;g__Mesorhizobium;s__Mesorhizobium sp. LNHC232B00
MAG141	GCF_001908205.1	77.0114	422	1385	1680159	k__Bacteria;p__Proteobacteria;c__Alphaproteobacteria;o__Hyphomicrobiales;f__Nitrobacteraceae;g__Bradyrhizobium;s__Bradyrhizobium sp. NAS80.1
MAG141	GCF_004022755.1	77.0113	375	1385	2496673	k__Bacteria;p__Proteobacteria;c__Alphaproteobacteria;o__Hyphomicrobiales;f__Phyllobacteriaceae;g__Mesorhizobium;s__Mesorhizobium sp. M7A.F.Ca.AU.002.04.1.1
MAG141	GCF_023073235.1	77.0112	412	1385	2782671	k__Bacteria;p__Proteobacteria;c__Alphaproteobacteria;o__Hyphomicrobiales;f__Nitrobacteraceae;g__Bradyrhizobium;s__Bradyrhizobium sp. 37
MAG141	GCF_023073095.1	77.0112	416	1385	2782675	k__Bacteria;p__Proteobacteria;c__Alphaproteobacteria;o__Hyphomicrobiales;f__Nitrobacteraceae;g__Bradyrhizobium;s__Bradyrhizobium sp. 44
MAG141	GCF_001188555.1	77.0111	289	1385	121719	k__Bacteria;p__Proteobacteria;c__Alphaproteobacteria;o__Hyphomicrobiales;f__Stappiaceae;g__Pannonibacter;s__Pannonibacter phragmitetus
MAG141	GCF_004023085.1	77.011	381	1385	2496743	k__Bacteria;p__Proteobacteria;c__Alphaproteobacteria;o__Hyphomicrobiales;f__Phyllobacteriaceae;g__Mesorhizobium;s__Mesorhizobium sp. M7A.F.Ca.US.010.02.1.1
MAG141	GCF_001651855.1	77.0108	306	1385	194963	k__Bacteria;p__Proteobacteria;c__Alphaproteobacteria;o__Hyphomicrobiales;f__Rhizobiaceae;g__Sinorhizobium;s__Sinorhizobium americanum
MAG141	GCF_000304395.1	77.0102	290	1385	1192868	k__Bacteria;p__Proteobacteria;c__Alphaproteobacteria;o__Hyphomicrobiales;f__Phyllobacteriaceae;g__Pseudaminobacter;s__Pseudaminobacter salicylatoxidans
MAG141	GCF_020165435.1	77.01	365	1385	2876652	k__Bacteria;p__Proteobacteria;c__Alphaproteobacteria;o__Hyphomicrobiales;f__Phyllobacteriaceae;g__Mesorhizobium;s__Mesorhizobium sp. BR1-1-2
MAG141	GCF_001672455.2	77.0095	381	1385	278153	k__Bacteria;p__Proteobacteria;c__Alphaproteobacteria;o__Hyphomicrobiales;f__Phyllobacteriaceae;g__Mesorhizobium;s__Mesorhizobium sp. WSM1497
MAG141	GCF_022179165.1	77.0092	507	1385	560405	k__Bacteria;p__Proteobacteria;c__Alphaproteobacteria;o__Hyphomicrobiales;f__Methylobacteriaceae;g__Methylobacterium;s__Methylobacterium dankookense
MAG141	GCF_018736105.1	77.0083	379	1385	2840472	k__Bacteria;p__Proteobacteria;c__Alphaproteobacteria;o__Hyphomicrobiales;f__Nitrobacteraceae;g__Bradyrhizobium;s__Bradyrhizobium sp. S2-11-2
MAG141	GCF_014529705.1	77.0078	436	1385	1729892	k__Bacteria;p__Proteobacteria;c__Alphaproteobacteria;o__Hyphomicrobiales;f__Nitrobacteraceae;g__Bradyrhizobium;s__Bradyrhizobium campsiandrae
MAG141	GCF_003367195.1	77.0073	292	1385	2292256	k__Bacteria;p__Proteobacteria;c__Alphaproteobacteria;o__Hyphomicrobiales;f__Nitrobacteraceae;g__Undibacter;s__Undibacter mobilis
MAG141	GCF_023100965.1	77.0067	460	1385	2782660	k__Bacteria;p__Proteobacteria;c__Alphaproteobacteria;o__Hyphomicrobiales;f__Nitrobacteraceae;g__Bradyrhizobium;s__Bradyrhizobium sp. 192
MAG141	GCF_900185675.1	77.0067	293	1385	2003582	k__Bacteria;p__Proteobacteria;c__Alphaproteobacteria;o__Hyphomicrobiales;f__Stappiaceae;g__Pannonibacter;s__Pannonibacter sp. P2PFMT1
MAG141	GCF_012927355.1	77.0064	313	1385	2728849	k__Bacteria;p__Proteobacteria;c__Alphaproteobacteria;o__Hyphomicrobiales;f__Rhizobiaceae;g__Rhizobium;s__Rhizobium sp. S-51
MAG141	GCF_003952545.1	77.0061	403	1385	2493678	k__Bacteria;p__Proteobacteria;c__Alphaproteobacteria;o__Hyphomicrobiales;f__Phyllobacteriaceae;g__Mesorhizobium;s__Mesorhizobium sp. M7D.F.Ca.US.005.01.1.1
MAG141	GCF_003997735.1	77.0055	387	1385	2496775	k__Bacteria;p__Proteobacteria;c__Alphaproteobacteria;o__Hyphomicrobiales;f__Phyllobacteriaceae;g__Mesorhizobium;s__Mesorhizobium sp. M7A.F.Ca.MR.148.00.0.0
MAG141	GCF_000585625.1	77.0053	283	1385	69279	k__Bacteria;p__Proteobacteria;c__Alphaproteobacteria;o__Hyphomicrobiales;f__Phyllobacteriaceae;g__Aquamicrobium;s__Aquamicrobium defluvii
MAG141	GCF_004023175.1	77.0045	350	1385	2496779	k__Bacteria;p__Proteobacteria;c__Alphaproteobacteria;o__Hyphomicrobiales;f__Phyllobacteriaceae;g__Mesorhizobium;s__Mesorhizobium sp. M7A.F.Ca.MR.362.00.0.0
MAG141	GCF_001425565.1	77.004	382	1385	1736386	k__Bacteria;p__Proteobacteria;c__Alphaproteobacteria;o__Hyphomicrobiales;f__Methylobacteriaceae;g__Methylobacterium;s__Methylobacterium sp. Leaf466
MAG141	GCF_020164715.1	77.0036	388	1385	2876622	k__Bacteria;p__Proteobacteria;c__Alphaproteobacteria;o__Hyphomicrobiales;f__Phyllobacteriaceae;g__Mesorhizobium;s__Mesorhizobium sp. ESP7-2
MAG141	GCF_023073035.1	77.0026	395	1385	1043588	k__Bacteria;p__Proteobacteria;c__Alphaproteobacteria;o__Hyphomicrobiales;f__Nitrobacteraceae;g__Bradyrhizobium;s__Bradyrhizobium sp. 62
MAG141	GCF_003997845.1	77.0025	368	1385	2496730	k__Bacteria;p__Proteobacteria;c__Alphaproteobacteria;o__Hyphomicrobiales;f__Phyllobacteriaceae;g__Mesorhizobium;s__Mesorhizobium sp. M7A.F.Ca.CA.004.08.1.1
MAG141	GCF_020164675.1	77.0024	350	1385	2876625	k__Bacteria;p__Proteobacteria;c__Alphaproteobacteria;o__Hyphomicrobiales;f__Phyllobacteriaceae;g__Mesorhizobium;s__Mesorhizobium sp. ESP-6-2
MAG141	GCF_011045115.1	77.0021	327	1385	1776730	k__Bacteria;p__Proteobacteria;c__Alphaproteobacteria;o__Hyphomicrobiales;f__Phyllobacteriaceae;g__Mesorhizobium;s__Mesorhizobium zhangyense
MAG141	GCF_000282615.1	77.0017	477	1385	1144344	k__Bacteria;p__Proteobacteria;c__Alphaproteobacteria;o__Hyphomicrobiales;f__Nitrobacteraceae;g__Bradyrhizobium;s__Bradyrhizobium sp. YR681
MAG141	GCF_022829635.1	77.0007	445	1385	2836584	k__Bacteria;p__Proteobacteria;c__Alphaproteobacteria;o__Hyphomicrobiales;f__Methylobacteriaceae;g__Methylobacterium;s__Methylobacterium sp. E-066
MAG141	GCF_004114445.1	77.0006	402	1385	1325095	k__Bacteria;p__Proteobacteria;c__Alphaproteobacteria;o__Hyphomicrobiales;f__Nitrobacteraceae;g__Bradyrhizobium;s__Bradyrhizobium guangzhouense
MAG141	GCF_006440525.1	77	385	1385	2589904	k__Bacteria;p__Proteobacteria;c__Alphaproteobacteria;o__Hyphomicrobiales;f__Phyllobacteriaceae;g__Mesorhizobium;s__Mesorhizobium sp. B2-8-4
MAG141	GCF_000472365.1	76.9992	376	1385	1040980	k__Bacteria;p__Proteobacteria;c__Alphaproteobacteria;o__Hyphomicrobiales;f__Phyllobacteriaceae;g__Mesorhizobium;s__Mesorhizobium ciceri
MAG141	GCF_023073355.1	76.999	397	1385	2782664	k__Bacteria;p__Proteobacteria;c__Alphaproteobacteria;o__Hyphomicrobiales;f__Nitrobacteraceae;g__Bradyrhizobium;s__Bradyrhizobium sp. 199
MAG141	GCF_003998755.1	76.9984	370	1385	2496688	k__Bacteria;p__Proteobacteria;c__Alphaproteobacteria;o__Hyphomicrobiales;f__Phyllobacteriaceae;g__Mesorhizobium;s__Mesorhizobium sp. M7A.F.Ca.CA.004.07.1.1
MAG141	GCF_003998215.1	76.9982	373	1385	2496705	k__Bacteria;p__Proteobacteria;c__Alphaproteobacteria;o__Hyphomicrobiales;f__Phyllobacteriaceae;g__Mesorhizobium;s__Mesorhizobium sp. M7A.F.Ca.CA.002.06.1.1
MAG141	GCF_023073025.1	76.9959	425	1385	2782680	k__Bacteria;p__Proteobacteria;c__Alphaproteobacteria;o__Hyphomicrobiales;f__Nitrobacteraceae;g__Bradyrhizobium;s__Bradyrhizobium sp. 76
MAG141	GCF_013307435.2	76.9957	320	1385	2740529	k__Bacteria;p__Proteobacteria;c__Alphaproteobacteria;o__Hyphomicrobiales;f__Methylobacteriaceae;g__Microvirga;s__Microvirga sp. R24
MAG141	GCF_006440955.1	76.9951	364	1385	2589906	k__Bacteria;p__Proteobacteria;c__Alphaproteobacteria;o__Hyphomicrobiales;f__Phyllobacteriaceae;g__Mesorhizobium;s__Mesorhizobium sp. B2-8-1
MAG141	GCF_001705105.1	76.9946	481	1385	1566379	k__Bacteria;p__Proteobacteria;c__Alphaproteobacteria;o__Hyphomicrobiales;f__Nitrobacteraceae;g__Bradyrhizobium;s__Bradyrhizobium sp. UASWS1016
MAG141	GCF_007992175.1	76.9945	356	1385	1176176	k__Bacteria;p__Proteobacteria;c__Alphaproteobacteria;o__Hyphomicrobiales;f__Methylobacteriaceae;g__Methylobacterium;s__Methylobacterium haplocladii
MAG141	GCF_006440695.1	76.9943	382	1385	2589902	k__Bacteria;p__Proteobacteria;c__Alphaproteobacteria;o__Hyphomicrobiales;f__Phyllobacteriaceae;g__Mesorhizobium;s__Mesorhizobium sp. B2-8-6
MAG141	GCF_014191055.1	76.9941	280	1385	420324	k__Bacteria;p__Proteobacteria;c__Alphaproteobacteria;o__Hyphomicrobiales;f__Methylobacteriaceae;g__Microvirga;s__Microvirga lupini
MAG141	GCF_003020115.1	76.9935	424	1385	2133947	k__Bacteria;p__Proteobacteria;c__Alphaproteobacteria;o__Hyphomicrobiales;f__Nitrobacteraceae;g__Bradyrhizobium;s__Bradyrhizobium sp. MOS002
MAG141	GCF_023074175.1	76.9933	398	1385	2782616	k__Bacteria;p__Proteobacteria;c__Alphaproteobacteria;o__Hyphomicrobiales;f__Nitrobacteraceae;g__Bradyrhizobium;s__Bradyrhizobium sp. 139
MAG141	GCF_003998515.1	76.993	370	1385	2496687	k__Bacteria;p__Proteobacteria;c__Alphaproteobacteria;o__Hyphomicrobiales;f__Phyllobacteriaceae;g__Mesorhizobium;s__Mesorhizobium sp. M7A.F.Ca.CA.004.06.2.1
MAG141	GCF_900114375.1	76.9926	435	1385	414703	k__Bacteria;p__Proteobacteria;c__Alphaproteobacteria;o__Hyphomicrobiales;f__Methylobacteriaceae;g__Methylorubrum;s__Methylorubrum salsuginis
MAG141	GCF_024746835.1	76.9923	421	1385	2865837	k__Bacteria;p__Proteobacteria;c__Alphaproteobacteria;o__Hyphomicrobiales;f__Phyllobacteriaceae;g__Mesorhizobium;s__Mesorhizobium sp. AR02
MAG141	GCF_004341885.1	76.9918	432	1385	323621	k__Bacteria;p__Proteobacteria;c__Alphaproteobacteria;o__Hyphomicrobiales;f__Rhizobiaceae;g__Shinella;s__Shinella granuli
MAG141	GCF_020164915.1	76.9913	372	1385	2876634	k__Bacteria;p__Proteobacteria;c__Alphaproteobacteria;o__Hyphomicrobiales;f__Phyllobacteriaceae;g__Mesorhizobium;s__Mesorhizobium sp. CO1-1-3
MAG141	GCF_016756475.1	76.9912	440	1385	2744515	k__Bacteria;p__Proteobacteria;c__Alphaproteobacteria;o__Hyphomicrobiales;f__Phyllobacteriaceae;g__Mesorhizobium;s__Mesorhizobium sp. 113-1-2
MAG141	GCF_012932745.1	76.9911	407	1385	2587121	k__Bacteria;p__Proteobacteria;c__Alphaproteobacteria;o__Hyphomicrobiales;f__Xanthobacteraceae;g__Xanthobacter;s__Xanthobacter sp. SG618
MAG141	GCF_018129845.1	76.9911	548	1385	2807660	k__Bacteria;p__Proteobacteria;c__Alphaproteobacteria;o__Hyphomicrobiales;f__Nitrobacteraceae;g__Bradyrhizobium;s__Bradyrhizobium sp. U87765 SZCCT0134
MAG141	GCF_003998455.1	76.991	282	1385	2496692	k__Bacteria;p__Proteobacteria;c__Alphaproteobacteria;o__Hyphomicrobiales;f__Phyllobacteriaceae;g__Mesorhizobium;s__Mesorhizobium sp. M7A.F.Ca.CA.001.08.2.1
MAG141	GCF_003998485.1	76.9899	368	1385	2496715	k__Bacteria;p__Proteobacteria;c__Alphaproteobacteria;o__Hyphomicrobiales;f__Phyllobacteriaceae;g__Mesorhizobium;s__Mesorhizobium sp. M7A.F.Ca.CA.001.04.2.1
MAG141	GCF_900104485.1	76.9899	396	1385	665467	k__Bacteria;p__Proteobacteria;c__Alphaproteobacteria;o__Hyphomicrobiales;f__Kaistiaceae;g__Bauldia;s__Bauldia litoralis
MAG141	GCF_003997175.1	76.9882	381	1385	2496780	k__Bacteria;p__Proteobacteria;c__Alphaproteobacteria;o__Hyphomicrobiales;f__Phyllobacteriaceae;g__Mesorhizobium;s__Mesorhizobium sp. Primo-A
MAG141	GCF_004310425.1	76.988	328	1385	2528245	k__Bacteria;p__Proteobacteria;c__Alphaproteobacteria;o__Hyphomicrobiales;f__Methylocystaceae;g__Hansschlegelia;s__Hansschlegelia quercus
MAG141	GCF_004792025.1	76.9876	393	1385	2563963	k__Bacteria;p__Proteobacteria;c__Alphaproteobacteria;o__Hyphomicrobiales;f__Phyllobacteriaceae;g__Mesorhizobium;s__Mesorhizobium sp. M8A.F.Ca.ET.181.01.1.1
MAG141	GCF_900185705.1	76.9874	292	1385	2003583	k__Bacteria;p__Proteobacteria;c__Alphaproteobacteria;o__Hyphomicrobiales;f__Stappiaceae;g__Pannonibacter;s__Pannonibacter sp. TSB10GB1
MAG141	GCF_003998945.1	76.9868	266	1385	2496722	k__Bacteria;p__Proteobacteria;c__Alphaproteobacteria;o__Hyphomicrobiales;f__Phyllobacteriaceae;g__Mesorhizobium;s__Mesorhizobium sp. M7A.F.Ca.CA.003.01.2.1
MAG141	GCF_006441605.1	76.9856	370	1385	2589938	k__Bacteria;p__Proteobacteria;c__Alphaproteobacteria;o__Hyphomicrobiales;f__Phyllobacteriaceae;g__Mesorhizobium;s__Mesorhizobium sp. B2-4-11
MAG141	GCF_000022085.1	76.9854	535	1385	460265	k__Bacteria;p__Proteobacteria;c__Alphaproteobacteria;o__Hyphomicrobiales;f__Methylobacteriaceae;g__Methylobacterium;s__Methylobacterium nodulans
MAG141	GCF_009176665.1	76.9852	474	1385	2599805	k__Bacteria;p__Proteobacteria;c__Alphaproteobacteria;o__Hyphomicrobiales;f__Nitrobacteraceae;g__Bradyrhizobium;s__Bradyrhizobium sp. SG09
MAG141	GCF_016756515.1	76.9845	403	1385	2744517	k__Bacteria;p__Proteobacteria;c__Alphaproteobacteria;o__Hyphomicrobiales;f__Phyllobacteriaceae;g__Mesorhizobium;s__Mesorhizobium sp. 113-3-9
MAG141	GCF_000767795.1	76.9839	461	1385	1398085	k__Bacteria;p__Proteobacteria;c__Alphaproteobacteria;o__Rhodospirillales;f__Rhodospirillaceae;g__Inquilinus;s__Inquilinus limosus
MAG141	GCF_900185665.1	76.9832	289	1385	2003580	k__Bacteria;p__Proteobacteria;c__Alphaproteobacteria;o__Hyphomicrobiales;f__Stappiaceae;g__Pannonibacter;s__Pannonibacter sp. I15F10I1
MAG141	GCF_004919685.1	76.9831	428	1385	1085774	k__Bacteria;p__Proteobacteria;c__Alphaproteobacteria;o__Hyphomicrobiales;f__Phyllobacteriaceae;g__Mesorhizobium;s__Mesorhizobium norvegicum
MAG141	GCF_006442215.1	76.9827	365	1385	2589953	k__Bacteria;p__Proteobacteria;c__Alphaproteobacteria;o__Hyphomicrobiales;f__Phyllobacteriaceae;g__Mesorhizobium;s__Mesorhizobium sp. B2-3-11
MAG141	GCF_008039465.1	76.9827	463	1385	2603887	k__Bacteria;p__Proteobacteria;c__Alphaproteobacteria;o__Hyphomicrobiales;f__Methylobacteriaceae;g__Methylobacterium;s__Methylobacterium sp. WL120
MAG141	GCF_024707545.1	76.9816	377	1385	2775404	k__Bacteria;p__Proteobacteria;c__Alphaproteobacteria;o__Hyphomicrobiales;f__Phyllobacteriaceae;g__Mesorhizobium;s__Mesorhizobium sp. OM4
MAG141	GCF_024518615.1	76.9813	388	1385	2968498	k__Bacteria;p__Proteobacteria;c__Alphaproteobacteria;o__Hyphomicrobiales;f__Phyllobacteriaceae;g__Mesorhizobium;s__Mesorhizobium sp. SEMIA396
MAG141	GCF_000472725.1	76.981	474	1385	931866	k__Bacteria;p__Proteobacteria;c__Alphaproteobacteria;o__Hyphomicrobiales;f__Nitrobacteraceae;g__Bradyrhizobium;s__Bradyrhizobium ottawaense
MAG141	GCF_022179245.1	76.981	457	1385	374424	k__Bacteria;p__Proteobacteria;c__Alphaproteobacteria;o__Hyphomicrobiales;f__Methylobacteriaceae;g__Methylobacterium;s__Methylobacterium gregans
MAG141	GCF_008520305.1	76.9807	352	1385	2116687	k__Bacteria;p__Proteobacteria;c__Alphaproteobacteria;o__Hyphomicrobiales;f__Phyllobacteriaceae;g__Mesorhizobium;s__Mesorhizobium sp. SARCC-RB16n
MAG141	GCF_008039955.1	76.9806	509	1385	2603895	k__Bacteria;p__Proteobacteria;c__Alphaproteobacteria;o__Hyphomicrobiales;f__Methylobacteriaceae;g__Methylobacterium;s__Methylobacterium sp. WL30
MAG141	GCF_013044135.1	76.9803	391	1385	2730920	k__Bacteria;p__Proteobacteria;c__Alphaproteobacteria;o__Hyphomicrobiales;f__Methylobacteriaceae;g__Enterovirga;s__Enterovirga sp. DB1703
MAG141	GCF_003998385.1	76.9799	336	1385	2496690	k__Bacteria;p__Proteobacteria;c__Alphaproteobacteria;o__Hyphomicrobiales;f__Phyllobacteriaceae;g__Mesorhizobium;s__Mesorhizobium sp. M7A.F.Ca.CA.004.02.1.1
MAG141	GCF_020165695.1	76.9793	373	1385	2876664	k__Bacteria;p__Proteobacteria;c__Alphaproteobacteria;o__Hyphomicrobiales;f__Phyllobacteriaceae;g__Mesorhizobium;s__Mesorhizobium sp. B292B1B
MAG141	GCF_003173735.1	76.979	479	1385	2202828	k__Bacteria;p__Proteobacteria;c__Alphaproteobacteria;o__Hyphomicrobiales;f__Methylobacteriaceae;g__Methylobacterium;s__Methylobacterium radiodurans
MAG141	GCF_023074185.1	76.9788	386	1385	2782610	k__Bacteria;p__Proteobacteria;c__Alphaproteobacteria;o__Hyphomicrobiales;f__Nitrobacteraceae;g__Bradyrhizobium;s__Bradyrhizobium sp. 132
MAG141	GCF_023073735.1	76.9782	409	1385	2782634	k__Bacteria;p__Proteobacteria;c__Alphaproteobacteria;o__Hyphomicrobiales;f__Nitrobacteraceae;g__Bradyrhizobium;s__Bradyrhizobium sp. 160
MAG141	GCF_020164695.1	76.9777	376	1385	2876623	k__Bacteria;p__Proteobacteria;c__Alphaproteobacteria;o__Hyphomicrobiales;f__Phyllobacteriaceae;g__Mesorhizobium;s__Mesorhizobium sp. ESP6-5
MAG141	GCF_000185905.1	76.9774	371	1385	765698	k__Bacteria;p__Proteobacteria;c__Alphaproteobacteria;o__Hyphomicrobiales;f__Phyllobacteriaceae;g__Mesorhizobium;s__Mesorhizobium ciceri
MAG141	GCF_023074015.1	76.9767	417	1385	2782618	k__Bacteria;p__Proteobacteria;c__Alphaproteobacteria;o__Hyphomicrobiales;f__Nitrobacteraceae;g__Bradyrhizobium;s__Bradyrhizobium sp. 142
MAG141	GCF_001618845.1	76.9763	386	1385	278148	k__Bacteria;p__Proteobacteria;c__Alphaproteobacteria;o__Hyphomicrobiales;f__Phyllobacteriaceae;g__Mesorhizobium;s__Mesorhizobium ciceri
MAG141	GCF_003952585.1	76.9762	379	1385	2493677	k__Bacteria;p__Proteobacteria;c__Alphaproteobacteria;o__Hyphomicrobiales;f__Phyllobacteriaceae;g__Mesorhizobium;s__Mesorhizobium sp. M6A.T.Cr.TU.016.01.1.1
MAG141	GCF_000497675.1	76.9755	489	1385	1297865	k__Bacteria;p__Proteobacteria;c__Alphaproteobacteria;o__Hyphomicrobiales;f__Nitrobacteraceae;g__Bradyrhizobium;s__Bradyrhizobium sp. OHSU_III
MAG141	GCF_007830205.1	76.9741	440	1385	993502	k__Bacteria;p__Proteobacteria;c__Alphaproteobacteria;o__Hyphomicrobiales;f__Nitrobacteraceae;g__Bradyrhizobium;s__Bradyrhizobium daqingense
MAG141	GCF_022829515.1	76.9705	419	1385	2836635	k__Bacteria;p__Proteobacteria;c__Alphaproteobacteria;o__Hyphomicrobiales;f__Methylobacteriaceae;g__Methylobacterium;s__Methylobacterium sp. J-048
MAG141	GCF_003998315.1	76.9695	323	1385	2496719	k__Bacteria;p__Proteobacteria;c__Alphaproteobacteria;o__Hyphomicrobiales;f__Phyllobacteriaceae;g__Mesorhizobium;s__Mesorhizobium sp. M7A.F.Ca.CA.001.09.2.1
MAG141	GCF_022829485.1	76.9693	528	1385	2836643	k__Bacteria;p__Proteobacteria;c__Alphaproteobacteria;o__Hyphomicrobiales;f__Methylobacteriaceae;g__Methylobacterium;s__Methylobacterium sp. J-059
MAG141	GCF_003952365.1	76.9681	407	1385	2493668	k__Bacteria;p__Proteobacteria;c__Alphaproteobacteria;o__Hyphomicrobiales;f__Phyllobacteriaceae;g__Mesorhizobium;s__Mesorhizobium sp. M9A.F.Ca.ET.002.03.1.2
MAG141	GCF_023073335.1	76.9675	425	1385	2782666	k__Bacteria;p__Proteobacteria;c__Alphaproteobacteria;o__Hyphomicrobiales;f__Nitrobacteraceae;g__Bradyrhizobium;s__Bradyrhizobium sp. 21
MAG141	GCF_013240295.1	76.9672	325	1385	1849104	k__Bacteria;p__Proteobacteria;c__Alphaproteobacteria;o__Hyphomicrobiales;f__Phyllobacteriaceae;g__Mesorhizobium;s__Mesorhizobium sediminum
MAG141	GCF_900220975.1	76.9667	326	1385	908946	k__Bacteria;p__Proteobacteria;c__Alphaproteobacteria;o__Hyphomicrobiales;f__Rhizobiaceae;g__Rhizobium;s__Rhizobium subbaraonis
MAG141	GCF_021458635.1	76.9663	419	1385	2876780	k__Bacteria;p__Proteobacteria;c__Alphaproteobacteria;o__Hyphomicrobiales;f__Nitrobacteraceae;g__Bradyrhizobium;s__Bradyrhizobium sp. Oc8
MAG141	GCF_022179685.1	76.9661	385	1385	1003092	k__Bacteria;p__Proteobacteria;c__Alphaproteobacteria;o__Hyphomicrobiales;f__Methylobacteriaceae;g__Methylobacterium;s__Methylobacterium trifolii
MAG141	GCF_003998745.1	76.9659	308	1385	2496744	k__Bacteria;p__Proteobacteria;c__Alphaproteobacteria;o__Hyphomicrobiales;f__Phyllobacteriaceae;g__Mesorhizobium;s__Mesorhizobium sp. M7A.F.Ca.US.014.04.1.1
MAG141	GCF_000568535.1	76.9656	353	1385	1320557	k__Bacteria;p__Proteobacteria;c__Alphaproteobacteria;o__Hyphomicrobiales;f__Phyllobacteriaceae;g__Mesorhizobium;s__Mesorhizobium sp. NBIMC_P2-C2
MAG141	GCF_002270415.1	76.9656	396	1385	1300294	k__Bacteria;p__Proteobacteria;c__Alphaproteobacteria;o__Hyphomicrobiales;f__Phyllobacteriaceae;g__Mesorhizobium;s__Mesorhizobium sophorae
MAG141	GCF_014196405.1	76.9641	367	1385	1166078	k__Bacteria;p__Proteobacteria;c__Alphaproteobacteria;o__Hyphomicrobiales;f__Aurantimonadaceae;g__Aureimonas;s__Aureimonas phyllosphaerae
MAG141	GCF_003997165.1	76.9638	381	1385	2496781	k__Bacteria;p__Proteobacteria;c__Alphaproteobacteria;o__Hyphomicrobiales;f__Phyllobacteriaceae;g__Mesorhizobium;s__Mesorhizobium sp. Primo-B
MAG141	GCF_004791315.1	76.9628	391	1385	2563969	k__Bacteria;p__Proteobacteria;c__Alphaproteobacteria;o__Hyphomicrobiales;f__Phyllobacteriaceae;g__Mesorhizobium;s__Mesorhizobium sp. M8A.F.Ca.ET.208.01.1.1
MAG141	GCF_004022815.1	76.9627	352	1385	2496683	k__Bacteria;p__Proteobacteria;c__Alphaproteobacteria;o__Hyphomicrobiales;f__Phyllobacteriaceae;g__Mesorhizobium;s__Mesorhizobium sp. M7A.F.Ca.CA.001.16.1.1
MAG141	GCF_023073175.1	76.9627	410	1385	2782673	k__Bacteria;p__Proteobacteria;c__Alphaproteobacteria;o__Hyphomicrobiales;f__Nitrobacteraceae;g__Bradyrhizobium;s__Bradyrhizobium sp. 39
MAG141	GCF_900116595.1	76.9622	329	1385	1884373	k__Bacteria;p__Proteobacteria;c__Alphaproteobacteria;o__Hyphomicrobiales;f__Phyllobacteriaceae;g__Mesorhizobium;s__Mesorhizobium sp. YR577
MAG141	GCF_013283665.1	76.9616	323	1385	1214071	k__Bacteria;p__Proteobacteria;c__Alphaproteobacteria;o__Hyphomicrobiales;f__Rhizobiaceae;g__Ensifer;s__Ensifer sesbaniae
MAG141	GCF_022829745.1	76.9613	522	1385	2836556	k__Bacteria;p__Proteobacteria;c__Alphaproteobacteria;o__Hyphomicrobiales;f__Methylobacteriaceae;g__Methylobacterium;s__Methylobacterium sp. E-016
MAG141	GCF_000705595.2	76.9604	308	1385	1408224	k__Bacteria;p__Proteobacteria;c__Alphaproteobacteria;o__Hyphomicrobiales;f__Rhizobiaceae;g__Sinorhizobium;s__Sinorhizobium americanum
MAG141	GCF_004794715.1	76.9599	409	1385	2563968	k__Bacteria;p__Proteobacteria;c__Alphaproteobacteria;o__Hyphomicrobiales;f__Phyllobacteriaceae;g__Mesorhizobium;s__Mesorhizobium sp. M8A.F.Ca.ET.207.01.1.1
MAG141	GCF_022829425.1	76.9585	427	1385	2836651	k__Bacteria;p__Proteobacteria;c__Alphaproteobacteria;o__Hyphomicrobiales;f__Methylobacteriaceae;g__Methylobacterium;s__Methylobacterium sp. J-072
MAG141	GCF_024519675.1	76.9584	410	1385	2926017	k__Bacteria;p__Proteobacteria;c__Alphaproteobacteria;o__Hyphomicrobiales;f__Phyllobacteriaceae;g__Mesorhizobium;s__Mesorhizobium sp. Mes31
MAG141	GCF_010907025.1	76.958	402	1385	2269368	k__Bacteria;p__Proteobacteria;c__Alphaproteobacteria;o__Hyphomicrobiales;f__Nitrobacteraceae;g__Rhodopseudomonas;s__Rhodopseudomonas sp. BR0G17
MAG141	GCF_004023025.1	76.9577	351	1385	2496731	k__Bacteria;p__Proteobacteria;c__Alphaproteobacteria;o__Hyphomicrobiales;f__Phyllobacteriaceae;g__Mesorhizobium;s__Mesorhizobium sp. M7A.F.Ca.CA.004.08.2.1
MAG141	GCF_003997695.1	76.9569	312	1385	2496693	k__Bacteria;p__Proteobacteria;c__Alphaproteobacteria;o__Hyphomicrobiales;f__Phyllobacteriaceae;g__Mesorhizobium;s__Mesorhizobium sp. M7A.F.Ca.CA.001.11.2.1
MAG141	GCF_022829365.1	76.9569	437	1385	2836656	k__Bacteria;p__Proteobacteria;c__Alphaproteobacteria;o__Hyphomicrobiales;f__Methylobacteriaceae;g__Methylobacterium;s__Methylobacterium sp. J-077
MAG141	GCF_000568555.1	76.9568	357	1385	1320556	k__Bacteria;p__Proteobacteria;c__Alphaproteobacteria;o__Hyphomicrobiales;f__Phyllobacteriaceae;g__Mesorhizobium;s__Mesorhizobium sp. NBIMC_P2-C3
MAG141	GCF_004022955.1	76.9565	319	1385	2496700	k__Bacteria;p__Proteobacteria;c__Alphaproteobacteria;o__Hyphomicrobiales;f__Phyllobacteriaceae;g__Mesorhizobium;s__Mesorhizobium sp. M7A.F.Ca.US.002.01.1.1
MAG141	GCF_022829325.1	76.9562	517	1385	2836667	k__Bacteria;p__Proteobacteria;c__Alphaproteobacteria;o__Hyphomicrobiales;f__Methylobacteriaceae;g__Methylobacterium;s__Methylobacterium sp. J-092
MAG141	GCF_000502395.1	76.9551	357	1385	1287232	k__Bacteria;p__Proteobacteria;c__Alphaproteobacteria;o__Hyphomicrobiales;f__Phyllobacteriaceae;g__Mesorhizobium;s__Mesorhizobium sp. LNHC220B00
MAG141	GCF_023073965.1	76.9548	403	1385	2782622	k__Bacteria;p__Proteobacteria;c__Alphaproteobacteria;o__Hyphomicrobiales;f__Nitrobacteraceae;g__Bradyrhizobium;s__Bradyrhizobium sp. 146
MAG141	GCF_900011245.1	76.9547	418	1385	376	k__Bacteria;p__Proteobacteria;c__Alphaproteobacteria;o__Hyphomicrobiales;f__Nitrobacteraceae;g__Bradyrhizobium;s__Bradyrhizobium sp.
MAG141	GCF_013170825.1	76.9544	393	1385	2483403	k__Bacteria;p__Proteobacteria;c__Alphaproteobacteria;o__Hyphomicrobiales;f__Phyllobacteriaceae;g__Mesorhizobium;s__Mesorhizobium sp. NZP2298
MAG141	GCF_006443055.1	76.9544	352	1385	2589982	k__Bacteria;p__Proteobacteria;c__Alphaproteobacteria;o__Hyphomicrobiales;f__Phyllobacteriaceae;g__Mesorhizobium;s__Mesorhizobium sp. B1-1-2
MAG141	GCF_002284565.1	76.9542	391	1385	43617	k__Bacteria;p__Proteobacteria;c__Alphaproteobacteria;o__Hyphomicrobiales;f__Phyllobacteriaceae;g__Mesorhizobium;s__Mesorhizobium mediterraneum
MAG141	GCF_024199845.1	76.9539	447	1385	2949632	k__Bacteria;p__Proteobacteria;c__Alphaproteobacteria;o__Hyphomicrobiales;f__Nitrobacteraceae;g__Bradyrhizobium;s__Bradyrhizobium sp. CCGB12
MAG141	GCF_004791875.1	76.9537	392	1385	2563961	k__Bacteria;p__Proteobacteria;c__Alphaproteobacteria;o__Hyphomicrobiales;f__Phyllobacteriaceae;g__Mesorhizobium;s__Mesorhizobium sp. M8A.F.Ca.ET.167.01.1.1
MAG141	GCF_003997975.1	76.9532	374	1385	2496736	k__Bacteria;p__Proteobacteria;c__Alphaproteobacteria;o__Hyphomicrobiales;f__Phyllobacteriaceae;g__Mesorhizobium;s__Mesorhizobium sp. M7A.F.Ca.US.005.03.1.1
MAG141	GCF_900149755.1	76.9532	382	1385	1631247	k__Bacteria;p__Proteobacteria;c__Alphaproteobacteria;o__Hyphomicrobiales;f__Phyllobacteriaceae;g__Mesorhizobium;s__Mesorhizobium delmotii
MAG141	GCF_000938255.1	76.953	427	1385	1615890	k__Bacteria;p__Proteobacteria;c__Alphaproteobacteria;o__Hyphomicrobiales;f__Nitrobacteraceae;g__Bradyrhizobium;s__Bradyrhizobium sp. LTSP849
MAG141	GCF_002893625.1	76.9529	363	1385	2066697	k__Bacteria;p__Proteobacteria;c__Alphaproteobacteria;o__Hyphomicrobiales;f__Aurantimonadaceae;g__Mangrovicella;s__Mangrovicella endophytica
MAG141	GCF_018131065.1	76.9525	359	1385	2807674	k__Bacteria;p__Proteobacteria;c__Alphaproteobacteria;o__Hyphomicrobiales;f__Nitrobacteraceae;g__Bradyrhizobium;s__Bradyrhizobium sp. AUGA SZCCT0431
MAG141	GCF_020165655.1	76.9523	371	1385	2876663	k__Bacteria;p__Proteobacteria;c__Alphaproteobacteria;o__Hyphomicrobiales;f__Phyllobacteriaceae;g__Mesorhizobium;s__Mesorhizobium sp. B294B1A1
MAG141	GCF_000265205.3	76.952	297	1385	1185652	k__Bacteria;p__Proteobacteria;c__Alphaproteobacteria;o__Hyphomicrobiales;f__Rhizobiaceae;g__Sinorhizobium;s__Sinorhizobium fredii
MAG141	GCF_000799055.1	76.9518	346	1385	1339236	k__Bacteria;p__Proteobacteria;c__Alphaproteobacteria;o__Hyphomicrobiales;f__Rhizobiaceae;g__Ensifer;s__Ensifer sp. ZNC0028
MAG141	GCF_004022935.1	76.9517	321	1385	2496703	k__Bacteria;p__Proteobacteria;c__Alphaproteobacteria;o__Hyphomicrobiales;f__Phyllobacteriaceae;g__Mesorhizobium;s__Mesorhizobium sp. M7A.F.Ca.US.001.02.1.1
MAG141	GCF_900129325.1	76.9517	359	1385	1122133	k__Bacteria;p__Proteobacteria;c__Alphaproteobacteria;o__Hyphomicrobiales;f__Kaistiaceae;g__Kaistia;s__Kaistia soli
MAG141	GCF_013520985.1	76.9507	399	1385	1307853	k__Bacteria;p__Proteobacteria;c__Alphaproteobacteria;o__Hyphomicrobiales;f__Phyllobacteriaceae;g__Mesorhizobium;s__Mesorhizobium neociceri
MAG141	GCF_006442295.1	76.9506	371	1385	2589961	k__Bacteria;p__Proteobacteria;c__Alphaproteobacteria;o__Hyphomicrobiales;f__Phyllobacteriaceae;g__Mesorhizobium;s__Mesorhizobium sp. B2-3-2
MAG141	GCF_006441145.1	76.9486	351	1385	2589928	k__Bacteria;p__Proteobacteria;c__Alphaproteobacteria;o__Hyphomicrobiales;f__Phyllobacteriaceae;g__Mesorhizobium;s__Mesorhizobium sp. B2-5-2
MAG141	GCF_000502915.1	76.9485	363	1385	1287226	k__Bacteria;p__Proteobacteria;c__Alphaproteobacteria;o__Hyphomicrobiales;f__Phyllobacteriaceae;g__Mesorhizobium;s__Mesorhizobium sp. LNHC209A00
MAG141	GCF_004794695.1	76.9478	396	1385	2563964	k__Bacteria;p__Proteobacteria;c__Alphaproteobacteria;o__Hyphomicrobiales;f__Phyllobacteriaceae;g__Mesorhizobium;s__Mesorhizobium sp. M8A.F.Ca.ET.182.01.1.1
MAG141	GCF_000472705.1	76.947	403	1385	1040983	k__Bacteria;p__Proteobacteria;c__Alphaproteobacteria;o__Hyphomicrobiales;f__Phyllobacteriaceae;g__Mesorhizobium;s__Mesorhizobium erdmanii
MAG141	GCF_900114255.1	76.9469	364	1385	335020	k__Bacteria;p__Proteobacteria;c__Alphaproteobacteria;o__Hyphomicrobiales;f__Phyllobacteriaceae;g__Mesorhizobium;s__Mesorhizobium albiziae
MAG141	GCF_021352225.1	76.9455	313	1385	2721622	k__Bacteria;p__Proteobacteria;c__Alphaproteobacteria;o__Hyphomicrobiales;f__Methylobacteriaceae;g__Methylobacterium;s__Methylobacterium sp. C25
MAG141	GCF_004137355.1	76.9454	297	1385	2509717	k__Bacteria;p__Proteobacteria;c__Alphaproteobacteria;o__Hyphomicrobiales;f__Rhizobiaceae;g__Ciceribacter;s__Ciceribacter ferrooxidans
MAG141	GCF_020165475.1	76.9454	349	1385	2876654	k__Bacteria;p__Proteobacteria;c__Alphaproteobacteria;o__Hyphomicrobiales;f__Phyllobacteriaceae;g__Mesorhizobium;s__Mesorhizobium sp. BR1-1-15
MAG141	GCF_000272495.1	76.9447	463	1385	1096546	k__Bacteria;p__Proteobacteria;c__Alphaproteobacteria;o__Hyphomicrobiales;f__Methylobacteriaceae;g__Methylobacterium;s__Methylobacterium sp. GXF4
MAG141	GCF_003997065.1	76.9441	386	1385	2496783	k__Bacteria;p__Proteobacteria;c__Alphaproteobacteria;o__Hyphomicrobiales;f__Phyllobacteriaceae;g__Mesorhizobium;s__Mesorhizobium sp. M6A.T.Ce.TU.016.01.1.1
MAG141	GCF_013868145.1	76.9441	340	1385	992267	k__Bacteria;p__Proteobacteria;c__Alphaproteobacteria;o__Hyphomicrobiales;f__Stappiaceae;g__Stappia;s__Stappia taiwanensis
MAG141	GCF_023101665.1	76.9431	455	1385	2782662	k__Bacteria;p__Proteobacteria;c__Alphaproteobacteria;o__Hyphomicrobiales;f__Nitrobacteraceae;g__Bradyrhizobium;s__Bradyrhizobium sp. 195
MAG141	GCF_004123905.1	76.9429	442	1385	244734	k__Bacteria;p__Proteobacteria;c__Alphaproteobacteria;o__Hyphomicrobiales;f__Nitrobacteraceae;g__Bradyrhizobium;s__Bradyrhizobium betae
MAG141	GCF_008123425.1	76.9427	433	1385	515499	k__Bacteria;p__Proteobacteria;c__Alphaproteobacteria;o__Hyphomicrobiales;f__Nitrobacteraceae;g__Bradyrhizobium;s__Bradyrhizobium rifense
MAG141	GCF_004023065.1	76.9423	361	1385	2496792	k__Bacteria;p__Proteobacteria;c__Alphaproteobacteria;o__Hyphomicrobiales;f__Phyllobacteriaceae;g__Mesorhizobium;s__Mesorhizobium sp. M7A.T.Ca.US.000.02.1.1
MAG141	GCF_003998075.1	76.942	350	1385	2496748	k__Bacteria;p__Proteobacteria;c__Alphaproteobacteria;o__Hyphomicrobiales;f__Phyllobacteriaceae;g__Mesorhizobium;s__Mesorhizobium sp. M2A.F.Ca.ET.037.01.1.1
MAG141	GCF_020165755.1	76.9419	358	1385	2876668	k__Bacteria;p__Proteobacteria;c__Alphaproteobacteria;o__Hyphomicrobiales;f__Phyllobacteriaceae;g__Mesorhizobium;s__Mesorhizobium sp. B264B1A
MAG141	GCF_014595955.1	76.9417	334	1385	2831468	k__Bacteria;p__Proteobacteria;c__Alphaproteobacteria;o__Hyphomicrobiales;f__Phyllobacteriaceae;g__Pseudaminobacter;s__Pseudaminobacter soli
MAG141	GCF_022829665.1	76.9408	529	1385	2836573	k__Bacteria;p__Proteobacteria;c__Alphaproteobacteria;o__Hyphomicrobiales;f__Methylobacteriaceae;g__Methylobacterium;s__Methylobacterium sp. E-041
MAG141	GCF_003998415.1	76.9401	331	1385	2496689	k__Bacteria;p__Proteobacteria;c__Alphaproteobacteria;o__Hyphomicrobiales;f__Phyllobacteriaceae;g__Mesorhizobium;s__Mesorhizobium sp. M7A.F.Ca.CA.004.01.1.1
MAG141	GCF_023074115.1	76.9401	413	1385	2782612	k__Bacteria;p__Proteobacteria;c__Alphaproteobacteria;o__Hyphomicrobiales;f__Nitrobacteraceae;g__Bradyrhizobium;s__Bradyrhizobium sp. 135
MAG141	GCF_003997795.1	76.9393	288	1385	2496737	k__Bacteria;p__Proteobacteria;c__Alphaproteobacteria;o__Hyphomicrobiales;f__Phyllobacteriaceae;g__Mesorhizobium;s__Mesorhizobium sp. M7A.F.Ca.US.005.03.2.1
MAG141	GCF_003574465.1	76.9387	631	1385	1697972	k__Bacteria;p__Proteobacteria;c__Alphaproteobacteria;o__Hyphomicrobiales;f__Methylobacteriaceae;g__Methylobacterium;s__Methylobacterium crusticola
MAG141	GCF_023073295.1	76.9379	396	1385	2782667	k__Bacteria;p__Proteobacteria;c__Alphaproteobacteria;o__Hyphomicrobiales;f__Nitrobacteraceae;g__Bradyrhizobium;s__Bradyrhizobium sp. 23
MAG141	GCF_009296175.1	76.9375	277	1385	2108360	k__Bacteria;p__Proteobacteria;c__Alphaproteobacteria;o__Hyphomicrobiales;f__Methylobacteriaceae;g__Microvirga;s__Microvirga tunisiensis
MAG141	GCF_006442405.1	76.9372	365	1385	2589963	k__Bacteria;p__Proteobacteria;c__Alphaproteobacteria;o__Hyphomicrobiales;f__Phyllobacteriaceae;g__Mesorhizobium;s__Mesorhizobium sp. B2-2-3
MAG141	GCF_006442285.1	76.9371	363	1385	2589955	k__Bacteria;p__Proteobacteria;c__Alphaproteobacteria;o__Hyphomicrobiales;f__Phyllobacteriaceae;g__Mesorhizobium;s__Mesorhizobium sp. B2-3-8
MAG141	GCF_004022885.1	76.937	340	1385	2496684	k__Bacteria;p__Proteobacteria;c__Alphaproteobacteria;o__Hyphomicrobiales;f__Phyllobacteriaceae;g__Mesorhizobium;s__Mesorhizobium sp. M7A.F.Ca.CA.001.07.2.1
MAG141	GCF_016756635.1	76.9368	449	1385	2744523	k__Bacteria;p__Proteobacteria;c__Alphaproteobacteria;o__Hyphomicrobiales;f__Phyllobacteriaceae;g__Mesorhizobium;s__Mesorhizobium sp. L-8-10
MAG141	GCF_003998095.1	76.9362	348	1385	2496723	k__Bacteria;p__Proteobacteria;c__Alphaproteobacteria;o__Hyphomicrobiales;f__Phyllobacteriaceae;g__Mesorhizobium;s__Mesorhizobium sp. M7A.F.Ca.CA.002.07.1.1
MAG141	GCF_020165335.1	76.9362	364	1385	2876646	k__Bacteria;p__Proteobacteria;c__Alphaproteobacteria;o__Hyphomicrobiales;f__Phyllobacteriaceae;g__Mesorhizobium;s__Mesorhizobium sp. BR1-1-9
MAG141	GCF_023101685.1	76.9362	456	1385	2782654	k__Bacteria;p__Proteobacteria;c__Alphaproteobacteria;o__Hyphomicrobiales;f__Nitrobacteraceae;g__Bradyrhizobium;s__Bradyrhizobium sp. 186
MAG141	GCF_900109945.1	76.9358	445	1385	1882760	k__Bacteria;p__Proteobacteria;c__Alphaproteobacteria;o__Hyphomicrobiales;f__Nitrobacteraceae;g__Bradyrhizobium;s__Bradyrhizobium sp. OK095
MAG141	GCF_003253745.1	76.935	414	1385	1300272	k__Bacteria;p__Proteobacteria;c__Alphaproteobacteria;o__Hyphomicrobiales;f__Phyllobacteriaceae;g__Mesorhizobium;s__Mesorhizobium kowhaii
MAG141	GCF_020165765.1	76.9347	365	1385	2876667	k__Bacteria;p__Proteobacteria;c__Alphaproteobacteria;o__Hyphomicrobiales;f__Phyllobacteriaceae;g__Mesorhizobium;s__Mesorhizobium sp. B264B1B
MAG141	GCF_004022735.1	76.9343	295	1385	2496675	k__Bacteria;p__Proteobacteria;c__Alphaproteobacteria;o__Hyphomicrobiales;f__Phyllobacteriaceae;g__Mesorhizobium;s__Mesorhizobium sp. M7A.F.Ca.AU.001.01.1.1
MAG141	GCF_020165555.1	76.9342	348	1385	2876657	k__Bacteria;p__Proteobacteria;c__Alphaproteobacteria;o__Hyphomicrobiales;f__Phyllobacteriaceae;g__Mesorhizobium;s__Mesorhizobium sp. BR1-1-12
MAG141	GCF_900114535.1	76.9341	431	1385	582667	k__Bacteria;p__Proteobacteria;c__Alphaproteobacteria;o__Hyphomicrobiales;f__Methylobacteriaceae;g__Methylobacterium;s__Methylobacterium pseudosasicola
MAG141	GCF_006442625.1	76.9336	350	1385	2589968	k__Bacteria;p__Proteobacteria;c__Alphaproteobacteria;o__Hyphomicrobiales;f__Phyllobacteriaceae;g__Mesorhizobium;s__Mesorhizobium sp. B2-1-6
MAG141	GCF_023101125.1	76.9333	390	1385	2782609	k__Bacteria;p__Proteobacteria;c__Alphaproteobacteria;o__Hyphomicrobiales;f__Nitrobacteraceae;g__Bradyrhizobium;s__Bradyrhizobium sp. 131
MAG141	GCF_000013365.1	76.9325	469	1385	316058	k__Bacteria;p__Proteobacteria;c__Alphaproteobacteria;o__Hyphomicrobiales;f__Nitrobacteraceae;g__Rhodopseudomonas;s__Rhodopseudomonas palustris
MAG141	GCF_000878305.1	76.9319	480	1385	29448	k__Bacteria;p__Proteobacteria;c__Alphaproteobacteria;o__Hyphomicrobiales;f__Nitrobacteraceae;g__Bradyrhizobium;s__Bradyrhizobium elkanii
MAG141	GCF_006442315.1	76.9316	423	1385	2589959	k__Bacteria;p__Proteobacteria;c__Alphaproteobacteria;o__Hyphomicrobiales;f__Phyllobacteriaceae;g__Mesorhizobium;s__Mesorhizobium sp. B2-3-4
MAG141	GCF_000702385.1	76.9312	407	1385	1117244	k__Bacteria;p__Proteobacteria;c__Alphaproteobacteria;o__Hyphomicrobiales;f__Xanthobacteraceae;g__Xanthobacter;s__Xanthobacter sp. 91
MAG141	GCF_000705355.1	76.9307	280	1385	1496690	k__Bacteria;p__Proteobacteria;c__Alphaproteobacteria;o__Hyphomicrobiales;f__Rhizobiaceae;g__Pseudorhizobium;s__Pseudorhizobium marinum
MAG141	GCF_008040115.1	76.9303	414	1385	2603902	k__Bacteria;p__Proteobacteria;c__Alphaproteobacteria;o__Hyphomicrobiales;f__Methylobacteriaceae;g__Methylobacterium;s__Methylobacterium sp. WL2
MAG141	GCF_006442955.1	76.9296	358	1385	2589983	k__Bacteria;p__Proteobacteria;c__Alphaproteobacteria;o__Hyphomicrobiales;f__Phyllobacteriaceae;g__Mesorhizobium;s__Mesorhizobium sp. B1-1-1
MAG141	GCF_900094605.1	76.9291	464	1385	1761772	k__Bacteria;p__Proteobacteria;c__Alphaproteobacteria;o__Hyphomicrobiales;f__Nitrobacteraceae;g__Bradyrhizobium;s__Bradyrhizobium shewense
MAG141	GCF_007018945.1	76.9287	395	1385	2592816	k__Bacteria;p__Proteobacteria;c__Alphaproteobacteria;o__Hyphomicrobiales;f__Nitrobacteraceae;g__Tardiphaga;s__Tardiphaga sp. vice352
MAG141	GCF_001425525.1	76.9286	413	1385	1736384	k__Bacteria;p__Proteobacteria;c__Alphaproteobacteria;o__Hyphomicrobiales;f__Aurantimonadaceae;g__Aureimonas;s__Aureimonas sp. Leaf460
MAG141	GCF_007018645.1	76.9286	391	1385	2592814	k__Bacteria;p__Proteobacteria;c__Alphaproteobacteria;o__Hyphomicrobiales;f__Nitrobacteraceae;g__Tardiphaga;s__Tardiphaga sp. vice154
MAG141	GCF_000423705.1	76.9284	324	1385	1123294	k__Bacteria;p__Proteobacteria;c__Alphaproteobacteria;o__Hyphomicrobiales;f__Stappiaceae;g__Stappia;s__Stappia stellulata
MAG141	GCF_001295845.1	76.9284	464	1385	1523430	k__Bacteria;p__Proteobacteria;c__Alphaproteobacteria;o__Hyphomicrobiales;f__Nitrobacteraceae;g__Rhodopseudomonas;s__Rhodopseudomonas sp. AAP120
MAG141	GCF_013170745.1	76.928	402	1385	2483404	k__Bacteria;p__Proteobacteria;c__Alphaproteobacteria;o__Hyphomicrobiales;f__Phyllobacteriaceae;g__Mesorhizobium;s__Mesorhizobium sp. NZP2077
MAG141	GCF_000426845.1	76.9279	418	1385	1304878	k__Bacteria;p__Proteobacteria;c__Alphaproteobacteria;o__Hyphomicrobiales;f__Nitrobacteraceae;g__Bradyrhizobium;s__Bradyrhizobium japonicum
MAG141	GCF_020144925.1	76.9269	387	1385	2033586	k__Bacteria;p__Proteobacteria;c__Alphaproteobacteria;o__Hyphomicrobiales;f__Afifellaceae;g__Afifella;s__Afifella sp. IM 167
MAG141	GCF_001426945.1	76.9266	359	1385	1736466	k__Bacteria;p__Proteobacteria;c__Alphaproteobacteria;o__Hyphomicrobiales;f__Xanthobacteraceae;g__Pseudolabrys;s__Pseudolabrys sp. Root1462
MAG141	GCF_018736085.1	76.9264	384	1385	2840469	k__Bacteria;p__Proteobacteria;c__Alphaproteobacteria;o__Hyphomicrobiales;f__Nitrobacteraceae;g__Bradyrhizobium;s__Bradyrhizobium sp. S2-20-1
MAG141	GCF_022271405.1	76.9261	424	1385	2897386	k__Bacteria;p__Proteobacteria;c__Alphaproteobacteria;o__Hyphomicrobiales;f__Nitrobacteraceae;g__Rhodopseudomonas;s__Rhodopseudomonas sp. HC1
MAG141	GCF_004023115.1	76.9255	382	1385	2496774	k__Bacteria;p__Proteobacteria;c__Alphaproteobacteria;o__Hyphomicrobiales;f__Phyllobacteriaceae;g__Mesorhizobium;s__Mesorhizobium sp. M6A.T.Cr.TU.017.01.1.1
MAG141	GCF_020165835.1	76.9252	366	1385	2876671	k__Bacteria;p__Proteobacteria;c__Alphaproteobacteria;o__Hyphomicrobiales;f__Phyllobacteriaceae;g__Mesorhizobium;s__Mesorhizobium sp. B261B1A
MAG141	GCF_001705425.1	76.9239	363	1385	1566387	k__Bacteria;p__Proteobacteria;c__Alphaproteobacteria;o__Hyphomicrobiales;f__Phyllobacteriaceae;g__Mesorhizobium;s__Mesorhizobium hungaricum
MAG141	GCF_003999115.1	76.9239	324	1385	2496691	k__Bacteria;p__Proteobacteria;c__Alphaproteobacteria;o__Hyphomicrobiales;f__Phyllobacteriaceae;g__Mesorhizobium;s__Mesorhizobium sp. M7A.F.Ca.CA.001.08.1.1
MAG141	GCF_022829585.1	76.9237	422	1385	2836624	k__Bacteria;p__Proteobacteria;c__Alphaproteobacteria;o__Hyphomicrobiales;f__Methylobacteriaceae;g__Methylobacterium;s__Methylobacterium sp. J-026
MAG141	GCF_022829285.1	76.9236	402	1385	2836657	k__Bacteria;p__Proteobacteria;c__Alphaproteobacteria;o__Hyphomicrobiales;f__Methylobacteriaceae;g__Methylobacterium;s__Methylobacterium sp. J-078
MAG141	GCF_020616515.1	76.923	340	1385	2880934	k__Bacteria;p__Proteobacteria;c__Alphaproteobacteria;o__Hyphomicrobiales;f__Phyllobacteriaceae;g__Mesorhizobium;s__Mesorhizobium sp. PAMC28654
MAG141	GCF_009749525.1	76.9229	337	1385	2678685	k__Bacteria;p__Proteobacteria;c__Alphaproteobacteria;o__Hyphomicrobiales;f__Phyllobacteriaceae;g__Mesorhizobium;s__Mesorhizobium xinjiangense
MAG141	GCF_900100155.1	76.9221	441	1385	177413	k__Bacteria;p__Proteobacteria;c__Alphaproteobacteria;o__Hyphomicrobiales;f__Xanthobacteraceae;g__Ancylobacter;s__Ancylobacter rudongensis
MAG141	GCF_003998085.1	76.9218	362	1385	2496726	k__Bacteria;p__Proteobacteria;c__Alphaproteobacteria;o__Hyphomicrobiales;f__Phyllobacteriaceae;g__Mesorhizobium;s__Mesorhizobium sp. M7A.F.Ca.US.001.04.1.1
MAG141	GCF_000372305.1	76.9216	293	1385	935554	k__Bacteria;p__Proteobacteria;c__Alphaproteobacteria;o__Hyphomicrobiales;f__Rhizobiaceae;g__Rhizobium;s__Rhizobium leguminosarum
MAG141	GCF_003998735.1	76.9216	364	1385	2496713	k__Bacteria;p__Proteobacteria;c__Alphaproteobacteria;o__Hyphomicrobiales;f__Phyllobacteriaceae;g__Mesorhizobium;s__Mesorhizobium sp. M7A.F.Ca.CA.001.15.1.1
MAG141	GCF_017741865.1	76.9214	284	1385	2819990	k__Bacteria;p__Proteobacteria;c__Alphaproteobacteria;o__Hyphomicrobiales;f__Rhizobiaceae;g__Rhizobium;s__Rhizobium sp. 16-488-2a
MAG141	GCF_020165515.1	76.9207	365	1385	2876656	k__Bacteria;p__Proteobacteria;c__Alphaproteobacteria;o__Hyphomicrobiales;f__Phyllobacteriaceae;g__Mesorhizobium;s__Mesorhizobium sp. BR1-1-13
MAG141	GCF_023072925.1	76.9195	403	1385	2782684	k__Bacteria;p__Proteobacteria;c__Alphaproteobacteria;o__Hyphomicrobiales;f__Nitrobacteraceae;g__Bradyrhizobium;s__Bradyrhizobium sp. CW11
MAG141	GCF_003574625.1	76.9191	395	1385	352475	k__Bacteria;p__Proteobacteria;c__Alphaproteobacteria;o__Hyphomicrobiales;f__Rhizobiaceae;g__Shinella;s__Shinella zoogloeoides
MAG141	GCF_000421305.1	76.9189	419	1385	1304879	k__Bacteria;p__Proteobacteria;c__Alphaproteobacteria;o__Hyphomicrobiales;f__Nitrobacteraceae;g__Bradyrhizobium;s__Bradyrhizobium japonicum
MAG141	GCF_000373125.1	76.9184	405	1385	1040988	k__Bacteria;p__Proteobacteria;c__Alphaproteobacteria;o__Hyphomicrobiales;f__Nitrobacteraceae;g__Bradyrhizobium;s__Bradyrhizobium sp. WSM4349
MAG141	GCF_023073195.1	76.9184	395	1385	2782672	k__Bacteria;p__Proteobacteria;c__Alphaproteobacteria;o__Hyphomicrobiales;f__Nitrobacteraceae;g__Bradyrhizobium;s__Bradyrhizobium sp. 38
MAG141	GCF_004792065.1	76.9173	400	1385	2563960	k__Bacteria;p__Proteobacteria;c__Alphaproteobacteria;o__Hyphomicrobiales;f__Phyllobacteriaceae;g__Mesorhizobium;s__Mesorhizobium sp. M8A.F.Ca.ET.165.01.1.1
MAG141	GCF_900110435.1	76.9172	400	1385	1513892	k__Bacteria;p__Proteobacteria;c__Alphaproteobacteria;o__Hyphomicrobiales;f__Nitrobacteraceae;g__Rhodopseudomonas;s__Rhodopseudomonas pseudopalustris
MAG141	GCF_017815135.1	76.9163	337	1385	2821407	k__Bacteria;p__Proteobacteria;c__Alphaproteobacteria;o__Hyphomicrobiales;f__Aurantimonadaceae;g__Jiella;s__Jiella sp. KSK16Y-1
MAG141	GCF_003998325.1	76.916	356	1385	2496698	k__Bacteria;p__Proteobacteria;c__Alphaproteobacteria;o__Hyphomicrobiales;f__Phyllobacteriaceae;g__Mesorhizobium;s__Mesorhizobium sp. M7A.F.Ca.CA.004.11.1.1
MAG141	GCF_003996995.1	76.9156	354	1385	2496793	k__Bacteria;p__Proteobacteria;c__Alphaproteobacteria;o__Hyphomicrobiales;f__Phyllobacteriaceae;g__Mesorhizobium;s__Mesorhizobium sp. M7A.T.Ca.US.000.02.2.1
MAG141	GCF_006442845.1	76.9155	343	1385	2589947	k__Bacteria;p__Proteobacteria;c__Alphaproteobacteria;o__Hyphomicrobiales;f__Phyllobacteriaceae;g__Mesorhizobium;s__Mesorhizobium sp. B2-4-2
MAG141	GCF_023100925.1	76.9139	416	1385	2782674	k__Bacteria;p__Proteobacteria;c__Alphaproteobacteria;o__Hyphomicrobiales;f__Nitrobacteraceae;g__Bradyrhizobium;s__Bradyrhizobium sp. 40
MAG141	GCF_006440785.1	76.9137	358	1385	2589911	k__Bacteria;p__Proteobacteria;c__Alphaproteobacteria;o__Hyphomicrobiales;f__Phyllobacteriaceae;g__Mesorhizobium;s__Mesorhizobium sp. B2-6-6
MAG141	GCF_000239815.1	76.9131	397	1385	551947	k__Bacteria;p__Proteobacteria;c__Alphaproteobacteria;o__Hyphomicrobiales;f__Nitrobacteraceae;g__Bradyrhizobium;s__Bradyrhizobium sp. STM 3843
MAG141	GCF_019219005.1	76.9115	326	1385	2854774	k__Bacteria;p__Proteobacteria;c__Alphaproteobacteria;o__Hyphomicrobiales;f__Rhizobiaceae;g__Ensifer;s__Ensifer sp. ENS12
MAG141	GCF_000938235.1	76.9111	436	1385	1619233	k__Bacteria;p__Proteobacteria;c__Alphaproteobacteria;o__Hyphomicrobiales;f__Nitrobacteraceae;g__Bradyrhizobium;s__Bradyrhizobium sp. LTSPM299
MAG141	GCF_003999025.1	76.9108	352	1385	2496708	k__Bacteria;p__Proteobacteria;c__Alphaproteobacteria;o__Hyphomicrobiales;f__Phyllobacteriaceae;g__Mesorhizobium;s__Mesorhizobium sp. M7A.F.Ca.US.006.01.2.1
MAG141	GCF_006442805.1	76.9107	344	1385	2589945	k__Bacteria;p__Proteobacteria;c__Alphaproteobacteria;o__Hyphomicrobiales;f__Phyllobacteriaceae;g__Mesorhizobium;s__Mesorhizobium sp. B2-4-4
MAG141	GCF_006442695.1	76.9098	359	1385	2589956	k__Bacteria;p__Proteobacteria;c__Alphaproteobacteria;o__Hyphomicrobiales;f__Phyllobacteriaceae;g__Mesorhizobium;s__Mesorhizobium sp. B2-3-7
MAG141	GCF_018130205.1	76.9098	357	1385	2807668	k__Bacteria;p__Proteobacteria;c__Alphaproteobacteria;o__Hyphomicrobiales;f__Nitrobacteraceae;g__Bradyrhizobium;s__Bradyrhizobium sp. AUGA SZCCT0222
MAG141	GCF_016756615.1	76.9097	445	1385	2744522	k__Bacteria;p__Proteobacteria;c__Alphaproteobacteria;o__Hyphomicrobiales;f__Phyllobacteriaceae;g__Mesorhizobium;s__Mesorhizobium sp. L-8-3
MAG141	GCF_000147775.2	76.9088	282	1385	698936	k__Bacteria;p__Proteobacteria;c__Alphaproteobacteria;o__Hyphomicrobiales;f__Rhizobiaceae;g__Sinorhizobium;s__Sinorhizobium meliloti
MAG141	GCF_020165715.1	76.9088	364	1385	2876666	k__Bacteria;p__Proteobacteria;c__Alphaproteobacteria;o__Hyphomicrobiales;f__Phyllobacteriaceae;g__Mesorhizobium;s__Mesorhizobium sp. B264B2A
MAG141	GCF_016734765.1	76.9084	291	1385	1854496	k__Bacteria;p__Proteobacteria;c__Alphaproteobacteria;o__Hyphomicrobiales;f__Methylobacteriaceae;g__Microvirga;s__Microvirga soli
MAG141	GCF_012276985.1	76.9073	289	1385	2283840	k__Bacteria;p__Proteobacteria;c__Alphaproteobacteria;o__Hyphomicrobiales;f__Rhizobiaceae;g__Agrobacterium;s__Agrobacterium sp. a22-2
MAG141	GCF_003998645.1	76.907	329	1385	2496695	k__Bacteria;p__Proteobacteria;c__Alphaproteobacteria;o__Hyphomicrobiales;f__Phyllobacteriaceae;g__Mesorhizobium;s__Mesorhizobium sp. M7A.F.Ca.CA.004.09.1.2
MAG141	GCF_017833295.1	76.9068	417	1385	2806597	k__Bacteria;p__Proteobacteria;c__Alphaproteobacteria;o__Hyphomicrobiales;f__Methylobacteriaceae;g__Methylobacterium;s__Methylobacterium sp. PvR107
MAG141	GCF_000261945.1	76.9066	320	1385	1128334	k__Bacteria;p__Proteobacteria;c__Alphaproteobacteria;o__Hyphomicrobiales;f__Rhizobiaceae;g__Sinorhizobium;s__Sinorhizobium fredii
MAG141	GCF_006442905.1	76.9055	355	1385	2589940	k__Bacteria;p__Proteobacteria;c__Alphaproteobacteria;o__Hyphomicrobiales;f__Phyllobacteriaceae;g__Mesorhizobium;s__Mesorhizobium sp. B2-4-9
MAG141	GCF_016919405.1	76.9053	349	1385	2811423	k__Bacteria;p__Proteobacteria;c__Alphaproteobacteria;o__Hyphomicrobiales;f__Rhizobiaceae;g__Ensifer;s__Ensifer sp. PDNC004
MAG141	GCF_000378985.1	76.905	343	1385	1057002	k__Bacteria;p__Proteobacteria;c__Alphaproteobacteria;o__Hyphomicrobiales;f__Rhizobiaceae;g__Ensifer;s__Ensifer sp. BR816
MAG141	GCF_000513895.1	76.9042	283	1385	1041159	k__Bacteria;p__Proteobacteria;c__Alphaproteobacteria;o__Hyphomicrobiales;f__Rhizobiaceae;g__Ensifer;s__Ensifer sp. WSM1721
MAG141	GCF_023101105.1	76.9041	403	1385	2782629	k__Bacteria;p__Proteobacteria;c__Alphaproteobacteria;o__Hyphomicrobiales;f__Nitrobacteraceae;g__Bradyrhizobium;s__Bradyrhizobium sp. 155
MAG141	GCF_009812055.1	76.9038	361	1385	2681485	k__Bacteria;p__Proteobacteria;c__Alphaproteobacteria;o__Hyphomicrobiales;f__Phyllobacteriaceae;g__Chelativorans;s__Chelativorans xinjiangense
MAG141	GCF_000020445.1	76.9037	403	1385	395960	k__Bacteria;p__Proteobacteria;c__Alphaproteobacteria;o__Hyphomicrobiales;f__Nitrobacteraceae;g__Rhodopseudomonas;s__Rhodopseudomonas palustris
MAG141	GCF_003385925.1	76.9034	449	1385	999699	k__Bacteria;p__Proteobacteria;c__Alphaproteobacteria;o__Hyphomicrobiales;f__Nitrobacteraceae;g__Rhodopseudomonas;s__Rhodopseudomonas pentothenatexigens
MAG141	GCF_003387125.1	76.9027	450	1385	999700	k__Bacteria;p__Proteobacteria;c__Alphaproteobacteria;o__Hyphomicrobiales;f__Nitrobacteraceae;g__Rhodopseudomonas;s__Rhodopseudomonas thermotolerans
MAG141	GCF_001672375.2	76.9025	364	1385	1854057	k__Bacteria;p__Proteobacteria;c__Alphaproteobacteria;o__Hyphomicrobiales;f__Phyllobacteriaceae;g__Mesorhizobium;s__Mesorhizobium sp. AA22
MAG141	GCF_023073755.1	76.9024	391	1385	2782636	k__Bacteria;p__Proteobacteria;c__Alphaproteobacteria;o__Hyphomicrobiales;f__Nitrobacteraceae;g__Bradyrhizobium;s__Bradyrhizobium sp. 163
MAG141	GCF_021730305.1	76.9015	394	1385	2419844	k__Bacteria;p__Proteobacteria;c__Alphaproteobacteria;o__Hyphomicrobiales;f__Xanthobacteraceae;g__Xanthobacter;s__Xanthobacter sp. YC-JY1
MAG141	GCF_008039475.1	76.9012	502	1385	2603890	k__Bacteria;p__Proteobacteria;c__Alphaproteobacteria;o__Hyphomicrobiales;f__Methylobacteriaceae;g__Methylobacterium;s__Methylobacterium sp. WL12
MAG141	GCF_000568635.1	76.9005	363	1385	1320555	k__Bacteria;p__Proteobacteria;c__Alphaproteobacteria;o__Hyphomicrobiales;f__Phyllobacteriaceae;g__Mesorhizobium;s__Mesorhizobium sp. NBIMC_P2-C1
MAG141	GCF_023073375.1	76.9005	410	1385	2782663	k__Bacteria;p__Proteobacteria;c__Alphaproteobacteria;o__Hyphomicrobiales;f__Nitrobacteraceae;g__Bradyrhizobium;s__Bradyrhizobium sp. 197
MAG141	GCF_023072905.1	76.9002	397	1385	2782633	k__Bacteria;p__Proteobacteria;c__Alphaproteobacteria;o__Hyphomicrobiales;f__Nitrobacteraceae;g__Bradyrhizobium;s__Bradyrhizobium sp. 15
MAG141	GCF_006442685.1	76.8999	357	1385	2589942	k__Bacteria;p__Proteobacteria;c__Alphaproteobacteria;o__Hyphomicrobiales;f__Phyllobacteriaceae;g__Mesorhizobium;s__Mesorhizobium sp. B2-4-7
MAG141	GCF_002741015.1	76.8997	374	1385	1882682	k__Bacteria;p__Proteobacteria;c__Alphaproteobacteria;o__Hyphomicrobiales;f__Methylobacteriaceae;g__Microvirga;s__Microvirga ossetica
MAG141	GCF_001425485.1	76.8992	414	1385	1736375	k__Bacteria;p__Proteobacteria;c__Alphaproteobacteria;o__Hyphomicrobiales;f__Aurantimonadaceae;g__Aureimonas;s__Aureimonas sp. Leaf427
MAG141	GCF_024746795.1	76.8988	365	1385	2865839	k__Bacteria;p__Proteobacteria;c__Alphaproteobacteria;o__Hyphomicrobiales;f__Phyllobacteriaceae;g__Mesorhizobium;s__Mesorhizobium sp. AR10
MAG141	GCF_000359125.1	76.8987	410	1385	1297570	k__Bacteria;p__Proteobacteria;c__Alphaproteobacteria;o__Hyphomicrobiales;f__Phyllobacteriaceae;g__Mesorhizobium;s__Mesorhizobium sp. STM 4661
MAG141	GCF_006441005.1	76.8982	375	1385	2589927	k__Bacteria;p__Proteobacteria;c__Alphaproteobacteria;o__Hyphomicrobiales;f__Phyllobacteriaceae;g__Mesorhizobium;s__Mesorhizobium sp. B2-5-3
MAG141	GCF_003998465.1	76.898	362	1385	2496718	k__Bacteria;p__Proteobacteria;c__Alphaproteobacteria;o__Hyphomicrobiales;f__Phyllobacteriaceae;g__Mesorhizobium;s__Mesorhizobium sp. M7A.F.Ca.CA.001.09.1.1
MAG141	GCF_004364705.1	76.8971	354	1385	2183897	k__Bacteria;p__Proteobacteria;c__Alphaproteobacteria;o__Hyphomicrobiales;f__Xanthobacteraceae;g__Azorhizobium;s__Azorhizobium sp. AG788
MAG141	GCF_000938285.1	76.8961	440	1385	1619231	k__Bacteria;p__Proteobacteria;c__Alphaproteobacteria;o__Hyphomicrobiales;f__Nitrobacteraceae;g__Bradyrhizobium;s__Bradyrhizobium sp. LTSP857
MAG141	GCF_023101005.1	76.8944	407	1385	2782655	k__Bacteria;p__Proteobacteria;c__Alphaproteobacteria;o__Hyphomicrobiales;f__Nitrobacteraceae;g__Bradyrhizobium;s__Bradyrhizobium sp. 187
MAG141	GCF_014199935.1	76.8942	489	1385	29428	k__Bacteria;p__Proteobacteria;c__Alphaproteobacteria;o__Hyphomicrobiales;f__Methylobacteriaceae;g__Methylorubrum;s__Methylorubrum rhodinum
MAG141	GCF_023101085.1	76.8934	364	1385	2782641	k__Bacteria;p__Proteobacteria;c__Alphaproteobacteria;o__Hyphomicrobiales;f__Nitrobacteraceae;g__Bradyrhizobium;s__Bradyrhizobium sp. 170
MAG141	GCF_022179645.1	76.8929	373	1385	1003091	k__Bacteria;p__Proteobacteria;c__Alphaproteobacteria;o__Hyphomicrobiales;f__Methylobacteriaceae;g__Methylobacterium;s__Methylobacterium thuringiense
MAG141	GCF_022829545.1	76.8924	440	1385	2836627	k__Bacteria;p__Proteobacteria;c__Alphaproteobacteria;o__Hyphomicrobiales;f__Methylobacteriaceae;g__Methylobacterium;s__Methylobacterium sp. J-030
MAG141	GCF_002968535.1	76.8917	305	1385	2093832	k__Bacteria;p__Proteobacteria;c__Alphaproteobacteria;o__Hyphomicrobiales;f__Rhizobiaceae;g__Neorhizobium;s__Neorhizobium sp. T7_12
MAG141	GCF_001695785.1	76.8913	294	1385	1873714	k__Bacteria;p__Proteobacteria;c__Alphaproteobacteria;o__Hyphomicrobiales;f__Rhizobiaceae;g__Ensifer;s__Ensifer sp. LC14
MAG141	GCF_010994755.1	76.8905	397	1385	2654216	k__Bacteria;p__Proteobacteria;c__Alphaproteobacteria;o__Hyphomicrobiales;f__Rhizobiaceae;g__Shinella;s__Shinella sp. CPCC 100929
MAG141	GCF_017875275.1	76.8902	408	1385	281	k__Bacteria;p__Proteobacteria;c__Alphaproteobacteria;o__Hyphomicrobiales;f__Xanthobacteraceae;g__Xanthobacter;s__Xanthobacter flavus
MAG141	GCF_005144885.1	76.8901	545	1385	1940610	k__Bacteria;p__Proteobacteria;c__Alphaproteobacteria;o__Hyphomicrobiales;f__Phreatobacteraceae;g__Phreatobacter;s__Phreatobacter stygius
MAG141	GCF_023073775.1	76.8896	388	1385	2782635	k__Bacteria;p__Proteobacteria;c__Alphaproteobacteria;o__Hyphomicrobiales;f__Nitrobacteraceae;g__Bradyrhizobium;s__Bradyrhizobium sp. 162
MAG141	GCF_000472785.1	76.8886	378	1385	1040982	k__Bacteria;p__Proteobacteria;c__Alphaproteobacteria;o__Hyphomicrobiales;f__Phyllobacteriaceae;g__Mesorhizobium;s__Mesorhizobium loti
MAG141	GCF_023073215.1	76.8886	403	1385	2782670	k__Bacteria;p__Proteobacteria;c__Alphaproteobacteria;o__Hyphomicrobiales;f__Nitrobacteraceae;g__Bradyrhizobium;s__Bradyrhizobium sp. 35
MAG141	GCF_007018435.1	76.8885	394	1385	2592815	k__Bacteria;p__Proteobacteria;c__Alphaproteobacteria;o__Hyphomicrobiales;f__Nitrobacteraceae;g__Tardiphaga;s__Tardiphaga sp. vice278
MAG141	GCF_920939485.1	76.8883	427	1385	2876564	k__Bacteria;p__Proteobacteria;c__Alphaproteobacteria;o__Hyphomicrobiales;f__Nitrobacteraceae;g__Bradyrhizobium;s__Bradyrhizobium sp. Leaf401
MAG141	GCF_010906995.1	76.8881	406	1385	2269367	k__Bacteria;p__Proteobacteria;c__Alphaproteobacteria;o__Hyphomicrobiales;f__Nitrobacteraceae;g__Rhodopseudomonas;s__Rhodopseudomonas sp. WA056
MAG141	GCF_010669125.1	76.888	323	1385	1745854	k__Bacteria;p__Proteobacteria;c__Alphaproteobacteria;o__Hyphomicrobiales;f__Xanthobacteraceae;g__Ancylobacter;s__Ancylobacter pratisalsi
MAG141	GCF_000019945.1	76.8877	444	1385	441620	k__Bacteria;p__Proteobacteria;c__Alphaproteobacteria;o__Hyphomicrobiales;f__Methylobacteriaceae;g__Methylorubrum;s__Methylorubrum populi
MAG141	GCF_003997955.1	76.8875	299	1385	2496699	k__Bacteria;p__Proteobacteria;c__Alphaproteobacteria;o__Hyphomicrobiales;f__Phyllobacteriaceae;g__Mesorhizobium;s__Mesorhizobium sp. M7A.F.Ca.CA.004.11.2.1
MAG141	GCF_009827055.1	76.8875	327	1385	417745	k__Bacteria;p__Proteobacteria;c__Alphaproteobacteria;o__Hyphomicrobiales;f__Rhizobiaceae;g__Shinella;s__Shinella kummerowiae
MAG141	GCF_006442185.1	76.886	356	1385	2589948	k__Bacteria;p__Proteobacteria;c__Alphaproteobacteria;o__Hyphomicrobiales;f__Phyllobacteriaceae;g__Mesorhizobium;s__Mesorhizobium sp. B2-4-1
MAG141	GCF_006442525.1	76.8845	353	1385	2589969	k__Bacteria;p__Proteobacteria;c__Alphaproteobacteria;o__Hyphomicrobiales;f__Phyllobacteriaceae;g__Mesorhizobium;s__Mesorhizobium sp. B2-1-5
MAG141	GCF_006442755.1	76.8842	357	1385	2589944	k__Bacteria;p__Proteobacteria;c__Alphaproteobacteria;o__Hyphomicrobiales;f__Phyllobacteriaceae;g__Mesorhizobium;s__Mesorhizobium sp. B2-4-5
MAG141	GCF_003122325.1	76.8841	334	1385	2182425	k__Bacteria;p__Proteobacteria;c__Alphaproteobacteria;o__Hyphomicrobiales;f__Rhizobiaceae;g__Rhizobium;s__Rhizobium album
MAG141	GCF_003998575.1	76.8836	311	1385	2496720	k__Bacteria;p__Proteobacteria;c__Alphaproteobacteria;o__Hyphomicrobiales;f__Phyllobacteriaceae;g__Mesorhizobium;s__Mesorhizobium sp. M7A.F.Ca.CA.001.10.2.1
MAG141	GCF_020165395.1	76.8825	347	1385	2876647	k__Bacteria;p__Proteobacteria;c__Alphaproteobacteria;o__Hyphomicrobiales;f__Phyllobacteriaceae;g__Mesorhizobium;s__Mesorhizobium sp. BR1-1-7
MAG141	GCF_000147795.2	76.8823	283	1385	693982	k__Bacteria;p__Proteobacteria;c__Alphaproteobacteria;o__Hyphomicrobiales;f__Rhizobiaceae;g__Sinorhizobium;s__Sinorhizobium meliloti
MAG141	GCF_001424825.1	76.8802	286	1385	1736512	k__Bacteria;p__Proteobacteria;c__Alphaproteobacteria;o__Hyphomicrobiales;f__Rhizobiaceae;g__Ensifer;s__Ensifer sp. Root31
MAG141	GCF_013358405.1	76.8796	275	1385	2742145	k__Bacteria;p__Proteobacteria;c__Alphaproteobacteria;o__Hyphomicrobiales;f__Phyllobacteriaceae;g__Oricola;s__Oricola thermophila
MAG141	GCF_023571765.1	76.8795	407	1385	186280	k__Bacteria;p__Proteobacteria;c__Alphaproteobacteria;o__Hyphomicrobiales;f__Xanthobacteraceae;g__Xanthobacter;s__Xanthobacter aminoxidans
MAG141	GCF_006441495.1	76.879	359	1385	2589913	k__Bacteria;p__Proteobacteria;c__Alphaproteobacteria;o__Hyphomicrobiales;f__Phyllobacteriaceae;g__Mesorhizobium;s__Mesorhizobium sp. B2-6-4
MAG141	GCF_004296405.1	76.8787	381	1385	1571199	k__Bacteria;p__Proteobacteria;c__Alphaproteobacteria;o__Hyphomicrobiales;f__Nitrobacteraceae;g__Bradyrhizobium;s__Bradyrhizobium sp. Leo170
MAG141	GCF_004331955.1	76.8784	355	1385	1852022	k__Bacteria;p__Proteobacteria;c__Alphaproteobacteria;o__Hyphomicrobiales;f__Phyllobacteriaceae;g__Roseitalea;s__Roseitalea porphyridii
MAG141	GCF_023073845.1	76.8778	404	1385	2782626	k__Bacteria;p__Proteobacteria;c__Alphaproteobacteria;o__Hyphomicrobiales;f__Nitrobacteraceae;g__Bradyrhizobium;s__Bradyrhizobium sp. 151
MAG141	GCF_900188055.1	76.8778	642	1385	1321365	k__Bacteria;p__Proteobacteria;c__Alphaproteobacteria;o__Hyphomicrobiales;f__Rhodovibrionaceae;g__Tistlia;s__Tistlia consotensis
MAG141	GCF_000568575.1	76.8773	369	1385	1380604	k__Bacteria;p__Proteobacteria;c__Alphaproteobacteria;o__Hyphomicrobiales;f__Phyllobacteriaceae;g__Mesorhizobium;s__Mesorhizobium sp. NBIMC_P2-C4
MAG141	GCF_014203155.1	76.8768	421	1385	544480	k__Bacteria;p__Proteobacteria;c__Alphaproteobacteria;o__Hyphomicrobiales;f__Rhizobiaceae;g__Shinella;s__Shinella fusca
MAG141	GCF_023073255.1	76.8768	385	1385	2782669	k__Bacteria;p__Proteobacteria;c__Alphaproteobacteria;o__Hyphomicrobiales;f__Nitrobacteraceae;g__Bradyrhizobium;s__Bradyrhizobium sp. 30
MAG141	GCF_000427585.1	76.8767	278	1385	1041152	k__Bacteria;p__Proteobacteria;c__Alphaproteobacteria;o__Hyphomicrobiales;f__Rhizobiaceae;g__Sinorhizobium;s__Sinorhizobium meliloti
MAG141	GCF_004000215.1	76.8767	412	1385	2448161	k__Bacteria;p__Proteobacteria;c__Alphaproteobacteria;o__Hyphomicrobiales;f__Phyllobacteriaceae;g__Nitratireductor;s__Nitratireductor alexandrii
MAG141	GCF_001693515.2	76.8759	396	1385	190148	k__Bacteria;p__Proteobacteria;c__Alphaproteobacteria;o__Hyphomicrobiales;f__Nitrobacteraceae;g__Bradyrhizobium;s__Bradyrhizobium paxllaeri
MAG141	GCF_014196505.1	76.8744	302	1385	1265931	k__Bacteria;p__Proteobacteria;c__Alphaproteobacteria;o__Hyphomicrobiales;f__Rhizobiaceae;g__Rhizobium;s__Rhizobium metallidurans
MAG141	GCF_000287555.1	76.8742	284	1385	1194714	k__Bacteria;p__Proteobacteria;c__Alphaproteobacteria;o__Hyphomicrobiales;f__Rhizobiaceae;g__Sinorhizobium;s__Sinorhizobium meliloti
MAG141	GCF_003337715.1	76.8739	288	1385	1197950	k__Bacteria;p__Proteobacteria;c__Alphaproteobacteria;o__Hyphomicrobiales;f__Rhizobiaceae;g__Ciceribacter;s__Ciceribacter lividus
MAG141	GCF_004348265.1	76.8736	422	1385	2488750	k__Bacteria;p__Proteobacteria;c__Alphaproteobacteria;o__Hyphomicrobiales;f__Methylobacteriaceae;g__Methylobacterium;s__Methylobacterium segetis
MAG141	GCF_017741815.1	76.8736	286	1385	2819991	k__Bacteria;p__Proteobacteria;c__Alphaproteobacteria;o__Hyphomicrobiales;f__Rhizobiaceae;g__Rhizobium;s__Rhizobium sp. 16-488-2b
MAG141	GCF_008000895.1	76.8723	429	1385	2603276	k__Bacteria;p__Proteobacteria;c__Alphaproteobacteria;o__Hyphomicrobiales;f__Methylobacteriaceae;g__Methylobacterium;s__Methylobacterium sp. WL1
MAG141	GCF_023073515.1	76.8722	415	1385	2782649	k__Bacteria;p__Proteobacteria;c__Alphaproteobacteria;o__Hyphomicrobiales;f__Nitrobacteraceae;g__Bradyrhizobium;s__Bradyrhizobium sp. 17
MAG141	GCF_023072855.1	76.8717	408	1385	2782689	k__Bacteria;p__Proteobacteria;c__Alphaproteobacteria;o__Hyphomicrobiales;f__Nitrobacteraceae;g__Bradyrhizobium;s__Bradyrhizobium sp. CW9
MAG141	GCF_006440845.1	76.8713	367	1385	2589918	k__Bacteria;p__Proteobacteria;c__Alphaproteobacteria;o__Hyphomicrobiales;f__Phyllobacteriaceae;g__Mesorhizobium;s__Mesorhizobium sp. B2-5-12
MAG141	GCF_000517145.1	76.8712	392	1385	935548	k__Bacteria;p__Proteobacteria;c__Alphaproteobacteria;o__Hyphomicrobiales;f__Phyllobacteriaceae;g__Mesorhizobium;s__Mesorhizobium loti
MAG141	GCF_022179125.1	76.8709	507	1385	932741	k__Bacteria;p__Proteobacteria;c__Alphaproteobacteria;o__Hyphomicrobiales;f__Methylobacteriaceae;g__Methylobacterium;s__Methylobacterium cerastii
MAG141	GCF_007018905.1	76.8707	408	1385	2592817	k__Bacteria;p__Proteobacteria;c__Alphaproteobacteria;o__Hyphomicrobiales;f__Nitrobacteraceae;g__Tardiphaga;s__Tardiphaga sp. vice304
MAG141	GCF_001425225.1	76.8706	281	1385	1736440	k__Bacteria;p__Proteobacteria;c__Alphaproteobacteria;o__Hyphomicrobiales;f__Rhizobiaceae;g__Ensifer;s__Ensifer sp. Root127
MAG141	GCF_006442495.1	76.8705	356	1385	2589972	k__Bacteria;p__Proteobacteria;c__Alphaproteobacteria;o__Hyphomicrobiales;f__Phyllobacteriaceae;g__Mesorhizobium;s__Mesorhizobium sp. B2-1-3
MAG141	GCF_003015025.1	76.8703	408	1385	2126741	k__Bacteria;p__Proteobacteria;c__Alphaproteobacteria;o__Hyphomicrobiales;f__Phyllobacteriaceae;g__Nitratireductor;s__Nitratireductor sp. StC3
MAG141	GCF_022829405.1	76.8697	359	1385	2836655	k__Bacteria;p__Proteobacteria;c__Alphaproteobacteria;o__Hyphomicrobiales;f__Methylobacteriaceae;g__Methylobacterium;s__Methylobacterium sp. J-076
MAG141	GCF_001050155.1	76.8692	344	1385	1670619	k__Bacteria;p__Proteobacteria;c__Alphaproteobacteria;o__Hyphomicrobiales;f__Phyllobacteriaceae;g__Nitratireductor;s__Nitratireductor soli
MAG141	GCF_023073995.1	76.869	406	1385	2782620	k__Bacteria;p__Proteobacteria;c__Alphaproteobacteria;o__Hyphomicrobiales;f__Nitrobacteraceae;g__Bradyrhizobium;s__Bradyrhizobium sp. 144
MAG141	GCF_004022915.1	76.8687	297	1385	2496696	k__Bacteria;p__Proteobacteria;c__Alphaproteobacteria;o__Hyphomicrobiales;f__Phyllobacteriaceae;g__Mesorhizobium;s__Mesorhizobium sp. M7A.F.Ca.US.006.04.2.1
MAG141	GCF_020165355.1	76.8685	359	1385	2876648	k__Bacteria;p__Proteobacteria;c__Alphaproteobacteria;o__Hyphomicrobiales;f__Phyllobacteriaceae;g__Mesorhizobium;s__Mesorhizobium sp. BR1-1-6
MAG141	GCF_006440485.1	76.8683	369	1385	2589924	k__Bacteria;p__Proteobacteria;c__Alphaproteobacteria;o__Hyphomicrobiales;f__Phyllobacteriaceae;g__Mesorhizobium;s__Mesorhizobium sp. B2-5-6
MAG141	GCF_022836935.1	76.8668	411	1385	223390	k__Bacteria;p__Proteobacteria;c__Alphaproteobacteria;o__Hyphomicrobiales;f__Xanthobacteraceae;g__Ancylobacter;s__Ancylobacter polymorphus
MAG141	GCF_023073955.1	76.8668	410	1385	2782621	k__Bacteria;p__Proteobacteria;c__Alphaproteobacteria;o__Hyphomicrobiales;f__Nitrobacteraceae;g__Bradyrhizobium;s__Bradyrhizobium sp. 145
MAG141	GCF_018131075.1	76.8667	367	1385	2807673	k__Bacteria;p__Proteobacteria;c__Alphaproteobacteria;o__Hyphomicrobiales;f__Nitrobacteraceae;g__Bradyrhizobium;s__Bradyrhizobium sp. JYMT SZCCT0428
MAG141	GCF_023073395.1	76.8665	411	1385	2782661	k__Bacteria;p__Proteobacteria;c__Alphaproteobacteria;o__Hyphomicrobiales;f__Nitrobacteraceae;g__Bradyrhizobium;s__Bradyrhizobium sp. 193
MAG141	GCF_001695835.1	76.8652	292	1385	1873712	k__Bacteria;p__Proteobacteria;c__Alphaproteobacteria;o__Hyphomicrobiales;f__Rhizobiaceae;g__Ensifer;s__Ensifer sp. LC11
MAG141	GCF_008330945.1	76.8649	326	1385	2789216	k__Bacteria;p__Proteobacteria;c__Alphaproteobacteria;o__Hyphomicrobiales;f__Xanthobacteraceae;g__Labrys;s__Labrys sp. KNU-23
MAG141	GCF_020165815.1	76.864	361	1385	2876670	k__Bacteria;p__Proteobacteria;c__Alphaproteobacteria;o__Hyphomicrobiales;f__Phyllobacteriaceae;g__Mesorhizobium;s__Mesorhizobium sp. B263B1A
MAG141	GCF_023073625.1	76.8636	410	1385	2782644	k__Bacteria;p__Proteobacteria;c__Alphaproteobacteria;o__Hyphomicrobiales;f__Nitrobacteraceae;g__Bradyrhizobium;s__Bradyrhizobium sp. 173
MAG141	GCF_001424745.1	76.863	344	1385	1736387	k__Bacteria;p__Proteobacteria;c__Alphaproteobacteria;o__Hyphomicrobiales;f__Methylobacteriaceae;g__Methylobacterium;s__Methylobacterium sp. Leaf469
MAG141	GCF_023072975.1	76.8629	413	1385	2782683	k__Bacteria;p__Proteobacteria;c__Alphaproteobacteria;o__Hyphomicrobiales;f__Nitrobacteraceae;g__Bradyrhizobium;s__Bradyrhizobium sp. CW10
MAG141	GCF_006442585.1	76.8626	362	1385	2589941	k__Bacteria;p__Proteobacteria;c__Alphaproteobacteria;o__Hyphomicrobiales;f__Phyllobacteriaceae;g__Mesorhizobium;s__Mesorhizobium sp. B2-4-8
MAG141	GCF_000236945.1	76.8624	281	1385	1107881	k__Bacteria;p__Proteobacteria;c__Alphaproteobacteria;o__Hyphomicrobiales;f__Rhizobiaceae;g__Sinorhizobium;s__Sinorhizobium meliloti
MAG141	GCF_021117295.1	76.8614	429	1385	2897334	k__Bacteria;p__Proteobacteria;c__Alphaproteobacteria;o__Hyphomicrobiales;f__Methylobacteriaceae;g__Methylorubrum;s__Methylorubrum sp. B1-46
MAG141	GCF_001429285.1	76.8607	324	1385	1736509	k__Bacteria;p__Proteobacteria;c__Alphaproteobacteria;o__Hyphomicrobiales;f__Rhizobiaceae;g__Ensifer;s__Ensifer sp. Root278
MAG141	GCF_023072875.1	76.86	414	1385	2782687	k__Bacteria;p__Proteobacteria;c__Alphaproteobacteria;o__Hyphomicrobiales;f__Nitrobacteraceae;g__Bradyrhizobium;s__Bradyrhizobium sp. CW4
MAG141	GCF_001422885.1	76.8597	431	1385	1736254	k__Bacteria;p__Proteobacteria;c__Alphaproteobacteria;o__Hyphomicrobiales;f__Methylobacteriaceae;g__Methylobacterium;s__Methylobacterium sp. Leaf104
MAG141	GCF_003997835.1	76.8596	287	1385	2496732	k__Bacteria;p__Proteobacteria;c__Alphaproteobacteria;o__Hyphomicrobiales;f__Phyllobacteriaceae;g__Mesorhizobium;s__Mesorhizobium sp. M7A.F.Ca.CA.004.12.1.1
MAG141	GCF_003997375.1	76.8595	317	1385	2496770	k__Bacteria;p__Proteobacteria;c__Alphaproteobacteria;o__Hyphomicrobiales;f__Phyllobacteriaceae;g__Mesorhizobium;s__Mesorhizobium sp. M5C.F.Ca.IN.020.29.1.1
MAG141	GCF_023038235.1	76.8592	310	1385	2871820	k__Bacteria;p__Proteobacteria;c__Alphaproteobacteria;o__Hyphomicrobiales;f__Rhizobiaceae;g__Shinella;s__Shinella oryzae
MAG141	GCF_000373325.1	76.8589	297	1385	1079455	k__Bacteria;p__Proteobacteria;c__Alphaproteobacteria;o__Hyphomicrobiales;f__Rhizobiaceae;g__Rhizobium;s__Rhizobium leguminosarum
MAG141	GCF_003997895.1	76.8583	371	1385	2496727	k__Bacteria;p__Proteobacteria;c__Alphaproteobacteria;o__Hyphomicrobiales;f__Phyllobacteriaceae;g__Mesorhizobium;s__Mesorhizobium sp. M7A.F.Ca.US.001.04.2.1
MAG141	GCF_900177295.1	76.8577	651	1385	560819	k__Bacteria;p__Proteobacteria;c__Alphaproteobacteria;o__Hyphomicrobiales;f__Rhodovibrionaceae;g__Tistlia;s__Tistlia consotensis
MAG141	GCF_006440475.1	76.8574	367	1385	2589916	k__Bacteria;p__Proteobacteria;c__Alphaproteobacteria;o__Hyphomicrobiales;f__Phyllobacteriaceae;g__Mesorhizobium;s__Mesorhizobium sp. B2-6-1
MAG141	GCF_006443035.1	76.8573	368	1385	2589978	k__Bacteria;p__Proteobacteria;c__Alphaproteobacteria;o__Hyphomicrobiales;f__Phyllobacteriaceae;g__Mesorhizobium;s__Mesorhizobium sp. B1-1-6
MAG141	GCF_023101025.1	76.8568	410	1385	2782653	k__Bacteria;p__Proteobacteria;c__Alphaproteobacteria;o__Hyphomicrobiales;f__Nitrobacteraceae;g__Bradyrhizobium;s__Bradyrhizobium sp. 184
MAG141	GCF_008806345.1	76.8563	443	1385	2615211	k__Bacteria;p__Proteobacteria;c__Alphaproteobacteria;o__Hyphomicrobiales;f__Methylobacteriaceae;g__Methylobacterium;s__Methylobacterium sp. YIM 132548
MAG141	GCF_006442485.1	76.8562	364	1385	2589973	k__Bacteria;p__Proteobacteria;c__Alphaproteobacteria;o__Hyphomicrobiales;f__Phyllobacteriaceae;g__Mesorhizobium;s__Mesorhizobium sp. B2-1-2
MAG141	GCF_006442945.1	76.856	370	1385	2589980	k__Bacteria;p__Proteobacteria;c__Alphaproteobacteria;o__Hyphomicrobiales;f__Phyllobacteriaceae;g__Mesorhizobium;s__Mesorhizobium sp. B1-1-4
MAG141	GCF_020164785.1	76.8558	290	1385	2876629	k__Bacteria;p__Proteobacteria;c__Alphaproteobacteria;o__Hyphomicrobiales;f__Phyllobacteriaceae;g__Mesorhizobium;s__Mesorhizobium sp. ES1-1
MAG141	GCF_018069605.1	76.855	314	1385	2824562	k__Bacteria;p__Proteobacteria;c__Alphaproteobacteria;o__Hyphomicrobiales;f__Methylobacteriaceae;g__Microvirga;s__Microvirga sp. HBU67558
MAG141	GCF_000283895.1	76.8545	337	1385	1117943	k__Bacteria;p__Proteobacteria;c__Alphaproteobacteria;o__Hyphomicrobiales;f__Rhizobiaceae;g__Sinorhizobium;s__Sinorhizobium fredii
MAG141	GCF_001426785.1	76.8545	284	1385	1736461	k__Bacteria;p__Proteobacteria;c__Alphaproteobacteria;o__Hyphomicrobiales;f__Rhizobiaceae;g__Ensifer;s__Ensifer sp. Root142
MAG141	GCF_006442675.1	76.8539	364	1385	2589939	k__Bacteria;p__Proteobacteria;c__Alphaproteobacteria;o__Hyphomicrobiales;f__Phyllobacteriaceae;g__Mesorhizobium;s__Mesorhizobium sp. B2-4-10
MAG141	GCF_008641065.1	76.8539	362	1385	2604328	k__Bacteria;p__Proteobacteria;c__Alphaproteobacteria;o__Hyphomicrobiales;f__Rhabdaerophilaceae;g__Rhabdaerophilum;s__Rhabdaerophilum calidifontis
MAG141	GCF_000333255.1	76.8536	349	1385	91459	k__Bacteria;p__Proteobacteria;c__Alphaproteobacteria;o__Hyphomicrobiales;f__Methylobacteriaceae;g__Methylobacterium;s__Methylobacterium sp. B1
MAG141	GCF_024359545.1	76.8536	285	1385	2917712	k__Bacteria;p__Proteobacteria;c__Alphaproteobacteria;o__Hyphomicrobiales;f__Aurantimonadaceae;g__Jiella;s__Jiella sp. LLJ827
MAG141	GCF_018130165.1	76.8532	369	1385	2807666	k__Bacteria;p__Proteobacteria;c__Alphaproteobacteria;o__Hyphomicrobiales;f__Nitrobacteraceae;g__Bradyrhizobium;s__Bradyrhizobium sp. JYMT SZCCT0180
MAG141	GCF_024054295.1	76.8526	305	1385	2954932	k__Bacteria;p__Proteobacteria;c__Alphaproteobacteria;o__Hyphomicrobiales;f__Rhizobiaceae;g__Ciceribacter;s__Ciceribacter sp. RN22
MAG141	GCF_010907035.1	76.8525	418	1385	2269369	k__Bacteria;p__Proteobacteria;c__Alphaproteobacteria;o__Hyphomicrobiales;f__Nitrobacteraceae;g__Rhodopseudomonas;s__Rhodopseudomonas sp. BR0M22
MAG141	GCF_000346065.1	76.8524	289	1385	1286640	k__Bacteria;p__Proteobacteria;c__Alphaproteobacteria;o__Hyphomicrobiales;f__Rhizobiaceae;g__Sinorhizobium;s__Sinorhizobium meliloti
MAG141	GCF_006442975.2	76.8523	363	1385	2589974	k__Bacteria;p__Proteobacteria;c__Alphaproteobacteria;o__Hyphomicrobiales;f__Phyllobacteriaceae;g__Mesorhizobium;s__Mesorhizobium sp. B2-1-1
MAG141	GCF_001695795.1	76.8521	294	1385	1873713	k__Bacteria;p__Proteobacteria;c__Alphaproteobacteria;o__Hyphomicrobiales;f__Rhizobiaceae;g__Ensifer;s__Ensifer sp. LC13
MAG141	GCF_003201475.1	76.8519	331	1385	28210	k__Bacteria;p__Proteobacteria;c__Alphaproteobacteria;o__Hyphomicrobiales;f__Chelatococcaceae;g__Chelatococcus;s__Chelatococcus asaccharovorans
MAG141	GCF_018130145.1	76.8516	364	1385	2807664	k__Bacteria;p__Proteobacteria;c__Alphaproteobacteria;o__Hyphomicrobiales;f__Nitrobacteraceae;g__Bradyrhizobium;s__Bradyrhizobium sp. AUGA SZCCT0176
MAG141	GCF_001938945.1	76.8513	315	1385	1672749	k__Bacteria;p__Proteobacteria;c__Alphaproteobacteria;o__Hyphomicrobiales;f__Rhizobiaceae;g__Rhizobium;s__Rhizobium rhizosphaerae
MAG141	GCF_023073155.1	76.8506	396	1385	1043587	k__Bacteria;p__Proteobacteria;c__Alphaproteobacteria;o__Hyphomicrobiales;f__Nitrobacteraceae;g__Bradyrhizobium;s__Bradyrhizobium sp. 45
MAG141	GCF_002531555.1	76.8501	315	1385	2035455	k__Bacteria;p__Proteobacteria;c__Alphaproteobacteria;o__Hyphomicrobiales;f__Rhizobiaceae;g__Sinorhizobium;s__Sinorhizobium sp. BJ1
MAG141	GCF_009826875.1	76.8499	320	1385	2692210	k__Bacteria;p__Proteobacteria;c__Alphaproteobacteria;o__Hyphomicrobiales;f__Rhizobiaceae;g__Shinella;s__Shinella sp. AETb1-6
MAG141	GCF_023073675.1	76.8498	406	1385	2782640	k__Bacteria;p__Proteobacteria;c__Alphaproteobacteria;o__Hyphomicrobiales;f__Nitrobacteraceae;g__Bradyrhizobium;s__Bradyrhizobium sp. 169
MAG141	GCF_000006965.1	76.8497	285	1385	266834	k__Bacteria;p__Proteobacteria;c__Alphaproteobacteria;o__Hyphomicrobiales;f__Rhizobiaceae;g__Sinorhizobium;s__Sinorhizobium meliloti
MAG141	GCF_000526175.1	76.8489	408	1385	1131814	k__Bacteria;p__Proteobacteria;c__Alphaproteobacteria;o__Hyphomicrobiales;f__Xanthobacteraceae;g__Xanthobacter;s__Xanthobacter sp. 126
MAG141	GCF_024746815.1	76.8489	427	1385	2865838	k__Bacteria;p__Proteobacteria;c__Alphaproteobacteria;o__Hyphomicrobiales;f__Phyllobacteriaceae;g__Mesorhizobium;s__Mesorhizobium sp. AR07
MAG141	GCF_006442375.1	76.8487	363	1385	2589962	k__Bacteria;p__Proteobacteria;c__Alphaproteobacteria;o__Hyphomicrobiales;f__Phyllobacteriaceae;g__Mesorhizobium;s__Mesorhizobium sp. B2-2-4
MAG141	GCF_008039945.1	76.8479	425	1385	2603894	k__Bacteria;p__Proteobacteria;c__Alphaproteobacteria;o__Hyphomicrobiales;f__Methylobacteriaceae;g__Methylobacterium;s__Methylobacterium sp. WL64
MAG141	GCF_003182275.1	76.847	386	1385	274592	k__Bacteria;p__Proteobacteria;c__Alphaproteobacteria;o__Hyphomicrobiales;f__Phyllobacteriaceae;g__Hoeflea;s__Hoeflea marina
MAG141	GCF_014196395.1	76.8462	326	1385	1166073	k__Bacteria;p__Proteobacteria;c__Alphaproteobacteria;o__Hyphomicrobiales;f__Aurantimonadaceae;g__Aureimonas;s__Aureimonas jatrophae
MAG141	GCF_900105595.1	76.8461	289	1385	1881061	k__Bacteria;p__Proteobacteria;c__Alphaproteobacteria;o__Hyphomicrobiales;f__Stappiaceae;g__Stappia;s__Stappia sp. ES.058
MAG141	GCF_000473045.1	76.8458	417	1385	1038867	k__Bacteria;p__Proteobacteria;c__Alphaproteobacteria;o__Hyphomicrobiales;f__Nitrobacteraceae;g__Bradyrhizobium;s__Bradyrhizobium sp. WSM3983
MAG141	GCF_023074135.1	76.8447	397	1385	2782613	k__Bacteria;p__Proteobacteria;c__Alphaproteobacteria;o__Hyphomicrobiales;f__Nitrobacteraceae;g__Bradyrhizobium;s__Bradyrhizobium sp. 136
MAG141	GCF_000419645.1	76.8422	281	1385	1041155	k__Bacteria;p__Proteobacteria;c__Alphaproteobacteria;o__Hyphomicrobiales;f__Rhizobiaceae;g__Sinorhizobium;s__Sinorhizobium meliloti
MAG141	GCF_902141845.1	76.8422	473	1385	2584084	k__Bacteria;p__Proteobacteria;c__Alphaproteobacteria;o__Hyphomicrobiales;f__Methylobacteriaceae;g__Methylobacterium;s__Methylobacterium symbioticum
MAG141	GCF_001424605.1	76.8419	433	1385	1736363	k__Bacteria;p__Proteobacteria;c__Alphaproteobacteria;o__Hyphomicrobiales;f__Nitrobacteraceae;g__Bradyrhizobium;s__Bradyrhizobium sp. Leaf396
MAG141	GCF_002108675.1	76.8414	405	1385	255045	k__Bacteria;p__Proteobacteria;c__Alphaproteobacteria;o__Hyphomicrobiales;f__Nitrobacteraceae;g__Bradyrhizobium;s__Bradyrhizobium canariense
MAG141	GCF_014852095.1	76.841	334	1385	2769277	k__Bacteria;p__Proteobacteria;c__Alphaproteobacteria;o__Hyphomicrobiales;f__Rhizobiaceae;g__Ensifer;s__Ensifer sp. ENS05
MAG141	GCF_000373285.1	76.8408	291	1385	1090946	k__Bacteria;p__Proteobacteria;c__Alphaproteobacteria;o__Hyphomicrobiales;f__Rhizobiaceae;g__Rhizobium;s__Rhizobium leguminosarum
MAG141	GCF_014851895.1	76.8406	282	1385	2769291	k__Bacteria;p__Proteobacteria;c__Alphaproteobacteria;o__Hyphomicrobiales;f__Rhizobiaceae;g__Ensifer;s__Ensifer sp. ENS11
MAG141	GCF_001556475.1	76.8405	439	1385	1768765	k__Bacteria;p__Proteobacteria;c__Alphaproteobacteria;o__Hyphomicrobiales;f__Methylobacteriaceae;g__Methylobacterium;s__Methylobacterium sp. CCH5-D2
MAG141	GCF_007992215.1	76.8402	297	1385	1010610	k__Bacteria;p__Proteobacteria;c__Alphaproteobacteria;o__Hyphomicrobiales;f__Methylobacteriaceae;g__Methylobacterium;s__Methylobacterium gnaphalii
MAG141	GCF_000428025.1	76.8398	285	1385	1041154	k__Bacteria;p__Proteobacteria;c__Alphaproteobacteria;o__Hyphomicrobiales;f__Rhizobiaceae;g__Sinorhizobium;s__Sinorhizobium meliloti
MAG141	GCF_001976035.1	76.8398	284	1385	1911585	k__Bacteria;p__Proteobacteria;c__Alphaproteobacteria;o__Hyphomicrobiales;f__Rhizobiaceae;g__Ensifer;s__Ensifer sp. 1H6
MAG141	GCF_010993735.1	76.8396	341	1385	2681495	k__Bacteria;p__Proteobacteria;c__Alphaproteobacteria;o__Hyphomicrobiales;f__Phyllobacteriaceae;g__Chelativorans;s__Chelativorans alearense
MAG141	GCF_014207355.1	76.8385	382	1385	505389	k__Bacteria;p__Proteobacteria;c__Alphaproteobacteria;o__Hyphomicrobiales;f__Phyllobacteriaceae;g__Mesorhizobium;s__Mesorhizobium sangaii
MAG141	GCF_023100945.1	76.8381	378	1385	2782665	k__Bacteria;p__Proteobacteria;c__Alphaproteobacteria;o__Hyphomicrobiales;f__Nitrobacteraceae;g__Bradyrhizobium;s__Bradyrhizobium sp. 200
MAG141	GCF_023073615.1	76.8376	398	1385	2782642	k__Bacteria;p__Proteobacteria;c__Alphaproteobacteria;o__Hyphomicrobiales;f__Nitrobacteraceae;g__Bradyrhizobium;s__Bradyrhizobium sp. 171
MAG141	GCF_006441325.1	76.837	362	1385	2589929	k__Bacteria;p__Proteobacteria;c__Alphaproteobacteria;o__Hyphomicrobiales;f__Phyllobacteriaceae;g__Mesorhizobium;s__Mesorhizobium sp. B2-5-1
MAG141	GCF_000018845.1	76.8364	409	1385	419610	k__Bacteria;p__Proteobacteria;c__Alphaproteobacteria;o__Hyphomicrobiales;f__Methylobacteriaceae;g__Methylorubrum;s__Methylorubrum extorquens
MAG141	GCF_018130105.1	76.8364	366	1385	2807662	k__Bacteria;p__Proteobacteria;c__Alphaproteobacteria;o__Hyphomicrobiales;f__Nitrobacteraceae;g__Bradyrhizobium;s__Bradyrhizobium sp. AUGA SZCCT0160
MAG141	GCF_006442575.1	76.8358	358	1385	2589981	k__Bacteria;p__Proteobacteria;c__Alphaproteobacteria;o__Hyphomicrobiales;f__Phyllobacteriaceae;g__Mesorhizobium;s__Mesorhizobium sp. B1-1-3
MAG141	GCF_020165635.1	76.8358	360	1385	2876659	k__Bacteria;p__Proteobacteria;c__Alphaproteobacteria;o__Hyphomicrobiales;f__Phyllobacteriaceae;g__Mesorhizobium;s__Mesorhizobium sp. BR-1-1-8
MAG141	GCF_008039485.1	76.8355	364	1385	2603893	k__Bacteria;p__Proteobacteria;c__Alphaproteobacteria;o__Hyphomicrobiales;f__Methylobacteriaceae;g__Methylobacterium;s__Methylobacterium sp. WL69
MAG141	GCF_023073595.1	76.8352	399	1385	2782645	k__Bacteria;p__Proteobacteria;c__Alphaproteobacteria;o__Hyphomicrobiales;f__Nitrobacteraceae;g__Bradyrhizobium;s__Bradyrhizobium sp. 174
MAG141	GCF_001425885.1	76.8351	289	1385	1736438	k__Bacteria;p__Proteobacteria;c__Alphaproteobacteria;o__Hyphomicrobiales;f__Rhizobiaceae;g__Ensifer;s__Ensifer sp. Root1252
MAG141	GCF_006442305.1	76.8339	369	1385	2589957	k__Bacteria;p__Proteobacteria;c__Alphaproteobacteria;o__Hyphomicrobiales;f__Phyllobacteriaceae;g__Mesorhizobium;s__Mesorhizobium sp. B2-3-6
MAG141	GCF_012911015.1	76.8333	279	1385	2692213	k__Bacteria;p__Proteobacteria;c__Alphaproteobacteria;o__Hyphomicrobiales;f__Phyllobacteriaceae;g__Chelativorans;s__Chelativorans sp. ZYF759
MAG141	GCF_001428785.1	76.8332	289	1385	1736497	k__Bacteria;p__Proteobacteria;c__Alphaproteobacteria;o__Hyphomicrobiales;f__Rhizobiaceae;g__Ensifer;s__Ensifer sp. Root231
MAG141	GCF_000261925.1	76.833	327	1385	1128333	k__Bacteria;p__Proteobacteria;c__Alphaproteobacteria;o__Hyphomicrobiales;f__Rhizobiaceae;g__Sinorhizobium;s__Sinorhizobium fredii
MAG141	GCF_001429745.1	76.833	289	1385	1736502	k__Bacteria;p__Proteobacteria;c__Alphaproteobacteria;o__Hyphomicrobiales;f__Rhizobiaceae;g__Ensifer;s__Ensifer sp. Root258
MAG141	GCF_005503535.1	76.8328	411	1385	2502215	k__Bacteria;p__Proteobacteria;c__Alphaproteobacteria;o__Hyphomicrobiales;f__Phyllobacteriaceae;g__Mesorhizobium;s__Mesorhizobium comanense
MAG141	GCF_000333455.1	76.8326	361	1385	95607	k__Bacteria;p__Proteobacteria;c__Alphaproteobacteria;o__Hyphomicrobiales;f__Nitrobacteraceae;g__Rhodopseudomonas;s__Rhodopseudomonas sp. B29
MAG141	GCF_000320385.2	76.8325	284	1385	1235461	k__Bacteria;p__Proteobacteria;c__Alphaproteobacteria;o__Hyphomicrobiales;f__Rhizobiaceae;g__Sinorhizobium;s__Sinorhizobium meliloti
MAG141	GCF_018130125.1	76.8317	382	1385	2807665	k__Bacteria;p__Proteobacteria;c__Alphaproteobacteria;o__Hyphomicrobiales;f__Nitrobacteraceae;g__Bradyrhizobium;s__Bradyrhizobium sp. AUGA SZCCT0177
MAG141	GCF_006442475.1	76.8314	368	1385	2589965	k__Bacteria;p__Proteobacteria;c__Alphaproteobacteria;o__Hyphomicrobiales;f__Phyllobacteriaceae;g__Mesorhizobium;s__Mesorhizobium sp. B2-2-1
MAG141	GCF_008386575.1	76.8311	487	1385	1638099	k__Bacteria;p__Proteobacteria;c__Alphaproteobacteria;o__Hyphomicrobiales;f__Salinarimonadaceae;g__Salinarimonas;s__Salinarimonas soli
MAG141	GCF_000473425.1	76.8308	282	1385	928722	k__Bacteria;p__Proteobacteria;c__Alphaproteobacteria;o__Hyphomicrobiales;f__Rhizobiaceae;g__Sinorhizobium;s__Sinorhizobium meliloti
MAG141	GCF_900103445.1	76.8308	409	1385	582672	k__Bacteria;p__Proteobacteria;c__Alphaproteobacteria;o__Hyphomicrobiales;f__Methylobacteriaceae;g__Methylobacterium;s__Methylobacterium phyllostachyos
MAG141	GCF_014845095.1	76.8307	278	1385	570505	k__Bacteria;p__Proteobacteria;c__Alphaproteobacteria;o__Hyphomicrobiales;f__Methylobacteriaceae;g__Methylobacterium;s__Methylobacterium bullatum
MAG141	GCF_020165505.1	76.8301	359	1385	2876655	k__Bacteria;p__Proteobacteria;c__Alphaproteobacteria;o__Hyphomicrobiales;f__Phyllobacteriaceae;g__Mesorhizobium;s__Mesorhizobium sp. BR1-1-14
MAG141	GCF_023073575.1	76.8297	396	1385	2782646	k__Bacteria;p__Proteobacteria;c__Alphaproteobacteria;o__Hyphomicrobiales;f__Nitrobacteraceae;g__Bradyrhizobium;s__Bradyrhizobium sp. 176
MAG141	GCF_023073895.1	76.8287	407	1385	2782625	k__Bacteria;p__Proteobacteria;c__Alphaproteobacteria;o__Hyphomicrobiales;f__Nitrobacteraceae;g__Bradyrhizobium;s__Bradyrhizobium sp. 150
MAG141	GCF_001424685.1	76.8285	366	1385	1736381	k__Bacteria;p__Proteobacteria;c__Alphaproteobacteria;o__Hyphomicrobiales;f__Aurantimonadaceae;g__Aureimonas;s__Aureimonas sp. Leaf454
MAG141	GCF_023073415.1	76.8274	365	1385	2782658	k__Bacteria;p__Proteobacteria;c__Alphaproteobacteria;o__Hyphomicrobiales;f__Nitrobacteraceae;g__Bradyrhizobium;s__Bradyrhizobium sp. 190
MAG141	GCF_023073435.1	76.8272	405	1385	2782657	k__Bacteria;p__Proteobacteria;c__Alphaproteobacteria;o__Hyphomicrobiales;f__Nitrobacteraceae;g__Bradyrhizobium;s__Bradyrhizobium sp. 18
MAG141	GCF_001303895.1	76.8267	286	1385	1529006	k__Bacteria;p__Proteobacteria;c__Alphaproteobacteria;o__Hyphomicrobiales;f__Phyllobacteriaceae;g__Mesorhizobium;s__Mesorhizobium sp. 1M-11
MAG141	GCF_022179585.1	76.8267	460	1385	374432	k__Bacteria;p__Proteobacteria;c__Alphaproteobacteria;o__Hyphomicrobiales;f__Methylobacteriaceae;g__Methylobacterium;s__Methylobacterium tardum
MAG141	GCF_023072835.1	76.8262	402	1385	2782630	k__Bacteria;p__Proteobacteria;c__Alphaproteobacteria;o__Hyphomicrobiales;f__Nitrobacteraceae;g__Bradyrhizobium;s__Bradyrhizobium sp. 156
MAG141	GCF_000271805.1	76.8246	307	1385	755176	k__Bacteria;p__Proteobacteria;c__Alphaproteobacteria;o__Hyphomicrobiales;f__Rhizobiaceae;g__Rhizobium;s__Rhizobium leguminosarum
MAG141	GCF_004514425.2	76.8233	326	1385	1967501	k__Bacteria;p__Proteobacteria;c__Alphaproteobacteria;o__Hyphomicrobiales;f__Rhizobiaceae;g__Shinella;s__Shinella sumterensis
MAG141	GCF_018130085.1	76.8229	367	1385	2807663	k__Bacteria;p__Proteobacteria;c__Alphaproteobacteria;o__Hyphomicrobiales;f__Nitrobacteraceae;g__Bradyrhizobium;s__Bradyrhizobium sp. AUGA SZCCT0169
MAG141	GCF_020194175.1	76.8229	425	1385	2793821	k__Bacteria;p__Proteobacteria;c__Alphaproteobacteria;o__Hyphomicrobiales;f__Nitrobacteraceae;g__Bradyrhizobium;s__Bradyrhizobium sp. BRP22
MAG141	GCF_018130385.1	76.8229	384	1385	2807671	k__Bacteria;p__Proteobacteria;c__Alphaproteobacteria;o__Hyphomicrobiales;f__Nitrobacteraceae;g__Bradyrhizobium;s__Bradyrhizobium sp. AUGA SZCCT0283
MAG141	GCF_014852025.1	76.8205	316	1385	2769286	k__Bacteria;p__Proteobacteria;c__Alphaproteobacteria;o__Hyphomicrobiales;f__Rhizobiaceae;g__Ensifer;s__Ensifer sp. ENS10
MAG141	GCF_023073655.1	76.8203	413	1385	2782639	k__Bacteria;p__Proteobacteria;c__Alphaproteobacteria;o__Hyphomicrobiales;f__Nitrobacteraceae;g__Bradyrhizobium;s__Bradyrhizobium sp. 168
MAG141	GCF_001422375.1	76.8195	384	1385	1736251	k__Bacteria;p__Proteobacteria;c__Alphaproteobacteria;o__Hyphomicrobiales;f__Methylobacteriaceae;g__Methylobacterium;s__Methylobacterium sp. Leaf99
MAG141	GCF_001422425.1	76.8186	345	1385	1736253	k__Bacteria;p__Proteobacteria;c__Alphaproteobacteria;o__Hyphomicrobiales;f__Methylobacteriaceae;g__Methylobacterium;s__Methylobacterium sp. Leaf102
MAG141	GCF_006440705.1	76.8183	368	1385	2589922	k__Bacteria;p__Proteobacteria;c__Alphaproteobacteria;o__Hyphomicrobiales;f__Phyllobacteriaceae;g__Mesorhizobium;s__Mesorhizobium sp. B2-5-8
MAG141	GCF_023101045.1	76.8182	413	1385	2782652	k__Bacteria;p__Proteobacteria;c__Alphaproteobacteria;o__Hyphomicrobiales;f__Nitrobacteraceae;g__Bradyrhizobium;s__Bradyrhizobium sp. 183
MAG141	GCF_023101065.1	76.8175	408	1385	2782643	k__Bacteria;p__Proteobacteria;c__Alphaproteobacteria;o__Hyphomicrobiales;f__Nitrobacteraceae;g__Bradyrhizobium;s__Bradyrhizobium sp. 172
MAG141	GCF_009930815.1	76.8173	363	1385	858422	k__Bacteria;p__Proteobacteria;c__Alphaproteobacteria;o__Hyphomicrobiales;f__Nitrobacteraceae;g__Bradyrhizobium;s__Bradyrhizobium sp. CCBAU 051011
MAG141	GCF_001050915.2	76.8166	291	1385	1401243	k__Bacteria;p__Proteobacteria;c__Alphaproteobacteria;o__Hyphomicrobiales;f__Rhizobiaceae;g__Sinorhizobium;s__Sinorhizobium meliloti
MAG141	GCF_000243435.1	76.816	391	1385	882800	k__Bacteria;p__Proteobacteria;c__Alphaproteobacteria;o__Hyphomicrobiales;f__Methylobacteriaceae;g__Methylorubrum;s__Methylorubrum extorquens
MAG141	GCF_008040085.1	76.816	438	1385	2603900	k__Bacteria;p__Proteobacteria;c__Alphaproteobacteria;o__Hyphomicrobiales;f__Methylobacteriaceae;g__Methylobacterium;s__Methylobacterium sp. WL7
MAG141	GCF_000304415.1	76.8153	291	1385	1230587	k__Bacteria;p__Proteobacteria;c__Alphaproteobacteria;o__Hyphomicrobiales;f__Rhizobiaceae;g__Sinorhizobium;s__Sinorhizobium meliloti
MAG141	GCF_001422795.1	76.8152	404	1385	1736244	k__Bacteria;p__Proteobacteria;c__Alphaproteobacteria;o__Hyphomicrobiales;f__Methylobacteriaceae;g__Methylobacterium;s__Methylobacterium sp. Leaf88
MAG141	GCF_023073115.1	76.8141	405	1385	2782677	k__Bacteria;p__Proteobacteria;c__Alphaproteobacteria;o__Hyphomicrobiales;f__Nitrobacteraceae;g__Bradyrhizobium;s__Bradyrhizobium sp. 49
MAG141	GCF_001579845.1	76.814	395	1385	674703	k__Bacteria;p__Proteobacteria;c__Alphaproteobacteria;o__Hyphomicrobiales;f__Hyphomicrobiaceae;g__Rhodoplanes;s__Rhodoplanes sp. Z2-YC6860
MAG141	GCF_001422345.1	76.8139	282	1385	1736249	k__Bacteria;p__Proteobacteria;c__Alphaproteobacteria;o__Hyphomicrobiales;f__Methylobacteriaceae;g__Methylobacterium;s__Methylobacterium sp. Leaf93
MAG141	GCF_000510665.1	76.8133	296	1385	1041157	k__Bacteria;p__Proteobacteria;c__Alphaproteobacteria;o__Hyphomicrobiales;f__Rhizobiaceae;g__Sinorhizobium;s__Sinorhizobium meliloti
MAG141	GCF_000009265.1	76.8131	300	1385	216596	k__Bacteria;p__Proteobacteria;c__Alphaproteobacteria;o__Hyphomicrobiales;f__Rhizobiaceae;g__Rhizobium;s__Rhizobium leguminosarum
MAG141	GCF_017183135.1	76.8131	271	1385	2780508	k__Bacteria;p__Proteobacteria;c__Alphaproteobacteria;o__Hyphomicrobiales;f__Aurantimonadaceae;g__Aurantimonas;s__Aurantimonas marina
MAG141	GCF_000473405.1	76.8122	291	1385	928723	k__Bacteria;p__Proteobacteria;c__Alphaproteobacteria;o__Hyphomicrobiales;f__Rhizobiaceae;g__Sinorhizobium;s__Sinorhizobium meliloti
MAG141	GCF_023072995.1	76.8118	405	1385	2782681	k__Bacteria;p__Proteobacteria;c__Alphaproteobacteria;o__Hyphomicrobiales;f__Nitrobacteraceae;g__Bradyrhizobium;s__Bradyrhizobium sp. 84
MAG141	GCF_003997125.1	76.8116	318	1385	2496791	k__Bacteria;p__Proteobacteria;c__Alphaproteobacteria;o__Hyphomicrobiales;f__Phyllobacteriaceae;g__Mesorhizobium;s__Mesorhizobium sp. M7A.T.Ca.TU.009.02.1.1
MAG141	GCF_002195995.1	76.8107	561	1385	171674	k__Bacteria;p__Proteobacteria;c__Alphaproteobacteria;o__Rhodospirillales;f__Rhodospirillaceae;g__Inquilinus;s__Inquilinus limosus
MAG141	GCF_022829445.1	76.8095	428	1385	2836649	k__Bacteria;p__Proteobacteria;c__Alphaproteobacteria;o__Hyphomicrobiales;f__Methylobacteriaceae;g__Methylobacterium;s__Methylobacterium sp. J-068
MAG141	GCF_022179345.1	76.8091	431	1385	381630	k__Bacteria;p__Proteobacteria;c__Alphaproteobacteria;o__Hyphomicrobiales;f__Methylobacteriaceae;g__Methylobacterium;s__Methylobacterium jeotgali
MAG141	GCF_002355515.1	76.8085	440	1385	223967	k__Bacteria;p__Proteobacteria;c__Alphaproteobacteria;o__Hyphomicrobiales;f__Methylobacteriaceae;g__Methylorubrum;s__Methylorubrum populi
MAG141	GCF_003999135.1	76.8077	303	1385	2496686	k__Bacteria;p__Proteobacteria;c__Alphaproteobacteria;o__Hyphomicrobiales;f__Phyllobacteriaceae;g__Mesorhizobium;s__Mesorhizobium sp. M7A.F.Ca.CA.004.06.1.1
MAG141	GCF_022179745.1	76.8075	404	1385	200476	k__Bacteria;p__Proteobacteria;c__Alphaproteobacteria;o__Hyphomicrobiales;f__Methylobacteriaceae;g__Methylorubrum;s__Methylorubrum podarium
MAG141	GCF_001423295.1	76.8071	351	1385	1736258	k__Bacteria;p__Proteobacteria;c__Alphaproteobacteria;o__Hyphomicrobiales;f__Methylobacteriaceae;g__Methylobacterium;s__Methylobacterium sp. Leaf112
MAG141	GCF_001695895.1	76.8068	296	1385	1120654	k__Bacteria;p__Proteobacteria;c__Alphaproteobacteria;o__Hyphomicrobiales;f__Rhizobiaceae;g__Ensifer;s__Ensifer sp. LC499
MAG141	GCF_001262595.1	76.8062	454	1385	1692501	k__Bacteria;p__Proteobacteria;c__Alphaproteobacteria;o__Hyphomicrobiales;f__Methylobacteriaceae;g__Methylobacterium;s__Methylobacterium sp. ARG-1
MAG141	GCF_023073555.1	76.8062	406	1385	2782647	k__Bacteria;p__Proteobacteria;c__Alphaproteobacteria;o__Hyphomicrobiales;f__Nitrobacteraceae;g__Bradyrhizobium;s__Bradyrhizobium sp. 177
MAG141	GCF_023073695.1	76.8057	410	1385	2782638	k__Bacteria;p__Proteobacteria;c__Alphaproteobacteria;o__Hyphomicrobiales;f__Nitrobacteraceae;g__Bradyrhizobium;s__Bradyrhizobium sp. 166
MAG141	GCF_001422775.1	76.8055	343	1385	1736243	k__Bacteria;p__Proteobacteria;c__Alphaproteobacteria;o__Hyphomicrobiales;f__Methylobacteriaceae;g__Methylobacterium;s__Methylobacterium sp. Leaf87
MAG141	GCF_014904745.1	76.8053	347	1385	2775868	k__Bacteria;p__Proteobacteria;c__Alphaproteobacteria;o__Hyphomicrobiales;f__Phyllobacteriaceae;g__Oricola;s__Oricola sp. NBU1457
MAG141	GCF_000428005.1	76.8051	283	1385	1041153	k__Bacteria;p__Proteobacteria;c__Alphaproteobacteria;o__Hyphomicrobiales;f__Rhizobiaceae;g__Sinorhizobium;s__Sinorhizobium meliloti
MAG141	GCF_014851885.1	76.8049	323	1385	2769290	k__Bacteria;p__Proteobacteria;c__Alphaproteobacteria;o__Hyphomicrobiales;f__Rhizobiaceae;g__Ensifer;s__Ensifer sp. ENS02
MAG141	GCF_000938305.1	76.8046	437	1385	1619232	k__Bacteria;p__Proteobacteria;c__Alphaproteobacteria;o__Hyphomicrobiales;f__Nitrobacteraceae;g__Bradyrhizobium;s__Bradyrhizobium sp. LTSP885
MAG141	GCF_000697965.2	76.8038	334	1385	106592	k__Bacteria;p__Proteobacteria;c__Alphaproteobacteria;o__Hyphomicrobiales;f__Rhizobiaceae;g__Ensifer;s__Ensifer adhaerens
MAG141	GCF_000010525.1	76.8036	368	1385	438753	k__Bacteria;p__Proteobacteria;c__Alphaproteobacteria;o__Hyphomicrobiales;f__Xanthobacteraceae;g__Azorhizobium;s__Azorhizobium caulinodans
MAG141	GCF_023072915.1	76.8032	407	1385	2782688	k__Bacteria;p__Proteobacteria;c__Alphaproteobacteria;o__Hyphomicrobiales;f__Nitrobacteraceae;g__Bradyrhizobium;s__Bradyrhizobium sp. CW7
MAG141	GCF_006440885.1	76.8016	367	1385	2589920	k__Bacteria;p__Proteobacteria;c__Alphaproteobacteria;o__Hyphomicrobiales;f__Phyllobacteriaceae;g__Mesorhizobium;s__Mesorhizobium sp. B2-5-10
MAG141	GCF_002531935.1	76.8014	312	1385	2035448	k__Bacteria;p__Proteobacteria;c__Alphaproteobacteria;o__Hyphomicrobiales;f__Rhizobiaceae;g__Rhizobium;s__Rhizobium chutanense
MAG141	GCF_000376345.1	76.8013	305	1385	1131813	k__Bacteria;p__Proteobacteria;c__Alphaproteobacteria;o__Hyphomicrobiales;f__Methylobacteriaceae;g__Methylobacterium;s__Methylobacterium sp. 88A
MAG141	GCF_024195285.1	76.8013	295	1385	2920428	k__Bacteria;p__Proteobacteria;c__Alphaproteobacteria;o__Hyphomicrobiales;f__Aurantimonadaceae;g__Aurantimonas;s__Aurantimonas sp. LRZ36
MAG141	GCF_009806555.1	76.8011	471	1385	2603816	k__Bacteria;p__Proteobacteria;c__Alphaproteobacteria;o__Hyphomicrobiales;f__Methylobacteriaceae;g__Methylobacterium;s__Methylobacterium sp. 2A
MAG141	GCF_017813775.1	76.801	349	1385	2821355	k__Bacteria;p__Proteobacteria;c__Alphaproteobacteria;o__Hyphomicrobiales;f__Xanthobacteraceae;g__Labrys;s__Labrys sp. LIt4
MAG141	GCF_016864375.1	76.8005	295	1385	2807101	k__Bacteria;p__Proteobacteria;c__Alphaproteobacteria;o__Hyphomicrobiales;f__Methylobacteriaceae;g__Microvirga;s__Microvirga sp. VF16
MAG141	GCF_006442385.1	76.7989	373	1385	2589966	k__Bacteria;p__Proteobacteria;c__Alphaproteobacteria;o__Hyphomicrobiales;f__Phyllobacteriaceae;g__Mesorhizobium;s__Mesorhizobium sp. B2-1-9
MAG141	GCF_001422215.1	76.7986	399	1385	1736245	k__Bacteria;p__Proteobacteria;c__Alphaproteobacteria;o__Hyphomicrobiales;f__Methylobacteriaceae;g__Methylobacterium;s__Methylobacterium sp. Leaf89
MAG141	GCF_022829385.1	76.7981	493	1385	2836650	k__Bacteria;p__Proteobacteria;c__Alphaproteobacteria;o__Hyphomicrobiales;f__Methylobacteriaceae;g__Methylobacterium;s__Methylobacterium sp. J-070
MAG141	GCF_000261865.1	76.7977	329	1385	1128330	k__Bacteria;p__Proteobacteria;c__Alphaproteobacteria;o__Hyphomicrobiales;f__Rhizobiaceae;g__Sinorhizobium;s__Sinorhizobium fredii
MAG141	GCF_020329485.1	76.7967	357	1385	2821403	k__Bacteria;p__Proteobacteria;c__Alphaproteobacteria;o__Hyphomicrobiales;f__Nitrobacteraceae;g__Bradyrhizobium;s__Bradyrhizobium cenepequi
MAG141	GCF_001426275.1	76.7963	335	1385	1736534	k__Bacteria;p__Proteobacteria;c__Alphaproteobacteria;o__Hyphomicrobiales;f__Rhizobiaceae;g__Ensifer;s__Ensifer sp. Root423
MAG141	GCF_023073015.1	76.7963	410	1385	2782682	k__Bacteria;p__Proteobacteria;c__Alphaproteobacteria;o__Hyphomicrobiales;f__Nitrobacteraceae;g__Bradyrhizobium;s__Bradyrhizobium sp. 87
MAG141	GCF_022179445.1	76.7962	444	1385	39956	k__Bacteria;p__Proteobacteria;c__Alphaproteobacteria;o__Hyphomicrobiales;f__Methylobacteriaceae;g__Methylobacterium;s__Methylobacterium mesophilicum
MAG141	GCF_006439485.1	76.7961	369	1385	2589897	k__Bacteria;p__Proteobacteria;c__Alphaproteobacteria;o__Hyphomicrobiales;f__Phyllobacteriaceae;g__Mesorhizobium;s__Mesorhizobium sp. B3-1-1
MAG141	GCF_000195775.1	76.7955	407	1385	258594	k__Bacteria;p__Proteobacteria;c__Alphaproteobacteria;o__Hyphomicrobiales;f__Nitrobacteraceae;g__Rhodopseudomonas;s__Rhodopseudomonas palustris
MAG141	GCF_014852425.1	76.795	352	1385	2769263	k__Bacteria;p__Proteobacteria;c__Alphaproteobacteria;o__Hyphomicrobiales;f__Rhizobiaceae;g__Ensifer;s__Ensifer sp. ENS09
MAG141	GCF_000219415.2	76.7946	328	1385	882101	k__Bacteria;p__Proteobacteria;c__Alphaproteobacteria;o__Hyphomicrobiales;f__Rhizobiaceae;g__Sinorhizobium;s__Sinorhizobium fredii
MAG141	GCF_916619195.1	76.7946	580	1385	2866581	k__Bacteria;p__Proteobacteria;c__Alphaproteobacteria;o__Rhodospirillales;f__Rhodospirillaceae;g__Inquilinus;s__Inquilinus sp. Marseille-Q2685
MAG141	GCF_001440475.1	76.7942	405	1385	722472	k__Bacteria;p__Proteobacteria;c__Alphaproteobacteria;o__Hyphomicrobiales;f__Nitrobacteraceae;g__Bradyrhizobium;s__Bradyrhizobium lablabi
MAG141	GCF_022179225.1	76.7938	371	1385	243690	k__Bacteria;p__Proteobacteria;c__Alphaproteobacteria;o__Hyphomicrobiales;f__Methylobacteriaceae;g__Methylobacterium;s__Methylobacterium goesingense
MAG141	GCF_001461705.1	76.7936	318	1385	1358417	k__Bacteria;p__Proteobacteria;c__Alphaproteobacteria;o__Hyphomicrobiales;f__Rhizobiaceae;g__Sinorhizobium;s__Sinorhizobium sp. Sb3
MAG141	GCF_002968565.1	76.7925	306	1385	2093831	k__Bacteria;p__Proteobacteria;c__Alphaproteobacteria;o__Hyphomicrobiales;f__Rhizobiaceae;g__Neorhizobium;s__Neorhizobium sp. T25_27
MAG141	GCF_006440625.1	76.7925	359	1385	2589914	k__Bacteria;p__Proteobacteria;c__Alphaproteobacteria;o__Hyphomicrobiales;f__Phyllobacteriaceae;g__Mesorhizobium;s__Mesorhizobium sp. B2-6-3
MAG141	GCF_900103045.1	76.7919	332	1385	1855294	k__Bacteria;p__Proteobacteria;c__Alphaproteobacteria;o__Hyphomicrobiales;f__Rhizobiaceae;g__Ensifer;s__Ensifer sp. YR511
MAG141	GCF_001455965.1	76.7917	384	1385	1730094	k__Bacteria;p__Proteobacteria;c__Alphaproteobacteria;o__Hyphomicrobiales;f__Methylobacteriaceae;g__Methylobacterium;s__Methylobacterium sp. GXS13
MAG141	GCF_000747295.1	76.7916	296	1385	382	k__Bacteria;p__Proteobacteria;c__Alphaproteobacteria;o__Hyphomicrobiales;f__Rhizobiaceae;g__Sinorhizobium;s__Sinorhizobium meliloti
MAG141	GCF_002117815.2	76.7914	413	1385	29429	k__Bacteria;p__Proteobacteria;c__Alphaproteobacteria;o__Hyphomicrobiales;f__Methylobacteriaceae;g__Methylorubrum;s__Methylorubrum zatmanii
MAG141	GCF_023100665.1	76.7913	413	1385	2782686	k__Bacteria;p__Proteobacteria;c__Alphaproteobacteria;o__Hyphomicrobiales;f__Nitrobacteraceae;g__Bradyrhizobium;s__Bradyrhizobium sp. CW1
MAG141	GCF_022829565.1	76.7911	395	1385	2836609	k__Bacteria;p__Proteobacteria;c__Alphaproteobacteria;o__Hyphomicrobiales;f__Methylobacteriaceae;g__Methylobacterium;s__Methylobacterium sp. J-001
MAG141	GCF_022829345.1	76.791	386	1385	2836666	k__Bacteria;p__Proteobacteria;c__Alphaproteobacteria;o__Hyphomicrobiales;f__Methylobacteriaceae;g__Methylobacterium;s__Methylobacterium sp. J-090
MAG141	GCF_001422845.1	76.7899	340	1385	1736252	k__Bacteria;p__Proteobacteria;c__Alphaproteobacteria;o__Hyphomicrobiales;f__Methylobacteriaceae;g__Methylobacterium;s__Methylobacterium sp. Leaf100
MAG141	GCF_001440395.1	76.7899	380	1385	280332	k__Bacteria;p__Proteobacteria;c__Alphaproteobacteria;o__Hyphomicrobiales;f__Nitrobacteraceae;g__Bradyrhizobium;s__Bradyrhizobium jicamae
MAG141	GCF_002531875.1	76.7892	321	1385	1538168	k__Bacteria;p__Proteobacteria;c__Alphaproteobacteria;o__Hyphomicrobiales;f__Rhizobiaceae;g__Sinorhizobium;s__Sinorhizobium sp. FG01
MAG141	GCF_006442595.1	76.7889	372	1385	2589970	k__Bacteria;p__Proteobacteria;c__Alphaproteobacteria;o__Hyphomicrobiales;f__Phyllobacteriaceae;g__Mesorhizobium;s__Mesorhizobium sp. B2-1-4
MAG141	GCF_020662345.1	76.7886	292	1385	2598107	k__Bacteria;p__Proteobacteria;c__Alphaproteobacteria;o__Hyphomicrobiales;f__Methylobacteriaceae;g__Methylobacterium;s__Methylobacterium sp. W2
MAG141	GCF_018130185.1	76.7875	371	1385	2807667	k__Bacteria;p__Proteobacteria;c__Alphaproteobacteria;o__Hyphomicrobiales;f__Nitrobacteraceae;g__Bradyrhizobium;s__Bradyrhizobium sp. AUGA SZCCT0182
MAG141	GCF_016865175.1	76.7871	289	1385	555315	k__Bacteria;p__Proteobacteria;c__Alphaproteobacteria;o__Hyphomicrobiales;f__Rhizobiaceae;g__Ensifer;s__Ensifer sp. T173
MAG141	GCF_000583045.1	76.7869	292	1385	1416753	k__Bacteria;p__Proteobacteria;c__Alphaproteobacteria;o__Hyphomicrobiales;f__Rhizobiaceae;g__Ensifer;s__Ensifer adhaerens
MAG141	GCF_900156005.1	76.7862	286	1385	1907414	k__Bacteria;p__Proteobacteria;c__Alphaproteobacteria;o__Hyphomicrobiales;f__Rhizobiaceae;g__Rhizobium;s__Rhizobium sp. RU35A
MAG141	GCF_023073445.1	76.7856	406	1385	2782656	k__Bacteria;p__Proteobacteria;c__Alphaproteobacteria;o__Hyphomicrobiales;f__Nitrobacteraceae;g__Bradyrhizobium;s__Bradyrhizobium sp. 188
MAG141	GCF_014640075.1	76.7854	463	1385	1494448	k__Bacteria;p__Proteobacteria;c__Alphaproteobacteria;o__Hyphomicrobiales;f__Chelatococcaceae;g__Chelatococcus;s__Chelatococcus reniformis
MAG141	GCF_002532005.1	76.7846	320	1385	1538174	k__Bacteria;p__Proteobacteria;c__Alphaproteobacteria;o__Hyphomicrobiales;f__Rhizobiaceae;g__Sinorhizobium;s__Sinorhizobium sp. NG07B
MAG141	GCF_002531775.1	76.7843	287	1385	2035449	k__Bacteria;p__Proteobacteria;c__Alphaproteobacteria;o__Hyphomicrobiales;f__Rhizobiaceae;g__Rhizobium;s__Rhizobium sp. H4
MAG141	GCF_018129415.1	76.7841	373	1385	2807651	k__Bacteria;p__Proteobacteria;c__Alphaproteobacteria;o__Hyphomicrobiales;f__Nitrobacteraceae;g__Bradyrhizobium;s__Bradyrhizobium sp. AUGA SZCCT0042
MAG141	GCF_000520875.1	76.784	287	1385	1033991	k__Bacteria;p__Proteobacteria;c__Alphaproteobacteria;o__Hyphomicrobiales;f__Rhizobiaceae;g__Rhizobium;s__Rhizobium leguminosarum
MAG141	GCF_002968555.1	76.784	299	1385	2093833	k__Bacteria;p__Proteobacteria;c__Alphaproteobacteria;o__Hyphomicrobiales;f__Rhizobiaceae;g__Neorhizobium;s__Neorhizobium sp. T6_25
MAG141	GCF_010692745.1	76.7831	334	1385	2708300	k__Bacteria;p__Proteobacteria;c__Alphaproteobacteria;o__Hyphomicrobiales;f__Methylobacteriaceae;g__Methylobacterium;s__Methylobacterium sp. BTF04
MAG141	GCF_008040005.1	76.7811	297	1385	2603896	k__Bacteria;p__Proteobacteria;c__Alphaproteobacteria;o__Hyphomicrobiales;f__Methylobacteriaceae;g__Methylobacterium;s__Methylobacterium sp. WL19
MAG141	GCF_001423325.1	76.781	361	1385	1736259	k__Bacteria;p__Proteobacteria;c__Alphaproteobacteria;o__Hyphomicrobiales;f__Methylobacteriaceae;g__Methylobacterium;s__Methylobacterium sp. Leaf113
MAG141	GCF_001422985.1	76.781	355	1385	1736260	k__Bacteria;p__Proteobacteria;c__Alphaproteobacteria;o__Hyphomicrobiales;f__Methylobacteriaceae;g__Methylobacterium;s__Methylobacterium sp. Leaf117
MAG141	GCF_000261005.1	76.7807	308	1385	794846	k__Bacteria;p__Proteobacteria;c__Alphaproteobacteria;o__Hyphomicrobiales;f__Rhizobiaceae;g__Sinorhizobium;s__Sinorhizobium sp. CCBAU 05631
MAG141	GCF_000379105.1	76.7797	614	1385	398261	k__Bacteria;p__Proteobacteria;c__Alphaproteobacteria;o__Hyphomicrobiales;f__Methylobacteriaceae;g__Methylobacterium;s__Methylobacterium sp. WSM2598
MAG141	GCF_018130345.1	76.7794	367	1385	2807669	k__Bacteria;p__Proteobacteria;c__Alphaproteobacteria;o__Hyphomicrobiales;f__Nitrobacteraceae;g__Bradyrhizobium;s__Bradyrhizobium sp. AUGA SZCCT0240
MAG141	GCF_017873095.1	76.779	294	1385	735519	k__Bacteria;p__Proteobacteria;c__Alphaproteobacteria;o__Hyphomicrobiales;f__Rhizobiaceae;g__Rhizobium;s__Rhizobium halophytocola
MAG141	GCF_017873135.1	76.7786	277	1385	508661	k__Bacteria;p__Proteobacteria;c__Alphaproteobacteria;o__Hyphomicrobiales;f__Rhizobiaceae;g__Rhizobium;s__Rhizobium herbae
MAG141	GCF_002531965.1	76.7783	343	1385	380	k__Bacteria;p__Proteobacteria;c__Alphaproteobacteria;o__Hyphomicrobiales;f__Rhizobiaceae;g__Sinorhizobium;s__Sinorhizobium fredii
MAG141	GCF_006440635.1	76.7759	366	1385	2589910	k__Bacteria;p__Proteobacteria;c__Alphaproteobacteria;o__Hyphomicrobiales;f__Phyllobacteriaceae;g__Mesorhizobium;s__Mesorhizobium sp. B2-6-7
MAG141	GCF_000688515.1	76.7754	329	1385	1120956	k__Bacteria;p__Proteobacteria;c__Alphaproteobacteria;o__Hyphomicrobiales;f__Afifellaceae;g__Afifella;s__Afifella pfennigii
MAG141	GCF_000261965.1	76.7749	324	1385	1128335	k__Bacteria;p__Proteobacteria;c__Alphaproteobacteria;o__Hyphomicrobiales;f__Rhizobiaceae;g__Sinorhizobium;s__Sinorhizobium fredii
MAG141	GCF_021398735.1	76.7743	562	1385	334852	k__Bacteria;p__Proteobacteria;c__Alphaproteobacteria;o__Hyphomicrobiales;f__Methylobacteriaceae;g__Methylobacterium;s__Methylobacterium oryzae
MAG141	GCF_005222915.1	76.7737	291	1385	2562307	k__Bacteria;p__Proteobacteria;c__Alphaproteobacteria;o__Hyphomicrobiales;f__Rhizobiaceae;g__Rhizobium;s__Rhizobium sp. FKL33
MAG141	GCF_022385315.1	76.7733	314	1385	2918527	k__Bacteria;p__Proteobacteria;c__Alphaproteobacteria;o__Hyphomicrobiales;f__Rhizobiaceae;g__Rhizobium;s__Rhizobium sp. K102
MAG141	GCF_019793455.1	76.7731	301	1385	2867516	k__Bacteria;p__Proteobacteria;c__Alphaproteobacteria;o__Hyphomicrobiales;f__Rhizobiaceae;g__Rhizobium;s__Rhizobium croatiense
MAG141	GCF_002531615.1	76.7723	302	1385	1184720	k__Bacteria;p__Proteobacteria;c__Alphaproteobacteria;o__Hyphomicrobiales;f__Rhizobiaceae;g__Rhizobium;s__Rhizobium anhuiense
MAG141	GCF_007992195.1	76.7722	508	1385	944322	k__Bacteria;p__Proteobacteria;c__Alphaproteobacteria;o__Hyphomicrobiales;f__Methylobacteriaceae;g__Methylobacterium;s__Methylobacterium oxalidis
MAG141	GCF_003432075.1	76.7717	290	1385	2303749	k__Bacteria;p__Proteobacteria;c__Alphaproteobacteria;o__Hyphomicrobiales;f__Rhizobiaceae;g__Shinella;s__Shinella sp. WSJ-2
MAG141	GCF_900113205.1	76.7712	337	1385	1855293	k__Bacteria;p__Proteobacteria;c__Alphaproteobacteria;o__Hyphomicrobiales;f__Rhizobiaceae;g__Ensifer;s__Ensifer sp. OV372
MAG141	GCF_000472425.1	76.77	341	1385	113395	k__Bacteria;p__Proteobacteria;c__Alphaproteobacteria;o__Hyphomicrobiales;f__Nitrobacteraceae;g__Bradyrhizobium;s__Bradyrhizobium sp. Tv2a-2
MAG141	GCF_006440835.1	76.7681	368	1385	2589919	k__Bacteria;p__Proteobacteria;c__Alphaproteobacteria;o__Hyphomicrobiales;f__Phyllobacteriaceae;g__Mesorhizobium;s__Mesorhizobium sp. B2-5-11
MAG141	GCF_001424705.1	76.7654	391	1385	1736385	k__Bacteria;p__Proteobacteria;c__Alphaproteobacteria;o__Hyphomicrobiales;f__Methylobacteriaceae;g__Methylobacterium;s__Methylobacterium sp. Leaf465
MAG141	GCF_000261845.1	76.7645	338	1385	1128329	k__Bacteria;p__Proteobacteria;c__Alphaproteobacteria;o__Hyphomicrobiales;f__Rhizobiaceae;g__Sinorhizobium;s__Sinorhizobium fredii
MAG141	GCF_004022825.1	76.7641	268	1385	2496677	k__Bacteria;p__Proteobacteria;c__Alphaproteobacteria;o__Hyphomicrobiales;f__Phyllobacteriaceae;g__Mesorhizobium;s__Mesorhizobium sp. M7A.F.Ca.CA.004.04.2.1
MAG141	GCF_001632995.1	76.7639	301	1385	2018689	k__Bacteria;p__Proteobacteria;c__Alphaproteobacteria;o__Hyphomicrobiales;f__Rhizobiaceae;g__Rhizobium;s__Rhizobium anhuiense
MAG141	GCF_000372105.1	76.7632	292	1385	935550	k__Bacteria;p__Proteobacteria;c__Alphaproteobacteria;o__Hyphomicrobiales;f__Rhizobiaceae;g__Rhizobium;s__Rhizobium leguminosarum
MAG141	GCF_018130065.1	76.7628	371	1385	2807661	k__Bacteria;p__Proteobacteria;c__Alphaproteobacteria;o__Hyphomicrobiales;f__Nitrobacteraceae;g__Bradyrhizobium;s__Bradyrhizobium sp. AUGA SZCCT0158
MAG141	GCF_024105655.1	76.7624	312	1385	2696467	k__Bacteria;p__Proteobacteria;c__Alphaproteobacteria;o__Hyphomicrobiales;f__Phyllobacteriaceae;g__Aliihoeflea;s__Aliihoeflea sp. 40Bstr573
MAG141	GCF_002968675.1	76.7615	305	1385	2093830	k__Bacteria;p__Proteobacteria;c__Alphaproteobacteria;o__Hyphomicrobiales;f__Rhizobiaceae;g__Neorhizobium;s__Neorhizobium sp. T25_13
MAG141	GCF_000769405.2	76.761	291	1385	386	k__Bacteria;p__Proteobacteria;c__Alphaproteobacteria;o__Hyphomicrobiales;f__Rhizobiaceae;g__Rhizobium;s__Rhizobium leguminosarum
MAG141	GCF_900103365.1	76.7609	375	1385	1882747	k__Bacteria;p__Proteobacteria;c__Alphaproteobacteria;o__Hyphomicrobiales;f__Nitrobacteraceae;g__Afipia;s__Afipia sp. GAS231
MAG141	GCF_001612535.1	76.7595	318	1385	384	k__Bacteria;p__Proteobacteria;c__Alphaproteobacteria;o__Hyphomicrobiales;f__Rhizobiaceae;g__Rhizobium;s__Rhizobium leguminosarum
MAG141	GCF_017167925.1	76.7594	533	1385	410	k__Bacteria;p__Proteobacteria;c__Alphaproteobacteria;o__Hyphomicrobiales;f__Methylobacteriaceae;g__Methylobacterium;s__Methylobacterium organophilum
MAG141	GCF_001461685.1	76.7591	317	1385	1358418	k__Bacteria;p__Proteobacteria;c__Alphaproteobacteria;o__Hyphomicrobiales;f__Rhizobiaceae;g__Sinorhizobium;s__Sinorhizobium sp. GL28
MAG141	GCF_000427745.1	76.7587	280	1385	1041156	k__Bacteria;p__Proteobacteria;c__Alphaproteobacteria;o__Hyphomicrobiales;f__Rhizobiaceae;g__Sinorhizobium;s__Sinorhizobium meliloti
MAG141	GCF_900103195.1	76.7578	471	1385	1502748	k__Bacteria;p__Proteobacteria;c__Alphaproteobacteria;o__Hyphomicrobiales;f__Methylobacteriaceae;g__Methylobacterium;s__Methylobacterium sp. UNC378MF
MAG141	GCF_002531855.1	76.757	279	1385	1538159	k__Bacteria;p__Proteobacteria;c__Alphaproteobacteria;o__Hyphomicrobiales;f__Rhizobiaceae;g__Rhizobium;s__Rhizobium hidalgonense
MAG141	GCF_014852185.1	76.757	331	1385	2769274	k__Bacteria;p__Proteobacteria;c__Alphaproteobacteria;o__Hyphomicrobiales;f__Rhizobiaceae;g__Ensifer;s__Ensifer sp. ENS07
MAG141	GCF_003697185.1	76.7568	488	1385	269660	k__Bacteria;p__Proteobacteria;c__Alphaproteobacteria;o__Hyphomicrobiales;f__Methylobacteriaceae;g__Methylobacterium;s__Methylobacterium brachiatum
MAG141	GCF_000261905.1	76.7567	341	1385	1128332	k__Bacteria;p__Proteobacteria;c__Alphaproteobacteria;o__Hyphomicrobiales;f__Rhizobiaceae;g__Sinorhizobium;s__Sinorhizobium fredii
MAG141	GCF_000519085.1	76.7567	289	1385	1101191	k__Bacteria;p__Proteobacteria;c__Alphaproteobacteria;o__Hyphomicrobiales;f__Methylobacteriaceae;g__Methylobacterium;s__Methylobacterium sp. 10
MAG141	GCF_018398895.1	76.7537	338	1385	2831780	k__Bacteria;p__Proteobacteria;c__Alphaproteobacteria;o__Hyphomicrobiales;f__Nitrobacteraceae;g__Bradyrhizobium;s__Bradyrhizobium sp. sBnM-33
MAG141	GCF_002917135.1	76.7521	383	1385	2044878	k__Bacteria;p__Proteobacteria;c__Alphaproteobacteria;o__Hyphomicrobiales;f__Methylobacteriaceae;g__Methylobacterium;s__Methylobacterium sp. V23
MAG141	GCF_014851775.1	76.7514	338	1385	2769293	k__Bacteria;p__Proteobacteria;c__Alphaproteobacteria;o__Hyphomicrobiales;f__Rhizobiaceae;g__Ensifer;s__Ensifer sp. ENS01
MAG141	GCF_014195045.1	76.7497	301	1385	2586985	k__Bacteria;p__Proteobacteria;c__Alphaproteobacteria;o__Hyphomicrobiales;f__Rhizobiaceae;g__Rhizobium;s__Rhizobium sp. BK591
MAG141	GCF_019805165.1	76.7489	441	1385	2494548	k__Bacteria;p__Proteobacteria;c__Alphaproteobacteria;o__Rhodospirillales;f__Azospirillaceae;g__Azospirillum;s__Azospirillum sp. 412522
MAG141	GCF_014197535.1	76.7469	284	1385	1138170	k__Bacteria;p__Proteobacteria;c__Alphaproteobacteria;o__Hyphomicrobiales;f__Rhizobiaceae;g__Rhizobium;s__Rhizobium aethiopicum
MAG141	GCF_920984675.1	76.7463	425	1385	2876562	k__Bacteria;p__Proteobacteria;c__Alphaproteobacteria;o__Hyphomicrobiales;f__Methylobacteriaceae;g__Methylobacterium;s__Methylobacterium sp. Leaf118
MAG141	GCF_000261885.1	76.7457	349	1385	1128331	k__Bacteria;p__Proteobacteria;c__Alphaproteobacteria;o__Hyphomicrobiales;f__Rhizobiaceae;g__Sinorhizobium;s__Sinorhizobium fredii
MAG141	GCF_001426045.1	76.7449	413	1385	1736250	k__Bacteria;p__Proteobacteria;c__Alphaproteobacteria;o__Hyphomicrobiales;f__Methylobacteriaceae;g__Methylobacterium;s__Methylobacterium sp. Leaf94
MAG141	GCF_001971665.1	76.7447	430	1385	408	k__Bacteria;p__Proteobacteria;c__Alphaproteobacteria;o__Hyphomicrobiales;f__Methylobacteriaceae;g__Methylorubrum;s__Methylorubrum extorquens
MAG141	GCF_001422125.1	76.7446	306	1385	1736241	k__Bacteria;p__Proteobacteria;c__Alphaproteobacteria;o__Hyphomicrobiales;f__Methylobacteriaceae;g__Methylobacterium;s__Methylobacterium sp. Leaf85
MAG141	GCF_014197345.1	76.7445	315	1385	2587094	k__Bacteria;p__Proteobacteria;c__Alphaproteobacteria;o__Hyphomicrobiales;f__Rhizobiaceae;g__Rhizobium;s__Rhizobium sp. BK008
MAG141	GCF_001693485.1	76.7439	357	1385	189873	k__Bacteria;p__Proteobacteria;c__Alphaproteobacteria;o__Hyphomicrobiales;f__Nitrobacteraceae;g__Bradyrhizobium;s__Bradyrhizobium sp. LMTR 3
MAG141	GCF_000510685.1	76.7431	287	1385	1708715	k__Bacteria;p__Proteobacteria;c__Alphaproteobacteria;o__Hyphomicrobiales;f__Rhizobiaceae;g__Ensifer;s__Ensifer aridi
MAG141	GCF_008040045.1	76.7429	519	1385	2603899	k__Bacteria;p__Proteobacteria;c__Alphaproteobacteria;o__Hyphomicrobiales;f__Methylobacteriaceae;g__Methylobacterium;s__Methylobacterium sp. WL8
MAG141	GCF_001927265.3	76.7426	295	1385	2081791	k__Bacteria;p__Proteobacteria;c__Alphaproteobacteria;o__Hyphomicrobiales;f__Rhizobiaceae;g__Rhizobium;s__Rhizobium ruizarguesonis
MAG141	GCF_014852035.1	76.7413	337	1385	2769283	k__Bacteria;p__Proteobacteria;c__Alphaproteobacteria;o__Hyphomicrobiales;f__Rhizobiaceae;g__Ensifer;s__Ensifer sp. ENS03
MAG141	GCF_001187535.1	76.7403	321	1385	1671795	k__Bacteria;p__Proteobacteria;c__Alphaproteobacteria;o__Hyphomicrobiales;f__Rhizobiaceae;g__Rhizobium;s__Rhizobium ecuadorense
MAG141	GCF_002982075.1	76.7401	359	1385	346911	k__Bacteria;p__Proteobacteria;c__Alphaproteobacteria;o__Hyphomicrobiales;f__Xanthobacteraceae;g__Labrys;s__Labrys okinawensis
MAG141	GCF_001676615.1	76.74	352	1385	1737983	k__Bacteria;p__Proteobacteria;c__Alphaproteobacteria;o__Hyphomicrobiales;f__Xanthobacteraceae;g__Labrys;s__Labrys sp. WJW
MAG141	GCF_014195245.1	76.7399	307	1385	2586989	k__Bacteria;p__Proteobacteria;c__Alphaproteobacteria;o__Hyphomicrobiales;f__Rhizobiaceae;g__Rhizobium;s__Rhizobium sp. BK619
MAG141	GCF_000419705.1	76.7395	296	1385	1041140	k__Bacteria;p__Proteobacteria;c__Alphaproteobacteria;o__Hyphomicrobiales;f__Rhizobiaceae;g__Rhizobium;s__Rhizobium leguminosarum
MAG141	GCF_000372205.1	76.7393	290	1385	935553	k__Bacteria;p__Proteobacteria;c__Alphaproteobacteria;o__Hyphomicrobiales;f__Rhizobiaceae;g__Rhizobium;s__Rhizobium leguminosarum
MAG141	GCF_005937885.2	76.7393	380	1385	2578114	k__Bacteria;p__Proteobacteria;c__Alphaproteobacteria;o__Hyphomicrobiales;f__Nitrobacteraceae;g__Bradyrhizobium;s__Bradyrhizobium sp. KBS0727
MAG141	GCF_003355565.1	76.7383	294	1385	2203782	k__Bacteria;p__Proteobacteria;c__Alphaproteobacteria;o__Hyphomicrobiales;f__Rhizobiaceae;g__Ensifer;s__Ensifer sp. M14
MAG141	GCF_001854385.1	76.7373	546	1385	1479019	k__Bacteria;p__Proteobacteria;c__Alphaproteobacteria;o__Hyphomicrobiales;f__Methylobacteriaceae;g__Methylobacterium;s__Methylobacterium sp. C1
MAG141	GCF_001262505.1	76.7372	372	1385	1692241	k__Bacteria;p__Proteobacteria;c__Alphaproteobacteria;o__Hyphomicrobiales;f__Rhizobiaceae;g__Shinella;s__Shinella sp. SUS2
MAG141	GCF_001267455.1	76.7372	372	1385	1692240	k__Bacteria;p__Proteobacteria;c__Alphaproteobacteria;o__Hyphomicrobiales;f__Rhizobiaceae;g__Shinella;s__Shinella sp. GWS1
MAG141	GCF_017741935.1	76.7362	284	1385	2819989	k__Bacteria;p__Proteobacteria;c__Alphaproteobacteria;o__Hyphomicrobiales;f__Rhizobiaceae;g__Rhizobium;s__Rhizobium sp. 16-449-1b
MAG141	GCF_000472865.1	76.7361	410	1385	1038860	k__Bacteria;p__Proteobacteria;c__Alphaproteobacteria;o__Hyphomicrobiales;f__Nitrobacteraceae;g__Bradyrhizobium;s__Bradyrhizobium elkanii
MAG141	GCF_002531825.1	76.7359	320	1385	2035450	k__Bacteria;p__Proteobacteria;c__Alphaproteobacteria;o__Hyphomicrobiales;f__Rhizobiaceae;g__Rhizobium;s__Rhizobium sp. J15
MAG141	GCF_000218265.1	76.7353	297	1385	707241	k__Bacteria;p__Proteobacteria;c__Alphaproteobacteria;o__Hyphomicrobiales;f__Rhizobiaceae;g__Sinorhizobium;s__Sinorhizobium meliloti
MAG141	GCF_021730615.1	76.7351	542	1385	2895977	k__Bacteria;p__Proteobacteria;c__Alphaproteobacteria;o__Hyphomicrobiales;f__Lichenibacteriaceae;g__Lichenibacterium;s__Lichenibacterium sp. 6Y81
MAG141	GCF_001461695.1	76.7348	350	1385	1230631	k__Bacteria;p__Proteobacteria;c__Alphaproteobacteria;o__Hyphomicrobiales;f__Rhizobiaceae;g__Sinorhizobium;s__Sinorhizobium fredii
MAG141	GCF_014852085.1	76.7348	346	1385	2769281	k__Bacteria;p__Proteobacteria;c__Alphaproteobacteria;o__Hyphomicrobiales;f__Rhizobiaceae;g__Ensifer;s__Ensifer sp. ENS04
MAG141	GCF_900108435.1	76.7342	562	1385	1502746	k__Bacteria;p__Proteobacteria;c__Alphaproteobacteria;o__Hyphomicrobiales;f__Methylobacteriaceae;g__Methylobacterium;s__Methylobacterium sp. 275MFSha3.1
MAG141	GCF_001424445.1	76.7334	564	1385	1736352	k__Bacteria;p__Proteobacteria;c__Alphaproteobacteria;o__Hyphomicrobiales;f__Methylobacteriaceae;g__Methylobacterium;s__Methylobacterium sp. Leaf361
MAG141	GCF_005937905.2	76.733	381	1385	2578113	k__Bacteria;p__Proteobacteria;c__Alphaproteobacteria;o__Hyphomicrobiales;f__Nitrobacteraceae;g__Bradyrhizobium;s__Bradyrhizobium sp. KBS0725
MAG141	GCF_004363955.1	76.7327	404	1385	1339210	k__Bacteria;p__Proteobacteria;c__Alphaproteobacteria;o__Hyphomicrobiales;f__Methylobacteriaceae;g__Enterovirga;s__Enterovirga rhinocerotis
MAG141	GCF_000423185.1	76.7325	558	1385	1122125	k__Bacteria;p__Proteobacteria;c__Alphaproteobacteria;o__Rhodospirillales;f__Rhodospirillaceae;g__Inquilinus;s__Inquilinus limosus
MAG141	GCF_001427045.1	76.7325	342	1385	1736558	k__Bacteria;p__Proteobacteria;c__Alphaproteobacteria;o__Hyphomicrobiales;f__Rhizobiaceae;g__Ensifer;s__Ensifer sp. Root558
MAG141	GCF_000083545.1	76.7315	433	1385	661410	k__Bacteria;p__Proteobacteria;c__Alphaproteobacteria;o__Hyphomicrobiales;f__Methylobacteriaceae;g__Methylorubrum;s__Methylorubrum extorquens
MAG141	GCF_009742725.1	76.7305	364	1385	2682096	k__Bacteria;p__Proteobacteria;c__Alphaproteobacteria;o__Hyphomicrobiales;f__Phyllobacteriaceae;g__Nitratireductor;s__Nitratireductor arenosus
MAG141	GCF_022179285.1	76.7292	526	1385	270350	k__Bacteria;p__Proteobacteria;c__Alphaproteobacteria;o__Hyphomicrobiales;f__Methylobacteriaceae;g__Methylobacterium;s__Methylobacterium hispanicum
MAG141	GCF_022179085.1	76.7287	355	1385	418708	k__Bacteria;p__Proteobacteria;c__Alphaproteobacteria;o__Hyphomicrobiales;f__Methylobacteriaceae;g__Methylobacterium;s__Methylobacterium aerolatum
MAG141	GCF_013114835.1	76.7283	344	1385	2721160	k__Bacteria;p__Proteobacteria;c__Alphaproteobacteria;o__Hyphomicrobiales;f__Nitrobacteraceae;g__Bradyrhizobium;s__Bradyrhizobium archetypum
MAG141	GCF_900107945.1	76.7266	555	1385	1761798	k__Bacteria;p__Proteobacteria;c__Alphaproteobacteria;o__Hyphomicrobiales;f__Methylobacteriaceae;g__Methylobacterium;s__Methylobacterium sp. 190mf
MAG141	GCF_022179385.1	76.7246	430	1385	767694	k__Bacteria;p__Proteobacteria;c__Alphaproteobacteria;o__Hyphomicrobiales;f__Methylobacteriaceae;g__Methylobacterium;s__Methylobacterium longum
MAG141	GCF_000364445.2	76.7242	477	1385	908290	k__Bacteria;p__Proteobacteria;c__Alphaproteobacteria;o__Hyphomicrobiales;f__Methylobacteriaceae;g__Methylobacterium;s__Methylobacterium mesophilicum
MAG141	GCF_002245285.1	76.7235	315	1385	1703972	k__Bacteria;p__Proteobacteria;c__Alphaproteobacteria;o__Hyphomicrobiales;f__Rhizobiaceae;g__Rhizobium;s__Rhizobium sp. N4311
MAG141	GCF_022829605.1	76.7231	400	1385	2836583	k__Bacteria;p__Proteobacteria;c__Alphaproteobacteria;o__Hyphomicrobiales;f__Methylobacteriaceae;g__Methylobacterium;s__Methylobacterium sp. E-065
MAG141	GCF_900110155.1	76.7228	553	1385	1502747	k__Bacteria;p__Proteobacteria;c__Alphaproteobacteria;o__Hyphomicrobiales;f__Methylobacteriaceae;g__Methylobacterium;s__Methylobacterium sp. UNC300MFChir4.1
MAG141	GCF_003997675.1	76.7224	313	1385	2496716	k__Bacteria;p__Proteobacteria;c__Alphaproteobacteria;o__Hyphomicrobiales;f__Phyllobacteriaceae;g__Mesorhizobium;s__Mesorhizobium sp. M7A.F.Ca.CA.004.05.2.1
MAG141	GCF_001423085.1	76.7221	399	1385	1736265	k__Bacteria;p__Proteobacteria;c__Alphaproteobacteria;o__Hyphomicrobiales;f__Methylobacteriaceae;g__Methylobacterium;s__Methylobacterium sp. Leaf125
MAG141	GCF_004683995.1	76.7218	410	1385	2562453	k__Bacteria;p__Proteobacteria;c__Alphaproteobacteria;o__Hyphomicrobiales;f__Methylobacteriaceae;g__Methylorubrum;s__Methylorubrum sp. Q1
MAG141	GCF_002531955.1	76.7217	339	1385	1324586	k__Bacteria;p__Proteobacteria;c__Alphaproteobacteria;o__Hyphomicrobiales;f__Rhizobiaceae;g__Rhizobium;s__Rhizobium sp. M10
MAG141	GCF_014197405.1	76.7207	310	1385	2587069	k__Bacteria;p__Proteobacteria;c__Alphaproteobacteria;o__Hyphomicrobiales;f__Rhizobiaceae;g__Rhizobium;s__Rhizobium sp. BK109
MAG141	GCF_000019725.1	76.7198	551	1385	426355	k__Bacteria;p__Proteobacteria;c__Alphaproteobacteria;o__Hyphomicrobiales;f__Methylobacteriaceae;g__Methylobacterium;s__Methylobacterium radiotolerans
MAG141	GCF_000969585.1	76.7197	298	1385	760136	k__Bacteria;p__Proteobacteria;c__Alphaproteobacteria;o__Hyphomicrobiales;f__Rhizobiaceae;g__Sinorhizobium;s__Sinorhizobium sp. PC2
MAG141	GCF_014199985.1	76.7197	440	1385	29427	k__Bacteria;p__Proteobacteria;c__Alphaproteobacteria;o__Hyphomicrobiales;f__Methylobacteriaceae;g__Methylorubrum;s__Methylorubrum rhodesianum
MAG141	GCF_017815515.1	76.7189	315	1385	1701758	k__Bacteria;p__Proteobacteria;c__Alphaproteobacteria;o__Hyphomicrobiales;f__Aurantimonadaceae;g__Aureimonas;s__Aureimonas populi
MAG141	GCF_008364685.1	76.7169	395	1385	2607286	k__Bacteria;p__Proteobacteria;c__Alphaproteobacteria;o__Hyphomicrobiales;f__Xanthobacteraceae;g__Xanthobacter;s__Xanthobacter oligotrophicus
MAG141	GCF_000985915.1	76.7168	298	1385	323656	k__Bacteria;p__Proteobacteria;c__Alphaproteobacteria;o__Hyphomicrobiales;f__Rhizobiaceae;g__Neorhizobium;s__Neorhizobium galegae
MAG141	GCF_014138435.1	76.7165	445	1385	107400	k__Bacteria;p__Proteobacteria;c__Alphaproteobacteria;o__Hyphomicrobiales;f__Methylobacteriaceae;g__Methylobacterium;s__Methylobacterium fujisawaense
MAG141	GCF_022179405.1	76.7153	313	1385	600331	k__Bacteria;p__Proteobacteria;c__Alphaproteobacteria;o__Hyphomicrobiales;f__Methylobacteriaceae;g__Methylobacterium;s__Methylobacterium marchantiae
MAG141	GCF_008329595.1	76.7144	446	1385	2024616	k__Bacteria;p__Proteobacteria;c__Alphaproteobacteria;o__Hyphomicrobiales;f__Methylobacteriaceae;g__Methylobacterium;s__Methylobacterium sp. P1-11
MAG141	GCF_004284735.1	76.7135	375	1385	2527671	k__Bacteria;p__Proteobacteria;c__Alphaproteobacteria;o__Hyphomicrobiales;f__Rhizobiaceae;g__Shinella;s__Shinella sp. JR1-6
MAG141	GCF_018130325.1	76.7132	381	1385	2807670	k__Bacteria;p__Proteobacteria;c__Alphaproteobacteria;o__Hyphomicrobiales;f__Nitrobacteraceae;g__Bradyrhizobium;s__Bradyrhizobium sp. AUGA SZCCT0274
MAG141	GCF_014197475.1	76.7117	294	1385	2587074	k__Bacteria;p__Proteobacteria;c__Alphaproteobacteria;o__Hyphomicrobiales;f__Rhizobiaceae;g__Rhizobium;s__Rhizobium sp. BK212
MAG141	GCF_001664485.1	76.7115	324	1385	1703969	k__Bacteria;p__Proteobacteria;c__Alphaproteobacteria;o__Hyphomicrobiales;f__Rhizobiaceae;g__Rhizobium;s__Rhizobium sp. N324
MAG141	GCF_017877035.1	76.7115	567	1385	2817859	k__Bacteria;p__Proteobacteria;c__Alphaproteobacteria;o__Hyphomicrobiales;f__Methylobacteriaceae;g__Methylobacterium;s__Methylobacterium sp. PvP109
MAG141	GCF_002531795.1	76.7097	293	1385	2035454	k__Bacteria;p__Proteobacteria;c__Alphaproteobacteria;o__Hyphomicrobiales;f__Rhizobiaceae;g__Rhizobium;s__Rhizobium sp. S9
MAG141	GCF_000383455.1	76.709	552	1385	1172187	k__Bacteria;p__Proteobacteria;c__Alphaproteobacteria;o__Hyphomicrobiales;f__Methylobacteriaceae;g__Methylobacterium;s__Methylobacterium sp. 285MFTsu5.1
MAG141	GCF_001664105.1	76.7079	315	1385	396	k__Bacteria;p__Proteobacteria;c__Alphaproteobacteria;o__Hyphomicrobiales;f__Rhizobiaceae;g__Rhizobium;s__Rhizobium phaseoli
MAG141	GCF_000496935.2	76.7063	384	1385	1410620	k__Bacteria;p__Proteobacteria;c__Alphaproteobacteria;o__Hyphomicrobiales;f__Rhizobiaceae;g__Shinella;s__Shinella sp. DD12
MAG141	GCF_001657485.1	76.7061	290	1385	1825933	k__Bacteria;p__Proteobacteria;c__Alphaproteobacteria;o__Hyphomicrobiales;f__Rhizobiaceae;g__Rhizobium;s__Rhizobium sp. WYCCWR10014
MAG141	GCF_017876975.1	76.7058	563	1385	2817858	k__Bacteria;p__Proteobacteria;c__Alphaproteobacteria;o__Hyphomicrobiales;f__Methylobacteriaceae;g__Methylobacterium;s__Methylobacterium sp. PvP105
MAG141	GCF_003116015.1	76.704	533	1385	716789	k__Bacteria;p__Proteobacteria;c__Alphaproteobacteria;o__Rhodospirillales;f__Azospirillaceae;g__Azospirillum;s__Azospirillum sp. TSO22-1
MAG141	GCF_900112625.1	76.7032	565	1385	1502776	k__Bacteria;p__Proteobacteria;c__Alphaproteobacteria;o__Hyphomicrobiales;f__Methylobacteriaceae;g__Methylobacterium;s__Methylobacterium sp. 13MFTsu3.1M2
MAG141	GCF_000427765.1	76.7017	309	1385	1041145	k__Bacteria;p__Proteobacteria;c__Alphaproteobacteria;o__Hyphomicrobiales;f__Rhizobiaceae;g__Rhizobium;s__Rhizobium leguminosarum
MAG141	GCF_017116865.1	76.7017	565	1385	2813779	k__Bacteria;p__Proteobacteria;c__Alphaproteobacteria;o__Hyphomicrobiales;f__Methylobacteriaceae;g__Methylobacterium;s__Methylobacterium sp. OT2
MAG141	GCF_003315135.1	76.7004	541	1385	1473586	k__Bacteria;p__Proteobacteria;c__Alphaproteobacteria;o__Hyphomicrobiales;f__Roseiarcaceae;g__Roseiarcus;s__Roseiarcus fermentans
MAG141	GCF_000023185.1	76.7001	297	1385	395491	k__Bacteria;p__Proteobacteria;c__Alphaproteobacteria;o__Hyphomicrobiales;f__Rhizobiaceae;g__Rhizobium;s__Rhizobium leguminosarum
MAG141	GCF_014635325.1	76.7001	334	1385	980631	k__Bacteria;p__Proteobacteria;c__Alphaproteobacteria;o__Hyphomicrobiales;f__Xanthobacteraceae;g__Azorhizobium;s__Azorhizobium oxalatiphilum
MAG141	GCF_001981325.1	76.6986	534	1385	31998	k__Bacteria;p__Proteobacteria;c__Alphaproteobacteria;o__Hyphomicrobiales;f__Methylobacteriaceae;g__Methylobacterium;s__Methylobacterium radiotolerans
MAG141	GCF_900116245.1	76.6986	555	1385	1761801	k__Bacteria;p__Proteobacteria;c__Alphaproteobacteria;o__Hyphomicrobiales;f__Methylobacteriaceae;g__Methylobacterium;s__Methylobacterium sp. yr668
MAG141	GCF_001426465.1	76.6985	343	1385	1736453	k__Bacteria;p__Proteobacteria;c__Alphaproteobacteria;o__Hyphomicrobiales;f__Rhizobiaceae;g__Ensifer;s__Ensifer sp. Root1312
MAG141	GCF_014852195.1	76.6984	337	1385	2769273	k__Bacteria;p__Proteobacteria;c__Alphaproteobacteria;o__Hyphomicrobiales;f__Rhizobiaceae;g__Ensifer;s__Ensifer sp. ENS08
MAG141	GCF_014642635.1	76.6972	474	1385	2027858	k__Bacteria;p__Proteobacteria;c__Alphaproteobacteria;o__Hyphomicrobiales;f__Aurantimonadaceae;g__Aureimonas;s__Aureimonas endophytica
MAG141	GCF_001695855.1	76.6971	312	1385	1120652	k__Bacteria;p__Proteobacteria;c__Alphaproteobacteria;o__Hyphomicrobiales;f__Rhizobiaceae;g__Ensifer;s__Ensifer sp. LC163
MAG141	GCF_014852205.1	76.6969	349	1385	2769276	k__Bacteria;p__Proteobacteria;c__Alphaproteobacteria;o__Hyphomicrobiales;f__Rhizobiaceae;g__Ensifer;s__Ensifer sp. ENS06
MAG141	GCF_013591995.1	76.6962	297	1385	2749833	k__Bacteria;p__Proteobacteria;c__Alphaproteobacteria;o__Hyphomicrobiales;f__Rhizobiaceae;g__Rhizobium;s__Rhizobium sp. WYCCWR 11146
MAG141	GCF_001423285.1	76.6941	403	1385	1736257	k__Bacteria;p__Proteobacteria;c__Alphaproteobacteria;o__Hyphomicrobiales;f__Methylobacteriaceae;g__Methylobacterium;s__Methylobacterium sp. Leaf111
MAG141	GCF_003173715.1	76.6932	461	1385	2202825	k__Bacteria;p__Proteobacteria;c__Alphaproteobacteria;o__Hyphomicrobiales;f__Methylobacteriaceae;g__Methylobacterium;s__Methylobacterium durans
MAG141	GCF_013416305.1	76.6932	289	1385	2749832	k__Bacteria;p__Proteobacteria;c__Alphaproteobacteria;o__Hyphomicrobiales;f__Rhizobiaceae;g__Rhizobium;s__Rhizobium sp. WYCCWR 11128
MAG141	GCF_000271785.1	76.6929	317	1385	754764	k__Bacteria;p__Proteobacteria;c__Alphaproteobacteria;o__Hyphomicrobiales;f__Rhizobiaceae;g__Rhizobium;s__Rhizobium leguminosarum
MAG141	GCF_004023105.1	76.6923	280	1385	2496771	k__Bacteria;p__Proteobacteria;c__Alphaproteobacteria;o__Hyphomicrobiales;f__Phyllobacteriaceae;g__Mesorhizobium;s__Mesorhizobium sp. M5C.F.Ca.IN.020.32.2.1
MAG141	GCF_014193215.1	76.6921	310	1385	2587070	k__Bacteria;p__Proteobacteria;c__Alphaproteobacteria;o__Hyphomicrobiales;f__Rhizobiaceae;g__Rhizobium;s__Rhizobium sp. BK112
MAG141	GCF_014197375.1	76.6916	304	1385	2587075	k__Bacteria;p__Proteobacteria;c__Alphaproteobacteria;o__Hyphomicrobiales;f__Rhizobiaceae;g__Rhizobium;s__Rhizobium sp. BK226
MAG141	GCF_001695865.1	76.6913	316	1385	1120653	k__Bacteria;p__Proteobacteria;c__Alphaproteobacteria;o__Hyphomicrobiales;f__Rhizobiaceae;g__Ensifer;s__Ensifer sp. LC384
MAG141	GCF_001675095.1	76.6903	315	1385	1703970	k__Bacteria;p__Proteobacteria;c__Alphaproteobacteria;o__Hyphomicrobiales;f__Rhizobiaceae;g__Rhizobium;s__Rhizobium sp. N541
MAG141	GCF_000268285.2	76.6887	296	1385	1128399	k__Bacteria;p__Proteobacteria;c__Alphaproteobacteria;o__Hyphomicrobiales;f__Rhizobiaceae;g__Rhizobium;s__Rhizobium phaseoli
MAG141	GCF_014196345.1	76.6883	348	1385	1176177	k__Bacteria;p__Proteobacteria;c__Alphaproteobacteria;o__Hyphomicrobiales;f__Methylobacteriaceae;g__Methylobacterium;s__Methylobacterium brachythecii
MAG141	GCF_000172695.2	76.6877	304	1385	2020311	k__Bacteria;p__Proteobacteria;c__Alphaproteobacteria;o__Hyphomicrobiales;f__Rhizobiaceae;g__Rhizobium;s__Rhizobium sp. Kim5
MAG141	GCF_001440385.1	76.6874	342	1385	1518501	k__Bacteria;p__Proteobacteria;c__Alphaproteobacteria;o__Hyphomicrobiales;f__Nitrobacteraceae;g__Bradyrhizobium;s__Bradyrhizobium valentinum
MAG141	GCF_001426365.1	76.6873	345	1385	1736449	k__Bacteria;p__Proteobacteria;c__Alphaproteobacteria;o__Hyphomicrobiales;f__Rhizobiaceae;g__Ensifer;s__Ensifer sp. Root1298
MAG141	GCF_016864575.1	76.6867	312	1385	2613770	k__Bacteria;p__Proteobacteria;c__Alphaproteobacteria;o__Hyphomicrobiales;f__Rhizobiaceae;g__Rhizobium;s__Rhizobium sp. BG4
MAG141	GCF_001664525.1	76.6866	296	1385	1703968	k__Bacteria;p__Proteobacteria;c__Alphaproteobacteria;o__Hyphomicrobiales;f__Rhizobiaceae;g__Rhizobium;s__Rhizobium sp. N871
MAG141	GCF_004016565.1	76.6863	334	1385	2494255	k__Bacteria;p__Proteobacteria;c__Alphaproteobacteria;o__Hyphomicrobiales;f__Rhizobiaceae;g__Rhizobium;s__Rhizobium sp. RMa-01
MAG141	GCF_001695905.1	76.6853	315	1385	1873715	k__Bacteria;p__Proteobacteria;c__Alphaproteobacteria;o__Hyphomicrobiales;f__Rhizobiaceae;g__Ensifer;s__Ensifer sp. LC54
MAG141	GCF_022179785.1	76.6847	464	1385	47958	k__Bacteria;p__Proteobacteria;c__Alphaproteobacteria;o__Hyphomicrobiales;f__Methylobacteriaceae;g__Methylorubrum;s__Methylorubrum thiocyanatum
MAG141	GCF_014203125.1	76.6839	458	1385	87461	k__Bacteria;p__Proteobacteria;c__Alphaproteobacteria;o__Hyphomicrobiales;f__Nitrobacteraceae;g__Rhodopseudomonas;s__Rhodopseudomonas rhenobacensis
MAG141	GCF_022829625.1	76.6834	439	1385	2836576	k__Bacteria;p__Proteobacteria;c__Alphaproteobacteria;o__Hyphomicrobiales;f__Methylobacteriaceae;g__Methylobacterium;s__Methylobacterium sp. E-046
MAG141	GCF_023093475.1	76.683	359	1385	2817058	k__Bacteria;p__Proteobacteria;c__Alphaproteobacteria;o__Hyphomicrobiales;f__Methylobacteriaceae;g__Methylobacterium;s__Methylobacterium sp. 37f
MAG141	GCF_022829725.1	76.6829	412	1385	2836549	k__Bacteria;p__Proteobacteria;c__Alphaproteobacteria;o__Hyphomicrobiales;f__Methylobacteriaceae;g__Methylobacterium;s__Methylobacterium sp. E-005
MAG141	GCF_001854685.1	76.6826	335	1385	1720346	k__Bacteria;p__Proteobacteria;c__Alphaproteobacteria;o__Hyphomicrobiales;f__Rhizobiaceae;g__Rhizobium;s__Rhizobium sp. RSm-3
MAG141	GCF_022179725.1	76.6816	436	1385	269069	k__Bacteria;p__Proteobacteria;c__Alphaproteobacteria;o__Hyphomicrobiales;f__Methylobacteriaceae;g__Methylorubrum;s__Methylorubrum aminovorans
MAG141	GCF_016148135.1	76.6811	449	1385	2478916	k__Bacteria;p__Proteobacteria;c__Alphaproteobacteria;o__Hyphomicrobiales;f__Methylobacteriaceae;g__Methylorubrum;s__Methylorubrum sp. DB1722
MAG141	GCF_000757795.1	76.6809	460	1385	693986	k__Bacteria;p__Proteobacteria;c__Alphaproteobacteria;o__Hyphomicrobiales;f__Methylobacteriaceae;g__Methylobacterium;s__Methylobacterium oryzae
MAG141	GCF_000731295.1	76.6796	284	1385	1028801	k__Bacteria;p__Proteobacteria;c__Alphaproteobacteria;o__Hyphomicrobiales;f__Rhizobiaceae;g__Neorhizobium;s__Neorhizobium galegae
MAG141	GCF_000382705.1	76.6795	387	1385	1121028	k__Bacteria;p__Proteobacteria;c__Alphaproteobacteria;o__Hyphomicrobiales;f__Aurantimonadaceae;g__Aureimonas;s__Aureimonas ureilytica
MAG141	GCF_004136315.1	76.6793	303	1385	2082387	k__Bacteria;p__Proteobacteria;c__Alphaproteobacteria;o__Hyphomicrobiales;f__Phyllobacteriaceae;g__Mesorhizobium;s__Mesorhizobium sp. Pch-S
MAG141	GCF_002211295.1	76.6774	334	1385	1764272	k__Bacteria;p__Proteobacteria;c__Alphaproteobacteria;o__Hyphomicrobiales;f__Rhizobiaceae;g__Rhizobium;s__Rhizobium sp. N122
MAG141	GCF_900116795.1	76.6753	457	1385	1502759	k__Bacteria;p__Proteobacteria;c__Alphaproteobacteria;o__Hyphomicrobiales;f__Methylobacteriaceae;g__Methylobacterium;s__Methylobacterium sp. UNCCL125
MAG141	GCF_004212675.1	76.6748	386	1385	1571195	k__Bacteria;p__Proteobacteria;c__Alphaproteobacteria;o__Hyphomicrobiales;f__Nitrobacteraceae;g__Bradyrhizobium;s__Bradyrhizobium sp. Leo121
MAG141	GCF_000419745.1	76.6747	292	1385	1041142	k__Bacteria;p__Proteobacteria;c__Alphaproteobacteria;o__Hyphomicrobiales;f__Rhizobiaceae;g__Rhizobium;s__Rhizobium leguminosarum
MAG141	GCF_003254375.1	76.6744	459	1385	739141	k__Bacteria;p__Proteobacteria;c__Alphaproteobacteria;o__Hyphomicrobiales;f__Methylobacteriaceae;g__Methylobacterium;s__Methylobacterium sp. XJLW
MAG141	GCF_000333475.1	76.6743	443	1385	95563	k__Bacteria;p__Proteobacteria;c__Alphaproteobacteria;o__Hyphomicrobiales;f__Methylobacteriaceae;g__Methylobacterium;s__Methylobacterium sp. B34
MAG141	GCF_002531805.1	76.6737	341	1385	2035453	k__Bacteria;p__Proteobacteria;c__Alphaproteobacteria;o__Hyphomicrobiales;f__Rhizobiaceae;g__Rhizobium;s__Rhizobium sp. M1
MAG141	GCF_001664465.1	76.6735	298	1385	1703965	k__Bacteria;p__Proteobacteria;c__Alphaproteobacteria;o__Hyphomicrobiales;f__Rhizobiaceae;g__Rhizobium;s__Rhizobium sp. N6212
MAG141	GCF_903970965.1	76.6734	320	1385	2744252	k__Bacteria;p__Proteobacteria;c__Alphaproteobacteria;o__Hyphomicrobiales;f__Aurantimonadaceae;g__Aureimonas;s__Aureimonas sp. ME7
MAG141	GCF_001664345.1	76.6733	297	1385	1703960	k__Bacteria;p__Proteobacteria;c__Alphaproteobacteria;o__Hyphomicrobiales;f__Rhizobiaceae;g__Rhizobium;s__Rhizobium sp. N113
MAG141	GCF_014193175.1	76.6724	313	1385	2587067	k__Bacteria;p__Proteobacteria;c__Alphaproteobacteria;o__Hyphomicrobiales;f__Rhizobiaceae;g__Rhizobium;s__Rhizobium sp. BK077
MAG141	GCF_004137685.1	76.6723	479	1385	2316528	k__Bacteria;p__Proteobacteria;c__Alphaproteobacteria;o__Hyphomicrobiales;f__Lichenibacteriaceae;g__Lichenibacterium;s__Lichenibacterium minor
MAG141	GCF_000745415.1	76.6722	455	1385	1449057	k__Bacteria;p__Proteobacteria;c__Alphaproteobacteria;o__Hyphomicrobiales;f__Methylobacteriaceae;g__Methylobacterium;s__Methylobacterium sp. UNCCL110
MAG141	GCF_001936175.1	76.6716	444	1385	418223	k__Bacteria;p__Proteobacteria;c__Alphaproteobacteria;o__Hyphomicrobiales;f__Methylobacteriaceae;g__Methylobacterium;s__Methylobacterium phyllosphaerae
MAG141	GCF_024704725.1	76.6715	306	1385	2932265	None
MAG141	GCF_001664265.1	76.6713	296	1385	1967781	k__Bacteria;p__Proteobacteria;c__Alphaproteobacteria;o__Hyphomicrobiales;f__Rhizobiaceae;g__Rhizobium;s__Rhizobium esperanzae
MAG141	GCF_008806385.1	76.6712	445	1385	553447	k__Bacteria;p__Proteobacteria;c__Alphaproteobacteria;o__Hyphomicrobiales;f__Methylobacteriaceae;g__Methylobacterium;s__Methylobacterium soli
MAG141	GCF_000816125.1	76.6708	309	1385	1432049	k__Bacteria;p__Proteobacteria;c__Alphaproteobacteria;o__Hyphomicrobiales;f__Rhizobiaceae;g__Rhizobium;s__Rhizobium etli
MAG141	GCF_014191355.1	76.6702	392	1385	2587064	k__Bacteria;p__Proteobacteria;c__Alphaproteobacteria;o__Hyphomicrobiales;f__Methylobacteriaceae;g__Methylobacterium;s__Methylobacterium sp. R2-1
MAG141	GCF_001297245.1	76.6695	317	1385	1538158	k__Bacteria;p__Proteobacteria;c__Alphaproteobacteria;o__Hyphomicrobiales;f__Rhizobiaceae;g__Rhizobium;s__Rhizobium acidisoli
MAG141	GCF_001664545.1	76.669	299	1385	1703967	k__Bacteria;p__Proteobacteria;c__Alphaproteobacteria;o__Hyphomicrobiales;f__Rhizobiaceae;g__Rhizobium;s__Rhizobium sp. N741
MAG141	GCF_900113485.1	76.6677	324	1385	582675	k__Bacteria;p__Proteobacteria;c__Alphaproteobacteria;o__Hyphomicrobiales;f__Methylobacteriaceae;g__Methylobacterium;s__Methylobacterium gossipiicola
MAG141	GCF_017357225.1	76.6676	300	1385	1138190	k__Bacteria;p__Proteobacteria;c__Alphaproteobacteria;o__Hyphomicrobiales;f__Rhizobiaceae;g__Rhizobium;s__Rhizobium binae
MAG141	GCF_003217325.1	76.6674	296	1385	99655	k__Bacteria;p__Proteobacteria;c__Alphaproteobacteria;o__Hyphomicrobiales;f__Nitrobacteraceae;g__Rhodopseudomonas;s__Rhodopseudomonas faecalis
MAG141	GCF_004137085.1	76.6671	472	1385	2316527	k__Bacteria;p__Proteobacteria;c__Alphaproteobacteria;o__Hyphomicrobiales;f__Lichenibacteriaceae;g__Lichenibacterium;s__Lichenibacterium ramalinae
MAG141	GCF_001429005.1	76.666	346	1385	1736611	k__Bacteria;p__Proteobacteria;c__Alphaproteobacteria;o__Hyphomicrobiales;f__Rhizobiaceae;g__Ensifer;s__Ensifer sp. Root954
MAG141	GCF_001664325.1	76.6656	299	1385	1703964	k__Bacteria;p__Proteobacteria;c__Alphaproteobacteria;o__Hyphomicrobiales;f__Rhizobiaceae;g__Rhizobium;s__Rhizobium sp. N621
MAG141	GCF_002002725.1	76.6655	293	1385	1945861	k__Bacteria;p__Proteobacteria;c__Alphaproteobacteria;o__Hyphomicrobiales;f__Rhizobiaceae;g__Sinorhizobium;s__Sinorhizobium sp. A49
MAG141	GCF_001422895.1	76.6654	304	1385	1736255	k__Bacteria;p__Proteobacteria;c__Alphaproteobacteria;o__Hyphomicrobiales;f__Methylobacteriaceae;g__Methylobacterium;s__Methylobacterium sp. Leaf106
MAG141	GCF_001693385.1	76.665	375	1385	1274631	k__Bacteria;p__Proteobacteria;c__Alphaproteobacteria;o__Hyphomicrobiales;f__Nitrobacteraceae;g__Bradyrhizobium;s__Bradyrhizobium icense
MAG141	GCF_023073815.1	76.6628	330	1385	2782631	k__Bacteria;p__Proteobacteria;c__Alphaproteobacteria;o__Hyphomicrobiales;f__Nitrobacteraceae;g__Bradyrhizobium;s__Bradyrhizobium sp. 157
MAG141	GCF_001664085.1	76.6607	300	1385	1703962	k__Bacteria;p__Proteobacteria;c__Alphaproteobacteria;o__Hyphomicrobiales;f__Rhizobiaceae;g__Rhizobium;s__Rhizobium sp. N1341
MAG141	GCF_002531725.1	76.66	305	1385	2035452	k__Bacteria;p__Proteobacteria;c__Alphaproteobacteria;o__Hyphomicrobiales;f__Rhizobiaceae;g__Rhizobium;s__Rhizobium sp. L43
MAG141	GCF_001463705.1	76.6592	408	1385	1638161	k__Bacteria;p__Proteobacteria;c__Alphaproteobacteria;o__Hyphomicrobiales;f__Aurantimonadaceae;g__Aureimonas;s__Aureimonas sp. AU12
MAG141	GCF_014652915.1	76.6588	533	1385	1633335	k__Bacteria;p__Proteobacteria;c__Alphaproteobacteria;o__Rhodospirillales;f__Thalassobaculaceae;g__Thalassobaculum;s__Thalassobaculum fulvum
MAG141	GCF_022179305.1	76.6581	403	1385	418707	k__Bacteria;p__Proteobacteria;c__Alphaproteobacteria;o__Hyphomicrobiales;f__Methylobacteriaceae;g__Methylobacterium;s__Methylobacterium iners
MAG141	GCF_020535545.1	76.6568	384	1385	2877940	k__Bacteria;p__Proteobacteria;c__Betaproteobacteria;o__Burkholderiales;f__Comamonadaceae;g__Kinneretia;s__Kinneretia sp. XES5
MAG141	GCF_000292525.1	76.6566	298	1385	1132836	k__Bacteria;p__Proteobacteria;c__Alphaproteobacteria;o__Hyphomicrobiales;f__Rhizobiaceae;g__Rhizobium;s__Rhizobium sp. CCGE 510
MAG141	GCF_000377565.1	76.6538	287	1385	1246459	k__Bacteria;p__Proteobacteria;c__Alphaproteobacteria;o__Hyphomicrobiales;f__Rhizobiaceae;g__Rhizobium;s__Rhizobium sp. 2MFCol3.1
MAG141	GCF_003985155.1	76.6536	301	1385	634290	k__Bacteria;p__Proteobacteria;c__Alphaproteobacteria;o__Hyphomicrobiales;f__Rhizobiaceae;g__Rhizobium;s__Rhizobium vallis
MAG141	GCF_000732195.1	76.6533	324	1385	690585	k__Bacteria;p__Proteobacteria;c__Alphaproteobacteria;o__Hyphomicrobiales;f__Rhizobiaceae;g__Neorhizobium;s__Neorhizobium vignae
MAG141	GCF_002117725.1	76.6528	297	1385	2020313	k__Bacteria;p__Proteobacteria;c__Alphaproteobacteria;o__Hyphomicrobiales;f__Rhizobiaceae;g__Rhizobium;s__Rhizobium sp. TAL182
MAG141	GCF_014195095.1	76.6514	315	1385	2586986	k__Bacteria;p__Proteobacteria;c__Alphaproteobacteria;o__Hyphomicrobiales;f__Rhizobiaceae;g__Rhizobium;s__Rhizobium sp. BK602
MAG141	GCF_001854885.1	76.6496	294	1385	1848292	k__Bacteria;p__Proteobacteria;c__Alphaproteobacteria;o__Hyphomicrobiales;f__Rhizobiaceae;g__Ensifer;s__Ensifer sp. LCM 4579
MAG141	GCF_019685125.1	76.6495	310	1385	2731097	k__Bacteria;p__Proteobacteria;c__Alphaproteobacteria;o__Hyphomicrobiales;f__Rhizobiaceae;g__Rhizobium;s__Rhizobium sp. NZLR10
MAG141	GCF_001675075.1	76.6489	321	1385	1703971	k__Bacteria;p__Proteobacteria;c__Alphaproteobacteria;o__Hyphomicrobiales;f__Rhizobiaceae;g__Rhizobium;s__Rhizobium sp. N941
MAG141	GCF_000427465.1	76.6479	279	1385	935557	k__Bacteria;p__Proteobacteria;c__Alphaproteobacteria;o__Hyphomicrobiales;f__Rhizobiaceae;g__Sinorhizobium;s__Sinorhizobium arboris
MAG141	GCF_004827385.1	76.6479	284	1385	2490847	k__Bacteria;p__Proteobacteria;c__Alphaproteobacteria;o__Hyphomicrobiales;f__Rhizobiaceae;g__Ensifer;s__Ensifer sp. MPMI2T
MAG141	GCF_000172795.2	76.6448	312	1385	2020312	k__Bacteria;p__Proteobacteria;c__Alphaproteobacteria;o__Hyphomicrobiales;f__Rhizobiaceae;g__Rhizobium;s__Rhizobium sp. CIAT894
MAG141	GCF_000172715.2	76.6439	316	1385	526949	k__Bacteria;p__Proteobacteria;c__Alphaproteobacteria;o__Hyphomicrobiales;f__Rhizobiaceae;g__Rhizobium;s__Rhizobium phaseoli
MAG141	GCF_002211395.1	76.6439	325	1385	1764273	k__Bacteria;p__Proteobacteria;c__Alphaproteobacteria;o__Hyphomicrobiales;f__Rhizobiaceae;g__Rhizobium;s__Rhizobium sp. R339
MAG141	GCF_018760785.1	76.6435	288	1385	2839985	k__Bacteria;p__Proteobacteria;c__Alphaproteobacteria;o__Hyphomicrobiales;f__Rhizobiaceae;g__Rhizobium;s__Rhizobium sp. CSW-27
MAG141	GCF_000372825.1	76.6433	333	1385	1101192	k__Bacteria;p__Proteobacteria;c__Alphaproteobacteria;o__Hyphomicrobiales;f__Methylobacteriaceae;g__Methylobacterium;s__Methylobacterium sp. 77
MAG141	GCF_003425685.1	76.6422	311	1385	2171756	k__Bacteria;p__Proteobacteria;c__Alphaproteobacteria;o__Hyphomicrobiales;f__Rhizobiaceae;g__Rhizobium;s__Rhizobium terrae
MAG141	GCF_009765775.1	76.6402	278	1385	1641855	k__Bacteria;p__Proteobacteria;c__Alphaproteobacteria;o__Hyphomicrobiales;f__Beijerinckiaceae;g__Beijerinckia;s__Beijerinckia sp. L45
MAG141	GCF_000375705.1	76.6393	293	1385	1079454	k__Bacteria;p__Proteobacteria;c__Alphaproteobacteria;o__Hyphomicrobiales;f__Rhizobiaceae;g__Rhizobium;s__Rhizobium leguminosarum
MAG141	GCF_000385155.1	76.6379	295	1385	936136	k__Bacteria;p__Proteobacteria;c__Alphaproteobacteria;o__Hyphomicrobiales;f__Rhizobiaceae;g__Rhizobium;s__Rhizobium leguminosarum
MAG141	GCF_002211305.1	76.6376	325	1385	1764274	k__Bacteria;p__Proteobacteria;c__Alphaproteobacteria;o__Hyphomicrobiales;f__Rhizobiaceae;g__Rhizobium;s__Rhizobium sp. R634
MAG141	GCF_001429125.1	76.6371	351	1385	1736597	k__Bacteria;p__Proteobacteria;c__Alphaproteobacteria;o__Hyphomicrobiales;f__Rhizobiaceae;g__Ensifer;s__Ensifer sp. Root74
MAG141	GCF_014656355.1	76.6369	280	1385	1576911	k__Bacteria;p__Proteobacteria;c__Alphaproteobacteria;o__Hyphomicrobiales;f__Chelatococcaceae;g__Camelimonas;s__Camelimonas fluminis
MAG141	GCF_002885915.1	76.6361	286	1385	2037901	k__Bacteria;p__Proteobacteria;c__Alphaproteobacteria;o__Hyphomicrobiales;f__Rhizobiaceae;g__Sinorhizobium;s__Sinorhizobium sp. M4_45
MAG141	GCF_003115895.1	76.6347	452	1385	709813	k__Bacteria;p__Proteobacteria;c__Alphaproteobacteria;o__Rhodospirillales;f__Azospirillaceae;g__Azospirillum;s__Azospirillum sp. TSA6c
MAG141	GCF_004923315.1	76.6346	421	1385	709810	k__Bacteria;p__Proteobacteria;c__Alphaproteobacteria;o__Rhodospirillales;f__Azospirillaceae;g__Azospirillum;s__Azospirillum sp. TSA2s
MAG141	GCF_015500075.1	76.6333	327	1385	2654248	k__Bacteria;p__Proteobacteria;c__Alphaproteobacteria;o__Hyphomicrobiales;f__Phyllobacteriaceae;g__Mesorhizobium;s__Mesorhizobium sp. INR15
MAG141	GCF_013114825.1	76.6328	311	1385	2721161	k__Bacteria;p__Proteobacteria;c__Alphaproteobacteria;o__Hyphomicrobiales;f__Nitrobacteraceae;g__Bradyrhizobium;s__Bradyrhizobium australiense
MAG141	GCF_000517605.1	76.6308	290	1385	754523	k__Bacteria;p__Proteobacteria;c__Alphaproteobacteria;o__Hyphomicrobiales;f__Rhizobiaceae;g__Rhizobium;s__Rhizobium leguminosarum
MAG141	GCF_022138605.1	76.6284	318	1385	2744465	k__Bacteria;p__Proteobacteria;c__Alphaproteobacteria;o__Hyphomicrobiales;f__Xanthobacteraceae;g__Xanthobacter;s__Xanthobacter sp. NM-25
MAG141	GCF_001442755.1	76.6279	358	1385	1349819	k__Bacteria;p__Proteobacteria;c__Alphaproteobacteria;o__Hyphomicrobiales;f__Aurantimonadaceae;g__Aureimonas;s__Aureimonas sp. AU20
MAG141	GCF_009176975.1	76.6279	300	1385	2495496	k__Bacteria;p__Proteobacteria;c__Alphaproteobacteria;o__Hyphomicrobiales;f__Aurantimonadaceae;g__Aureimonas;s__Aureimonas psammosilenae
MAG141	GCF_000020265.1	76.6272	308	1385	491916	k__Bacteria;p__Proteobacteria;c__Alphaproteobacteria;o__Hyphomicrobiales;f__Rhizobiaceae;g__Rhizobium;s__Rhizobium etli
MAG141	GCF_013087625.1	76.627	304	1385	2692317	k__Bacteria;p__Proteobacteria;c__Alphaproteobacteria;o__Hyphomicrobiales;f__Rhizobiaceae;g__Rhizobium;s__Rhizobium changzhiense
MAG141	GCF_000430465.3	76.6256	306	1385	754521	k__Bacteria;p__Proteobacteria;c__Alphaproteobacteria;o__Hyphomicrobiales;f__Rhizobiaceae;g__Rhizobium;s__Rhizobium leguminosarum
MAG141	GCF_001422815.1	76.6244	277	1385	1736247	k__Bacteria;p__Proteobacteria;c__Alphaproteobacteria;o__Hyphomicrobiales;f__Methylobacteriaceae;g__Methylobacterium;s__Methylobacterium sp. Leaf91
MAG141	GCF_003201865.1	76.6227	429	1385	1938755	k__Bacteria;p__Proteobacteria;c__Alphaproteobacteria;o__Hyphomicrobiales;f__Methylobacteriaceae;g__Methylobacterium;s__Methylobacterium sp. B4
MAG141	GCF_000194195.1	76.6189	308	1385	993047	k__Bacteria;p__Proteobacteria;c__Alphaproteobacteria;o__Hyphomicrobiales;f__Rhizobiaceae;g__Rhizobium;s__Rhizobium etli
MAG141	GCF_000282095.2	76.6188	310	1385	1144310	k__Bacteria;p__Proteobacteria;c__Alphaproteobacteria;o__Hyphomicrobiales;f__Rhizobiaceae;g__Rhizobium;s__Rhizobium sp. CF080
MAG141	GCF_022829685.1	76.6176	331	1385	2836575	k__Bacteria;p__Proteobacteria;c__Alphaproteobacteria;o__Hyphomicrobiales;f__Methylobacteriaceae;g__Methylobacterium;s__Methylobacterium sp. E-045
MAG141	GCF_013087605.1	76.617	280	1385	158891	k__Bacteria;p__Proteobacteria;c__Alphaproteobacteria;o__Hyphomicrobiales;f__Rhizobiaceae;g__Rhizobium;s__Rhizobium indigoferae
MAG141	GCF_002968795.1	76.6135	314	1385	2093828	k__Bacteria;p__Proteobacteria;c__Alphaproteobacteria;o__Hyphomicrobiales;f__Rhizobiaceae;g__Neorhizobium;s__Neorhizobium tomejilense
MAG141	GCF_022179065.1	76.6135	332	1385	333297	k__Bacteria;p__Proteobacteria;c__Alphaproteobacteria;o__Hyphomicrobiales;f__Methylobacteriaceae;g__Methylobacterium;s__Methylobacterium adhaesivum
MAG141	GCF_013340935.1	76.6083	428	1385	328839	k__Bacteria;p__Proteobacteria;c__Alphaproteobacteria;o__Rhodospirillales;f__Azospirillaceae;g__Azospirillum;s__Azospirillum melinis
MAG141	GCF_009601505.1	76.6067	284	1385	110322	k__Bacteria;p__Proteobacteria;c__Alphaproteobacteria;o__Hyphomicrobiales;f__Rhizobiaceae;g__Sinorhizobium;s__Sinorhizobium terangae
MAG141	GCF_001315015.1	76.6056	383	1385	192	k__Bacteria;p__Proteobacteria;c__Alphaproteobacteria;o__Rhodospirillales;f__Azospirillaceae;g__Azospirillum;s__Azospirillum brasilense
MAG141	GCF_023156505.1	76.6056	311	1385	2933272	k__Bacteria;p__Proteobacteria;c__Alphaproteobacteria;o__Hyphomicrobiales;f__Stappiaceae;g__Roseibium;s__Roseibium sp. CAU 1639
MAG141	GCF_000375585.1	76.6046	292	1385	1041151	k__Bacteria;p__Proteobacteria;c__Alphaproteobacteria;o__Hyphomicrobiales;f__Rhizobiaceae;g__Sinorhizobium;s__Sinorhizobium meliloti
MAG141	GCF_001664145.1	76.6045	303	1385	1703966	k__Bacteria;p__Proteobacteria;c__Alphaproteobacteria;o__Hyphomicrobiales;f__Rhizobiaceae;g__Rhizobium;s__Rhizobium sp. N731
MAG141	GCF_001664305.1	76.6045	303	1385	1703961	k__Bacteria;p__Proteobacteria;c__Alphaproteobacteria;o__Hyphomicrobiales;f__Rhizobiaceae;g__Rhizobium;s__Rhizobium sp. N1314
MAG141	GCF_006516965.1	76.6043	255	1385	2590452	k__Bacteria;p__Proteobacteria;c__Alphaproteobacteria;o__Hyphomicrobiales;f__Rhizobiaceae;g__Pararhizobium;s__Pararhizobium mangrovi
MAG141	GCF_000515375.1	76.6033	288	1385	754520	k__Bacteria;p__Proteobacteria;c__Alphaproteobacteria;o__Hyphomicrobiales;f__Rhizobiaceae;g__Rhizobium;s__Rhizobium leguminosarum
MAG141	GCF_000698845.1	76.6004	325	1385	1301032	k__Bacteria;p__Proteobacteria;c__Alphaproteobacteria;o__Hyphomicrobiales;f__Rhizobiaceae;g__Rhizobium;s__Rhizobium sp. IE4771
MAG141	GCF_021168455.1	76.6004	301	1385	2901226	k__Bacteria;p__Proteobacteria;c__Alphaproteobacteria;o__Hyphomicrobiales;f__Rhizobiaceae;g__Rhizobium;s__Rhizobium sp. DKSPLA3
MAG141	GCF_017876115.1	76.5959	450	1385	488438	k__Bacteria;p__Proteobacteria;c__Alphaproteobacteria;o__Rhodospirillales;f__Azospirillaceae;g__Azospirillum;s__Azospirillum picis
MAG141	GCF_014158035.1	76.595	318	1385	2758439	k__Bacteria;p__Proteobacteria;c__Alphaproteobacteria;o__Hyphomicrobiales;f__Rhizobiaceae;g__Rhizobium;s__Rhizobium sp. G21
MAG141	GCF_003938655.1	76.5945	279	1385	574561	k__Bacteria;p__Proteobacteria;c__Alphaproteobacteria;o__Hyphomicrobiales;f__Rhizobiaceae;g__Rhizobium;s__Rhizobium pisi
MAG141	GCF_013283645.1	76.5938	281	1385	520838	k__Bacteria;p__Proteobacteria;c__Alphaproteobacteria;o__Hyphomicrobiales;f__Rhizobiaceae;g__Ensifer;s__Ensifer psoraleae
MAG141	GCF_019685155.1	76.5935	316	1385	2731099	k__Bacteria;p__Proteobacteria;c__Alphaproteobacteria;o__Hyphomicrobiales;f__Rhizobiaceae;g__Rhizobium;s__Rhizobium sp. NZLR1b
MAG141	GCF_017357385.1	76.5932	319	1385	2731096	k__Bacteria;p__Proteobacteria;c__Alphaproteobacteria;o__Hyphomicrobiales;f__Rhizobiaceae;g__Rhizobium;s__Rhizobium sp. NZLR1
MAG141	GCF_002211285.1	76.5929	317	1385	1764275	k__Bacteria;p__Proteobacteria;c__Alphaproteobacteria;o__Hyphomicrobiales;f__Rhizobiaceae;g__Rhizobium;s__Rhizobium sp. R635
MAG141	GCF_003115975.1	76.5927	420	1385	652764	k__Bacteria;p__Proteobacteria;c__Alphaproteobacteria;o__Rhodospirillales;f__Azospirillaceae;g__Azospirillum;s__Azospirillum sp. TSH100
MAG141	GCF_000022685.1	76.5914	448	1385	272630	k__Bacteria;p__Proteobacteria;c__Alphaproteobacteria;o__Hyphomicrobiales;f__Methylobacteriaceae;g__Methylorubrum;s__Methylorubrum extorquens
MAG141	GCF_000427945.1	76.5911	303	1385	1041143	k__Bacteria;p__Proteobacteria;c__Alphaproteobacteria;o__Hyphomicrobiales;f__Rhizobiaceae;g__Rhizobium;s__Rhizobium leguminosarum
MAG141	GCF_018596315.1	76.5906	382	1385	2836178	k__Bacteria;p__Proteobacteria;c__Alphaproteobacteria;o__Hyphomicrobiales;f__Nitrobacteraceae;g__Bradyrhizobium;s__Bradyrhizobium sp. SRL28
MAG141	GCF_000517045.1	76.5893	292	1385	754518	k__Bacteria;p__Proteobacteria;c__Alphaproteobacteria;o__Hyphomicrobiales;f__Rhizobiaceae;g__Rhizobium;s__Rhizobium leguminosarum
MAG141	GCF_011762225.1	76.5884	301	1385	1538102	k__Bacteria;p__Proteobacteria;c__Alphaproteobacteria;o__Hyphomicrobiales;f__Beijerinckiaceae;g__Pseudochelatococcus;s__Pseudochelatococcus lubricantis
MAG141	GCF_002008165.1	76.5883	284	1385	1076926	k__Bacteria;p__Proteobacteria;c__Alphaproteobacteria;o__Hyphomicrobiales;f__Rhizobiaceae;g__Rhizobium;s__Rhizobium laguerreae
MAG141	GCF_023006465.1	76.588	278	1385	2908925	k__Bacteria;p__Proteobacteria;c__Alphaproteobacteria;o__Hyphomicrobiales;f__Rhizobiaceae;g__Rhizobium;s__Rhizobium sp. PRIMUS64
MAG141	GCF_000935205.1	76.5871	346	1385	1076	k__Bacteria;p__Proteobacteria;c__Alphaproteobacteria;o__Hyphomicrobiales;f__Nitrobacteraceae;g__Rhodopseudomonas;s__Rhodopseudomonas palustris
MAG141	GCF_019684975.1	76.5865	306	1385	2731103	k__Bacteria;p__Proteobacteria;c__Alphaproteobacteria;o__Hyphomicrobiales;f__Rhizobiaceae;g__Rhizobium;s__Rhizobium sp. NZLR5
MAG141	GCF_000021345.1	76.5851	320	1385	395492	k__Bacteria;p__Proteobacteria;c__Alphaproteobacteria;o__Hyphomicrobiales;f__Rhizobiaceae;g__Rhizobium;s__Rhizobium leguminosarum
MAG141	GCF_001440415.1	76.5845	344	1385	1300035	k__Bacteria;p__Proteobacteria;c__Alphaproteobacteria;o__Hyphomicrobiales;f__Nitrobacteraceae;g__Bradyrhizobium;s__Bradyrhizobium retamae
MAG141	GCF_004342335.1	76.584	280	1385	2135651	k__Bacteria;p__Proteobacteria;c__Alphaproteobacteria;o__Hyphomicrobiales;f__Rhizobiaceae;g__Rhizobium;s__Rhizobium sp. PP-F2F-G48
MAG141	GCF_013087615.1	76.582	298	1385	2692316	k__Bacteria;p__Proteobacteria;c__Alphaproteobacteria;o__Hyphomicrobiales;f__Rhizobiaceae;g__Rhizobium;s__Rhizobium sp. WYCCWR 11152
MAG141	GCF_009755765.1	76.582	284	1385	385	k__Bacteria;p__Proteobacteria;c__Alphaproteobacteria;o__Hyphomicrobiales;f__Rhizobiaceae;g__Rhizobium;s__Rhizobium leguminosarum
MAG141	GCF_003130795.1	76.5797	498	1385	2202148	k__Bacteria;p__Proteobacteria;c__Alphaproteobacteria;o__Rhodospirillales;f__Azospirillaceae;g__Azospirillum;s__Azospirillum thermophilum
MAG141	GCF_000021845.1	76.5791	436	1385	440085	k__Bacteria;p__Proteobacteria;c__Alphaproteobacteria;o__Hyphomicrobiales;f__Methylobacteriaceae;g__Methylorubrum;s__Methylorubrum extorquens
MAG141	GCF_009708035.1	76.5786	261	1385	2665159	k__Bacteria;p__Proteobacteria;c__Alphaproteobacteria;o__Hyphomicrobiales;f__Hyphomicrobiaceae;g__Hyphomicrobium;s__Hyphomicrobium album
MAG141	GCF_022829465.1	76.5776	389	1385	2836648	k__Bacteria;p__Proteobacteria;c__Alphaproteobacteria;o__Hyphomicrobiales;f__Methylobacteriaceae;g__Methylobacterium;s__Methylobacterium sp. J-067
MAG141	GCF_019685015.1	76.5769	307	1385	2731101	k__Bacteria;p__Proteobacteria;c__Alphaproteobacteria;o__Hyphomicrobiales;f__Rhizobiaceae;g__Rhizobium;s__Rhizobium sp. NZLR3b
MAG141	GCF_018398875.1	76.5756	362	1385	2831781	k__Bacteria;p__Proteobacteria;c__Alphaproteobacteria;o__Hyphomicrobiales;f__Nitrobacteraceae;g__Bradyrhizobium;s__Bradyrhizobium sp. sGM-13
MAG141	GCF_017742835.1	76.5748	319	1385	2820278	k__Bacteria;p__Proteobacteria;c__Alphaproteobacteria;o__Hyphomicrobiales;f__Hyphomicrobiaceae;g__Aquabacter;s__Aquabacter sp. L1I39
MAG141	GCF_002406495.1	76.5729	315	1385	1535245	k__Bacteria;p__Proteobacteria;c__Alphaproteobacteria;o__Hyphomicrobiales;f__Rhizobiaceae;g__Rhizobium;s__Rhizobium sophoriradicis
MAG141	GCF_000379005.1	76.5725	293	1385	936350	k__Bacteria;p__Proteobacteria;c__Alphaproteobacteria;o__Hyphomicrobiales;f__Rhizobiaceae;g__Rhizobium;s__Rhizobium leguminosarum
MAG141	GCF_019685295.1	76.5718	290	1385	2731115	k__Bacteria;p__Proteobacteria;c__Alphaproteobacteria;o__Hyphomicrobiales;f__Rhizobiaceae;g__Rhizobium;s__Rhizobium sp. NLR22b
MAG141	GCF_001463785.1	76.5702	350	1385	1637747	k__Bacteria;p__Proteobacteria;c__Alphaproteobacteria;o__Hyphomicrobiales;f__Aurantimonadaceae;g__Aureimonas;s__Aureimonas sp. AU40
MAG141	GCF_022899935.1	76.5699	297	1385	1817964	k__Bacteria;p__Proteobacteria;c__Alphaproteobacteria;o__Hyphomicrobiales;f__Rhizobiaceae;g__Shinella;s__Shinella curvata
MAG141	GCF_022138625.1	76.5689	324	1385	2744461	k__Bacteria;p__Proteobacteria;c__Alphaproteobacteria;o__Hyphomicrobiales;f__Xanthobacteraceae;g__Xanthobacter;s__Xanthobacter sp. NFM-26
MAG141	GCF_017876095.1	76.5655	539	1385	1720247	k__Bacteria;p__Proteobacteria;c__Alphaproteobacteria;o__Rhodospirillales;f__Azospirillaceae;g__Azospirillum;s__Azospirillum agricola
MAG141	GCF_017876155.1	76.5608	470	1385	416170	k__Bacteria;p__Proteobacteria;c__Alphaproteobacteria;o__Rhodospirillales;f__Azospirillaceae;g__Azospirillum;s__Azospirillum rugosum
MAG141	GCF_016595245.1	76.5605	497	1385	2800326	k__Bacteria;p__Proteobacteria;c__Alphaproteobacteria;o__Rhodospirillales;f__Azospirillaceae;g__Azospirillum;s__Azospirillum sp. YIM B02556
MAG141	GCF_002008365.1	76.5587	291	1385	754774	k__Bacteria;p__Proteobacteria;c__Alphaproteobacteria;o__Hyphomicrobiales;f__Rhizobiaceae;g__Rhizobium;s__Rhizobium leguminosarum
MAG141	GCF_003985135.1	76.5506	293	1385	573179	k__Bacteria;p__Proteobacteria;c__Alphaproteobacteria;o__Hyphomicrobiales;f__Rhizobiaceae;g__Rhizobium;s__Rhizobium fabae
MAG141	GCF_000404045.1	76.5488	380	1385	1262469	k__Bacteria;p__Proteobacteria;c__Alphaproteobacteria;o__Rhodospirillales;f__Azospirillaceae;g__Azospirillum;s__Azospirillum brasilense
MAG141	GCF_017948245.1	76.5483	293	1385	2731112	k__Bacteria;p__Proteobacteria;c__Alphaproteobacteria;o__Hyphomicrobiales;f__Rhizobiaceae;g__Rhizobium;s__Rhizobium sp. NLR16a
MAG141	GCF_000373425.1	76.5478	292	1385	1041141	k__Bacteria;p__Proteobacteria;c__Alphaproteobacteria;o__Hyphomicrobiales;f__Rhizobiaceae;g__Rhizobium;s__Rhizobium leguminosarum
MAG141	GCF_008365135.1	76.5461	428	1385	2607285	k__Bacteria;p__Proteobacteria;c__Alphaproteobacteria;o__Rhodospirillales;f__Azospirillaceae;g__Azospirillum;s__Azospirillum sp. Sh1
MAG141	GCF_003116095.1	76.5452	537	1385	716796	k__Bacteria;p__Proteobacteria;c__Alphaproteobacteria;o__Rhodospirillales;f__Azospirillaceae;g__Azospirillum;s__Azospirillum sp. TSO35-2
MAG141	GCF_019685035.1	76.5446	313	1385	2731102	k__Bacteria;p__Proteobacteria;c__Alphaproteobacteria;o__Hyphomicrobiales;f__Rhizobiaceae;g__Rhizobium;s__Rhizobium sp. NZLR4b
MAG141	GCF_005502455.1	76.5437	370	1385	2502246	k__Bacteria;p__Proteobacteria;c__Alphaproteobacteria;o__Hyphomicrobiales;f__Methylobacteriaceae;g__Methylobacterium;s__Methylobacterium sp. L1A1
MAG141	GCF_019685185.1	76.5428	280	1385	2731117	k__Bacteria;p__Proteobacteria;c__Alphaproteobacteria;o__Hyphomicrobiales;f__Rhizobiaceae;g__Rhizobium;s__Rhizobium sp. NLR4a
MAG141	GCF_014192915.1	76.541	423	1385	2587012	k__Bacteria;p__Proteobacteria;c__Alphaproteobacteria;o__Rhodospirillales;f__Azospirillaceae;g__Azospirillum;s__Azospirillum sp. OGB3
MAG141	GCF_019685235.1	76.5373	291	1385	2731119	k__Bacteria;p__Proteobacteria;c__Alphaproteobacteria;o__Hyphomicrobiales;f__Rhizobiaceae;g__Rhizobium;s__Rhizobium sp. NLR8a
MAG141	GCF_014193135.1	76.5359	279	1385	2587095	k__Bacteria;p__Proteobacteria;c__Alphaproteobacteria;o__Hyphomicrobiales;f__Rhizobiaceae;g__Rhizobium;s__Rhizobium sp. BK049
MAG141	GCF_003233655.1	76.5357	442	1385	682998	k__Bacteria;p__Proteobacteria;c__Alphaproteobacteria;o__Rhodospirillales;f__Azospirillaceae;g__Azospirillum;s__Azospirillum ramasamyi
MAG141	GCF_019685345.1	76.5357	284	1385	2731111	k__Bacteria;p__Proteobacteria;c__Alphaproteobacteria;o__Hyphomicrobiales;f__Rhizobiaceae;g__Rhizobium;s__Rhizobium sp. NLR15a
MAG141	GCF_004346185.1	76.5351	391	1385	933073	k__Bacteria;p__Proteobacteria;c__Alphaproteobacteria;o__Hyphomicrobiales;f__Hyphomicrobiaceae;g__Aquabacter;s__Aquabacter spiritensis
MAG141	GCF_014596085.1	76.5328	386	1385	2752310	k__Bacteria;p__Proteobacteria;c__Alphaproteobacteria;o__Rhodospirillales;f__Azospirillaceae;g__Azospirillum;s__Azospirillum tabaci
MAG141	GCF_022829295.1	76.532	411	1385	2836664	k__Bacteria;p__Proteobacteria;c__Alphaproteobacteria;o__Hyphomicrobiales;f__Methylobacteriaceae;g__Methylobacterium;s__Methylobacterium sp. J-088
MAG141	GCF_003116035.1	76.5281	454	1385	652740	k__Bacteria;p__Proteobacteria;c__Alphaproteobacteria;o__Rhodospirillales;f__Azospirillaceae;g__Azospirillum;s__Azospirillum sp. TSH64
MAG141	GCF_019685395.1	76.5275	282	1385	2731109	k__Bacteria;p__Proteobacteria;c__Alphaproteobacteria;o__Hyphomicrobiales;f__Rhizobiaceae;g__Rhizobium;s__Rhizobium sp. NLR13a
MAG141	GCF_019685025.1	76.527	318	1385	2731104	k__Bacteria;p__Proteobacteria;c__Alphaproteobacteria;o__Hyphomicrobiales;f__Rhizobiaceae;g__Rhizobium;s__Rhizobium sp. NZLR8
MAG141	GCF_000237365.1	76.5254	413	1385	1064539	k__Bacteria;p__Proteobacteria;c__Alphaproteobacteria;o__Rhodospirillales;f__Azospirillaceae;g__Azospirillum;s__Azospirillum baldaniorum
MAG141	GCF_000472965.1	76.5226	356	1385	1038859	k__Bacteria;p__Proteobacteria;c__Alphaproteobacteria;o__Hyphomicrobiales;f__Nitrobacteraceae;g__Bradyrhizobium;s__Bradyrhizobium murdochi
MAG141	GCF_002531905.1	76.5222	296	1385	2035451	k__Bacteria;p__Proteobacteria;c__Alphaproteobacteria;o__Hyphomicrobiales;f__Rhizobiaceae;g__Rhizobium;s__Rhizobium sp. L18
MAG141	GCF_023806445.1	76.5216	429	1385	185874	k__Bacteria;p__Proteobacteria;c__Alphaproteobacteria;o__Rhodospirillales;f__Azospirillaceae;g__Azospirillum;s__Azospirillum sp. A1-3
MAG141	GCF_019685455.1	76.5208	284	1385	2731105	k__Bacteria;p__Proteobacteria;c__Alphaproteobacteria;o__Hyphomicrobiales;f__Rhizobiaceae;g__Rhizobium;s__Rhizobium sp. NLR10a
MAG141	GCF_019685255.1	76.5198	281	1385	2731116	k__Bacteria;p__Proteobacteria;c__Alphaproteobacteria;o__Hyphomicrobiales;f__Rhizobiaceae;g__Rhizobium;s__Rhizobium sp. NLR3b
MAG141	GCF_019685375.1	76.5197	281	1385	2731110	k__Bacteria;p__Proteobacteria;c__Alphaproteobacteria;o__Hyphomicrobiales;f__Rhizobiaceae;g__Rhizobium;s__Rhizobium sp. NLR14b
MAG141	GCF_013340925.1	76.5193	364	1385	861533	k__Bacteria;p__Proteobacteria;c__Alphaproteobacteria;o__Rhodospirillales;f__Azospirillaceae;g__Azospirillum;s__Azospirillum formosense
MAG141	GCF_019685115.1	76.5168	314	1385	2731098	k__Bacteria;p__Proteobacteria;c__Alphaproteobacteria;o__Hyphomicrobiales;f__Rhizobiaceae;g__Rhizobium;s__Rhizobium sp. NZLR11
MAG141	GCF_014198785.1	76.512	293	1385	1138194	k__Bacteria;p__Proteobacteria;c__Alphaproteobacteria;o__Hyphomicrobiales;f__Rhizobiaceae;g__Rhizobium;s__Rhizobium lentis
MAG141	GCF_023701945.1	76.5113	293	1385	2726076	k__Bacteria;p__Proteobacteria;c__Alphaproteobacteria;o__Hyphomicrobiales;f__Rhizobiaceae;g__Rhizobium;s__Rhizobium sp. CG5
MAG141	GCF_000371905.1	76.511	302	1385	935549	k__Bacteria;p__Proteobacteria;c__Alphaproteobacteria;o__Hyphomicrobiales;f__Rhizobiaceae;g__Rhizobium;s__Rhizobium leguminosarum
MAG141	GCF_021401125.1	76.5106	278	1385	2744467	k__Bacteria;p__Proteobacteria;c__Alphaproteobacteria;o__Hyphomicrobiales;f__Xanthobacteraceae;g__Xanthobacter;s__Xanthobacter sp. NM-59
MAG141	GCF_002573965.1	76.5102	485	1385	2044885	k__Bacteria;p__Proteobacteria;c__Alphaproteobacteria;o__Rhodospirillales;f__Azospirillaceae;g__Azospirillum;s__Azospirillum palustre
MAG141	GCF_008364795.1	76.5098	412	1385	286727	k__Bacteria;p__Proteobacteria;c__Alphaproteobacteria;o__Rhodospirillales;f__Azospirillaceae;g__Azospirillum;s__Azospirillum oryzae
MAG141	GCF_019685275.1	76.5081	280	1385	2731114	k__Bacteria;p__Proteobacteria;c__Alphaproteobacteria;o__Hyphomicrobiales;f__Rhizobiaceae;g__Rhizobium;s__Rhizobium sp. NLR17b
MAG141	GCF_003062295.1	76.5064	383	1385	634784	k__Bacteria;p__Proteobacteria;c__Alphaproteobacteria;o__Hyphomicrobiales;f__Nitrobacteraceae;g__Bradyrhizobium;s__Bradyrhizobium algeriense
MAG141	GCF_014194045.1	76.5056	292	1385	2587007	k__Bacteria;p__Proteobacteria;c__Alphaproteobacteria;o__Hyphomicrobiales;f__Rhizobiaceae;g__Rhizobium;s__Rhizobium sp. BK456
MAG141	GCF_000969415.1	76.5048	302	1385	443610	k__Bacteria;p__Proteobacteria;c__Alphaproteobacteria;o__Hyphomicrobiales;f__Devosiaceae;g__Devosia;s__Devosia geojensis
MAG141	GCF_016806835.2	76.504	438	1385	1817965	k__Bacteria;p__Proteobacteria;c__Alphaproteobacteria;o__Rhodospirillales;f__Azospirillaceae;g__Skermanella;s__Skermanella rosea
MAG141	GCF_016653635.2	76.5034	424	1385	2775420	k__Bacteria;p__Proteobacteria;c__Alphaproteobacteria;o__Rhodospirillales;f__Azospirillaceae;g__Skermanella;s__Skermanella sp. TT6
MAG141	GCF_019685085.1	76.5025	284	1385	2731120	k__Bacteria;p__Proteobacteria;c__Alphaproteobacteria;o__Hyphomicrobiales;f__Rhizobiaceae;g__Rhizobium;s__Rhizobium sp. NLR9a
MAG141	GCF_008364955.1	76.5014	447	1385	193	k__Bacteria;p__Proteobacteria;c__Alphaproteobacteria;o__Rhodospirillales;f__Azospirillaceae;g__Azospirillum;s__Azospirillum lipoferum
MAG141	GCF_021401165.1	76.5013	279	1385	2744468	k__Bacteria;p__Proteobacteria;c__Alphaproteobacteria;o__Hyphomicrobiales;f__Xanthobacteraceae;g__Xanthobacter;s__Xanthobacter sp. R2A-8
MAG141	GCF_022179765.1	76.4991	375	1385	144191	k__Bacteria;p__Proteobacteria;c__Alphaproteobacteria;o__Hyphomicrobiales;f__Methylobacteriaceae;g__Methylorubrum;s__Methylorubrum suomiense
MAG141	GCF_019685215.1	76.497	284	1385	2731118	k__Bacteria;p__Proteobacteria;c__Alphaproteobacteria;o__Hyphomicrobiales;f__Rhizobiaceae;g__Rhizobium;s__Rhizobium sp. NLR4b
MAG141	GCF_019685175.1	76.4962	291	1385	2731121	k__Bacteria;p__Proteobacteria;c__Alphaproteobacteria;o__Hyphomicrobiales;f__Rhizobiaceae;g__Rhizobium;s__Rhizobium sp. NLR9b
MAG141	GCF_019685435.1	76.4955	291	1385	2731106	k__Bacteria;p__Proteobacteria;c__Alphaproteobacteria;o__Hyphomicrobiales;f__Rhizobiaceae;g__Rhizobium;s__Rhizobium sp. NLR10b
MAG141	GCF_016765655.2	76.4914	424	1385	1789672	k__Bacteria;p__Proteobacteria;c__Alphaproteobacteria;o__Rhodospirillales;f__Azospirillaceae;g__Skermanella;s__Skermanella mucosa
MAG141	GCF_022354505.1	76.4894	306	1385	2917727	k__Bacteria;p__Proteobacteria;c__Alphaproteobacteria;o__Hyphomicrobiales;f__Rhizobiaceae;g__Rhizobium;s__Rhizobium sp. C104
MAG141	GCF_016411865.1	76.4885	459	1385	2796142	k__Bacteria;p__Proteobacteria;c__Alphaproteobacteria;o__Hyphomicrobiales;f__Amorphaceae;g__Acuticoccus;s__Acuticoccus mangrovi
MAG141	GCF_019685335.1	76.4856	285	1385	2731113	k__Bacteria;p__Proteobacteria;c__Alphaproteobacteria;o__Hyphomicrobiales;f__Rhizobiaceae;g__Rhizobium;s__Rhizobium sp. NLR16b
MAG141	GCF_008364825.1	76.4798	446	1385	2607496	k__Bacteria;p__Proteobacteria;c__Alphaproteobacteria;o__Rhodospirillales;f__Azospirillaceae;g__Azospirillum;s__Azospirillum sp. B21
MAG141	GCF_019685485.1	76.4757	285	1385	2731107	k__Bacteria;p__Proteobacteria;c__Alphaproteobacteria;o__Hyphomicrobiales;f__Rhizobiaceae;g__Rhizobium;s__Rhizobium sp. NLR11b
MAG141	GCF_001639105.2	76.4753	414	1385	1226968	k__Bacteria;p__Proteobacteria;c__Alphaproteobacteria;o__Rhodospirillales;f__Azospirillaceae;g__Azospirillum;s__Azospirillum humicireducens
MAG141	GCF_018398335.1	76.4747	284	1385	2835634	k__Bacteria;p__Proteobacteria;c__Alphaproteobacteria;o__Hyphomicrobiales;f__Chelatococcaceae;g__Chelatococcus;s__Chelatococcus sp. HY11
MAG141	GCF_018449525.1	76.4734	308	1385	2719793	k__Bacteria;p__Proteobacteria;c__Alphaproteobacteria;o__Hyphomicrobiales;f__Nitrobacteraceae;g__Bradyrhizobium;s__Bradyrhizobium sp. dw_78
MAG141	GCF_002117485.1	76.4722	289	1385	1981173	k__Bacteria;p__Proteobacteria;c__Alphaproteobacteria;o__Hyphomicrobiales;f__Rhizobiaceae;g__Rhizobium;s__Rhizobium sp. NXC14
MAG141	GCF_000960825.1	76.4692	457	1385	528244	k__Bacteria;p__Proteobacteria;c__Alphaproteobacteria;o__Rhodospirillales;f__Azospirillaceae;g__Azospirillum;s__Azospirillum thiophilum
MAG141	GCF_003149475.2	76.4667	264	1385	2184161	k__Bacteria;p__Proteobacteria;c__Alphaproteobacteria;o__Hyphomicrobiales;f__Phyllobacteriaceae;g__Oceaniradius;s__Oceaniradius stylonematis
MAG141	GCF_020329435.1	76.4635	331	1385	2821405	k__Bacteria;p__Proteobacteria;c__Alphaproteobacteria;o__Hyphomicrobiales;f__Nitrobacteraceae;g__Bradyrhizobium;s__Bradyrhizobium hereditatis
MAG141	GCF_014925385.1	76.4628	357	1385	2762760	k__Bacteria;p__Proteobacteria;c__Alphaproteobacteria;o__Hyphomicrobiales;f__Rhodovibrionaceae;g__Pelagibius;s__Pelagibius marinus
MAG141	GCF_000092045.1	76.4613	285	1385	347834	k__Bacteria;p__Proteobacteria;c__Alphaproteobacteria;o__Hyphomicrobiales;f__Rhizobiaceae;g__Rhizobium;s__Rhizobium etli
MAG141	GCF_003173035.1	76.4596	316	1385	2211142	k__Bacteria;p__Proteobacteria;c__Alphaproteobacteria;o__Rhodospirillales;f__Zavarziniaceae;g__Zavarzinia;s__Zavarzinia aquatilis
MAG141	GCF_019793395.1	76.4584	296	1385	2867518	k__Bacteria;p__Proteobacteria;c__Alphaproteobacteria;o__Hyphomicrobiales;f__Rhizobiaceae;g__Rhizobium;s__Rhizobium redzepovicii
MAG141	GCF_003258595.1	76.4547	527	1385	2184697	k__Bacteria;p__Proteobacteria;c__Alphaproteobacteria;o__Hyphomicrobiales;f__Amorphaceae;g__Acuticoccus;s__Acuticoccus sediminis
MAG141	GCF_000442435.1	76.4536	291	1385	1328306	k__Bacteria;p__Proteobacteria;c__Alphaproteobacteria;o__Hyphomicrobiales;f__Rhizobiaceae;g__Rhizobium;s__Rhizobium etli
MAG141	GCF_020193655.1	76.4495	299	1385	2793802	k__Bacteria;p__Proteobacteria;c__Alphaproteobacteria;o__Hyphomicrobiales;f__Rhizobiaceae;g__Ensifer;s__Ensifer sp. IC3342
MAG141	GCF_019685415.1	76.4494	290	1385	2731108	k__Bacteria;p__Proteobacteria;c__Alphaproteobacteria;o__Hyphomicrobiales;f__Rhizobiaceae;g__Rhizobium;s__Rhizobium sp. NLR12b
MAG141	GCF_000472385.1	76.4491	323	1385	1040989	k__Bacteria;p__Proteobacteria;c__Alphaproteobacteria;o__Hyphomicrobiales;f__Nitrobacteraceae;g__Bradyrhizobium;s__Bradyrhizobium sp. ARR65
MAG141	GCF_001927245.1	76.4474	371	1385	1443441	k__Bacteria;p__Proteobacteria;c__Alphaproteobacteria;o__Hyphomicrobiales;f__Amorphaceae;g__Acuticoccus;s__Acuticoccus yangtzensis
MAG141	GCF_003115995.1	76.4474	434	1385	664962	k__Bacteria;p__Proteobacteria;c__Alphaproteobacteria;o__Rhodospirillales;f__Azospirillaceae;g__Azospirillum;s__Azospirillum sp. TSH58
MAG141	GCF_000333595.1	76.4461	321	1385	137721	k__Bacteria;p__Proteobacteria;c__Alphaproteobacteria;o__Rhodospirillales;f__Azospirillaceae;g__Azospirillum;s__Azospirillum sp. B506
MAG141	GCF_002531885.1	76.4461	284	1385	1340738	k__Bacteria;p__Proteobacteria;c__Alphaproteobacteria;o__Hyphomicrobiales;f__Rhizobiaceae;g__Rhizobium;s__Rhizobium sp. L9
MAG141	GCF_020194295.1	76.445	291	1385	2793825	k__Bacteria;p__Proteobacteria;c__Alphaproteobacteria;o__Hyphomicrobiales;f__Rhizobiaceae;g__Ensifer;s__Ensifer sp. BRP08
MAG141	GCF_002119845.1	76.4415	292	1385	29449	k__Bacteria;p__Proteobacteria;c__Alphaproteobacteria;o__Hyphomicrobiales;f__Rhizobiaceae;g__Rhizobium;s__Rhizobium etli
MAG141	GCF_008728835.1	76.4387	362	1385	2602016	k__Bacteria;p__Proteobacteria;c__Alphaproteobacteria;o__Rhodospirillales;f__Rhodospirillaceae;g__Hypericibacter;s__Hypericibacter adhaerens
MAG141	GCF_021730435.1	76.4387	317	1385	47492	k__Bacteria;p__Proteobacteria;c__Alphaproteobacteria;o__Hyphomicrobiales;f__Xanthobacteraceae;g__Xanthobacter;s__Xanthobacter agilis
MAG141	GCF_008843145.1	76.4363	363	1385	2233999	k__Bacteria;p__Proteobacteria;c__Alphaproteobacteria;o__Rhodospirillales;f__Azospirillaceae;g__Skermanella;s__Skermanella pratensis
MAG141	GCF_000376125.1	76.4313	281	1385	1122214	k__Bacteria;p__Proteobacteria;c__Alphaproteobacteria;o__Hyphomicrobiales;f__Aurantimonadaceae;g__Martelella;s__Martelella mediterranea
MAG141	GCF_009766005.1	76.4288	333	1385	1641856	k__Bacteria;p__Proteobacteria;c__Alphaproteobacteria;o__Hyphomicrobiales;f__Nitrobacteraceae;g__Bradyrhizobium;s__Bradyrhizobium sp. S69
MAG141	GCF_003403015.1	76.4234	286	1385	2293836	k__Bacteria;p__Proteobacteria;c__Alphaproteobacteria;o__Hyphomicrobiales;f__Aurantimonadaceae;g__Fulvimarina;s__Fulvimarina endophytica
MAG141	GCF_003116065.1	76.4163	393	1385	716760	k__Bacteria;p__Proteobacteria;c__Alphaproteobacteria;o__Rhodospirillales;f__Azospirillaceae;g__Azospirillum;s__Azospirillum sp. TSO5
MAG141	GCF_900230255.1	76.416	455	1385	414052	k__Bacteria;p__Proteobacteria;c__Alphaproteobacteria;o__Rhodospirillales;f__Rhodospirillaceae;g__Caenispirillum;s__Caenispirillum bisanense
MAG141	GCF_003115935.1	76.4158	422	1385	652754	k__Bacteria;p__Proteobacteria;c__Alphaproteobacteria;o__Rhodospirillales;f__Azospirillaceae;g__Azospirillum;s__Azospirillum sp. TSH20
MAG141	GCF_017876165.1	76.4152	375	1385	1304799	k__Bacteria;p__Proteobacteria;c__Alphaproteobacteria;o__Rhodospirillales;f__Azospirillaceae;g__Azospirillum;s__Azospirillum soli
MAG141	GCF_003116055.1	76.4134	398	1385	1685931	k__Bacteria;p__Proteobacteria;c__Alphaproteobacteria;o__Rhodospirillales;f__Azospirillaceae;g__Azospirillum;s__Azospirillum sp. Sp 7
MAG141	GCF_003115945.1	76.4107	421	1385	652751	k__Bacteria;p__Proteobacteria;c__Alphaproteobacteria;o__Rhodospirillales;f__Azospirillaceae;g__Azospirillum;s__Azospirillum sp. TSH7
MAG141	GCF_016632405.1	76.4046	438	1385	2802052	k__Bacteria;p__Proteobacteria;c__Alphaproteobacteria;o__Rhodospirillales;f__Azospirillaceae;g__Azospirillum;s__Azospirillum sp. YIM DDC1
MAG141	GCF_017356015.1	76.4021	449	1385	2812561	k__Bacteria;p__Proteobacteria;c__Alphaproteobacteria;o__Rhodospirillales;f__Azospirillaceae;g__Azospirillum;s__Azospirillum sp. SYSU D00513
MAG141	GCF_000283655.1	76.4004	448	1385	862719	k__Bacteria;p__Proteobacteria;c__Alphaproteobacteria;o__Rhodospirillales;f__Azospirillaceae;g__Azospirillum;s__Azospirillum lipoferum
MAG141	GCF_015482775.1	76.39	351	1385	2593653	k__Bacteria;p__Proteobacteria;c__Alphaproteobacteria;o__Hyphomicrobiales;f__Parvibaculaceae;g__Kaustia;s__Kaustia mangrovi
MAG141	GCF_003989665.1	76.3891	479	1385	92933	k__Bacteria;p__Proteobacteria;c__Alphaproteobacteria;o__Rhodospirillales;f__Azospirillaceae;g__Azospirillum;s__Azospirillum doebereinerae
MAG141	GCF_018279705.1	76.3791	279	1385	340268	k__Bacteria;p__Proteobacteria;c__Alphaproteobacteria;o__Hyphomicrobiales;f__Nitrobacteraceae;g__Rhodopseudomonas;s__Rhodopseudomonas sp. SK50-23
MAG141	GCF_022865125.1	76.3692	463	1385	2928472	k__Bacteria;p__Proteobacteria;c__Alphaproteobacteria;o__Hyphomicrobiales;f__Amorphaceae;g__Acuticoccus;s__Acuticoccus sp. I52.16.1
MAG141	GCF_017303115.1	76.3686	345	1385	282683	k__Bacteria;p__Proteobacteria;c__Alphaproteobacteria;o__Rhodobacterales;f__Roseobacteraceae;g__Salipiger;s__Salipiger thiooxidans
MAG141	GCF_015390205.1	76.3605	309	1385	2596919	k__Bacteria;p__Proteobacteria;c__Alphaproteobacteria;o__Rhodospirillales;f__Azospirillaceae;g__Azospirillum;s__Azospirillum sp. INR13
MAG141	GCF_000010725.1	76.3601	438	1385	137722	k__Bacteria;p__Proteobacteria;c__Alphaproteobacteria;o__Rhodospirillales;f__Azospirillaceae;g__Azospirillum;s__Azospirillum sp. B510
MAG141	GCF_900102465.1	76.359	353	1385	1123362	k__Bacteria;p__Proteobacteria;c__Alphaproteobacteria;o__Rhodospirillales;f__Thalassobaculaceae;g__Thalassobaculum;s__Thalassobaculum litoreum
MAG141	GCF_000632475.1	76.3576	433	1385	2970906	k__Bacteria;p__Proteobacteria;c__Alphaproteobacteria;o__Rhodospirillales;f__Azospirillaceae;g__Azospirillum;s__Azospirillum argentinense
MAG141	GCF_022179525.1	76.3558	293	1385	374426	k__Bacteria;p__Proteobacteria;c__Alphaproteobacteria;o__Hyphomicrobiales;f__Methylobacteriaceae;g__Methylobacterium;s__Methylobacterium persicinum
MAG141	GCF_001402915.1	76.3354	324	1385	1736675	k__Bacteria;p__Proteobacteria;c__Alphaproteobacteria;o__Hyphomicrobiales;f__Devosiaceae;g__Devosia;s__Devosia sp. A16
MAG141	GCF_003073115.1	76.3342	479	1385	2073160	k__Bacteria;p__Proteobacteria;c__Alphaproteobacteria;o__Hyphomicrobiales;f__Amorphaceae;g__Acuticoccus;s__Acuticoccus kandeliae
MAG141	GCF_014750705.1	76.3262	246	1385	2498453	k__Bacteria;p__Proteobacteria;c__Alphaproteobacteria;o__Rhodospirillales;f__Geminicoccaceae;g__Geminicoccus;s__Geminicoccus sp. CPCC 101083
MAG141	GCF_001723305.1	76.326	210	1385	1774969	k__Bacteria;p__Proteobacteria;c__Alphaproteobacteria;o__Hyphomicrobiales;f__Hyphomicrobiaceae;g__Methyloceanibacter;s__Methyloceanibacter superfactus
MAG141	GCF_900116065.1	76.3251	273	1385	871741	k__Bacteria;p__Proteobacteria;c__Alphaproteobacteria;o__Caulobacterales;f__Caulobacteraceae;g__Brevundimonas;s__Brevundimonas viscosa
MAG141	GCF_002198715.1	76.3246	387	1385	2029567	k__Bacteria;p__Proteobacteria;c__Alphaproteobacteria;o__Hyphomicrobiales;f__Hyphomicrobiaceae;g__Rhodomicrobium;s__Rhodomicrobium sp. R_RK_3
MAG141	GCF_002198685.1	76.3185	391	1385	1069	k__Bacteria;p__Proteobacteria;c__Alphaproteobacteria;o__Hyphomicrobiales;f__Hyphomicrobiaceae;g__Rhodomicrobium;s__Rhodomicrobium vannielii
MAG141	GCF_000423805.1	76.3172	360	1385	1123364	k__Bacteria;p__Proteobacteria;c__Alphaproteobacteria;o__Rhodospirillales;f__Thalassobaculaceae;g__Thalassobaculum;s__Thalassobaculum salexigens
MAG141	GCF_016623495.1	76.3152	295	1385	2753746	k__Bacteria;p__Proteobacteria;c__Alphaproteobacteria;o__Rhodobacterales;f__Rhodobacteraceae;g__Thermohalobaculum;s__Thermohalobaculum xanthum
MAG141	GCF_001969385.1	76.3099	305	1385	1229727	k__Bacteria;p__Proteobacteria;c__Alphaproteobacteria;o__Rhodobacterales;f__Roseobacteraceae;g__Salipiger;s__Salipiger profundus
MAG141	GCF_011046735.1	76.3068	310	1385	2712222	k__Bacteria;p__Proteobacteria;c__Alphaproteobacteria;o__Hyphomicrobiales;f__unclassified_Hyphomicrobiales;g__Nordella;s__Nordella sp. HKS 07
MAG141	GCF_902729435.1	76.2935	320	1385	2681467	k__Bacteria;p__Proteobacteria;c__Alphaproteobacteria;o__Rhodospirillales;f__Rhodospirillaceae;g__Magnetospirillum;s__Magnetospirillum sp. UT-4
MAG141	GCF_013423485.1	76.2878	484	1385	2735135	k__Bacteria;p__Proteobacteria;c__Alphaproteobacteria;o__Rhodospirillales;f__Azospirillaceae;g__Azospirillum;s__Azospirillum oleiclasticum
MAG141	GCF_003448965.1	76.2869	455	1385	1548889	k__Bacteria;p__Proteobacteria;c__Alphaproteobacteria;o__Rhodobacterales;f__Rhodobacteraceae;g__Oceanicella;s__Oceanicella sp. SM1341
MAG141	GCF_001424865.1	76.2829	314	1385	1736423	k__Bacteria;p__Proteobacteria;c__Alphaproteobacteria;o__Hyphomicrobiales;f__Devosiaceae;g__Devosia;s__Devosia sp. Root105
MAG141	GCF_001425235.1	76.2735	308	1385	1736531	k__Bacteria;p__Proteobacteria;c__Alphaproteobacteria;o__Hyphomicrobiales;f__Devosiaceae;g__Devosia;s__Devosia sp. Root413D1
MAG141	GCF_002937075.1	76.2731	291	1385	333368	k__Bacteria;p__Proteobacteria;c__Alphaproteobacteria;o__Hyphomicrobiales;f__Beijerinckiaceae;g__Rhodoblastus;s__Rhodoblastus sphagnicola
MAG141	GCF_003703915.1	76.2663	310	1385	2364881	k__Bacteria;p__Proteobacteria;c__Alphaproteobacteria;o__Rhodobacterales;f__Roseobacteraceae;g__Salipiger;s__Salipiger sp. D13
MAG141	GCF_003590945.1	76.2589	353	1385	2320859	k__Bacteria;p__Proteobacteria;c__Alphaproteobacteria;o__Rhodospirillales;f__Acetobacteraceae;g__Oleomonas;s__Oleomonas cavernae
MAG141	GCF_000763785.1	76.2578	285	1385	1545044	k__Bacteria;p__Proteobacteria;c__Alphaproteobacteria;o__Rhodobacterales;f__Rhodobacteraceae;g__Paracoccus;s__Paracoccus sanguinis
MAG141	GCF_019802345.1	76.2531	400	1385	2866948	k__Bacteria;p__Proteobacteria;c__Alphaproteobacteria;o__Hyphomicrobiales;f__Methylocystaceae;g__Methylosinus;s__Methylosinus sp. Sm6
MAG141	GCF_000429625.1	76.2394	428	1385	1121033	k__Bacteria;p__Proteobacteria;c__Alphaproteobacteria;o__Rhodospirillales;f__Azospirillaceae;g__Azospirillum;s__Azospirillum halopraeferens
MAG141	GCF_000427665.1	76.2379	351	1385	1089551	k__Bacteria;p__Proteobacteria;c__Alphaproteobacteria;o__Rhodospirillales;f__Geminicoccaceae;g__Geminicoccus;s__Geminicoccus roseus
MAG141	GCF_014201905.1	76.2349	316	1385	57001	k__Bacteria;p__Proteobacteria;c__Alphaproteobacteria;o__Rhodobacterales;f__Rhodobacteraceae;g__Amaricoccus;s__Amaricoccus macauensis
MAG141	GCF_014202075.1	76.2348	193	1385	472166	k__Bacteria;p__Proteobacteria;c__Alphaproteobacteria;o__Caulobacterales;f__Caulobacteraceae;g__Brevundimonas;s__Brevundimonas basaltis
MAG141	GCF_002407205.1	76.2316	287	1385	2033869	k__Bacteria;p__Proteobacteria;c__Alphaproteobacteria;o__Rhodobacterales;f__Rhodobacteraceae;g__Rhodobacter;s__Rhodobacter sp. CZR27
MAG141	GCF_000017265.1	76.2269	346	1385	450851	k__Bacteria;p__Proteobacteria;c__Alphaproteobacteria;o__Caulobacterales;f__Caulobacteraceae;g__Phenylobacterium;s__Phenylobacterium zucineum
MAG141	GCF_003751345.1	76.224	422	1385	94	k__Bacteria;p__Proteobacteria;c__Alphaproteobacteria;o__Rhodospirillales;f__Stellaceae;g__Stella;s__Stella humosa
MAG141	GCF_014836405.1	76.2212	197	1385	2762241	k__Bacteria;p__Proteobacteria;c__Alphaproteobacteria;o__Caulobacterales;f__Caulobacteraceae;g__Brevundimonas;s__Brevundimonas guildfordensis
MAG141	GCF_011378635.1	76.2202	285	1385	2583817	k__Bacteria;p__Proteobacteria;c__Alphaproteobacteria;o__Hyphomicrobiales;f__Methylocystaceae;g__Methylosinus;s__Methylosinus sp. RM1
MAG141	GCF_900102015.1	76.216	425	1385	521013	k__Bacteria;p__Proteobacteria;c__Alphaproteobacteria;o__Rhodobacterales;f__Rhodobacteraceae;g__Limimaricola;s__Limimaricola pyoseonensis
MAG141	GCF_900172325.1	76.2098	355	1385	745714	k__Bacteria;p__Proteobacteria;c__Alphaproteobacteria;o__Sneathiellales;f__Sneathiellaceae;g__Oceanibacterium;s__Oceanibacterium hippocampi
MAG141	GCF_014643535.1	76.2063	457	1385	1867774	k__Bacteria;p__Proteobacteria;c__Alphaproteobacteria;o__Rhodospirillales;f__Rhodospirillaceae;g__Aliidongia;s__Aliidongia dinghuensis
MAG141	GCF_006704265.1	76.2055	406	1385	2592070	k__Bacteria;p__Proteobacteria;c__Alphaproteobacteria;o__Rhodospirillales;f__Elioraeaceae;g__Elioraea;s__Elioraea sp. Yellowstone
MAG141	GCF_022750545.1	76.2029	371	1385	2100090	k__Bacteria;p__Proteobacteria;c__Alphaproteobacteria;o__Caulobacterales;f__Caulobacteraceae;g__Caulobacter;s__Caulobacter sp. CCUG 60055
MAG141	GCF_020880995.1	76.2026	355	1385	2035356	k__Bacteria;p__Proteobacteria;c__Alphaproteobacteria;o__Hyphomicrobiales;f__Reyranellaceae;g__Reyranella;s__Reyranella aquatilis
MAG141	GCF_017355985.1	76.195	420	1385	2812559	k__Bacteria;p__Proteobacteria;c__Alphaproteobacteria;o__Rhodospirillales;f__Azospirillaceae;g__Arenibaculum;s__Arenibaculum pallidiluteum
MAG141	GCF_900100455.1	76.1945	259	1385	83401	k__Bacteria;p__Proteobacteria;c__Alphaproteobacteria;o__Rhodospirillales;f__Rhodospirillaceae;g__Roseospirillum;s__Roseospirillum parvum
MAG141	GCF_014195545.1	76.1908	281	1385	1492771	k__Bacteria;p__Proteobacteria;c__Alphaproteobacteria;o__Rhodobacterales;f__Rhodobacteraceae;g__Limimaricola;s__Limimaricola variabilis
MAG141	GCF_009811655.1	76.1869	321	1385	2172005	k__Bacteria;p__Proteobacteria;c__Alphaproteobacteria;o__Hyphomicrobiales;f__Methylocystaceae;g__Methylosinus;s__Methylosinus sp. Ce-a6
MAG141	GCF_000092285.1	76.1835	288	1385	509190	k__Bacteria;p__Proteobacteria;c__Alphaproteobacteria;o__Caulobacterales;f__Caulobacteraceae;g__Caulobacter;s__Caulobacter segnis
MAG141	GCF_001427825.1	76.1833	201	1385	1736569	k__Bacteria;p__Proteobacteria;c__Alphaproteobacteria;o__Caulobacterales;f__Caulobacteraceae;g__Brevundimonas;s__Brevundimonas sp. Root608
MAG141	GCF_009697225.1	76.1768	426	1385	2662447	k__Bacteria;p__Proteobacteria;c__Alphaproteobacteria;o__Rhodobacterales;f__Rhodobacteraceae;g__Halovulum;s__Halovulum marinum
MAG141	GCF_019458025.1	76.1763	489	1385	2865671	k__Bacteria;p__Proteobacteria;c__Alphaproteobacteria;o__Rhodospirillales;f__Acetobacteraceae;g__Caldovatus;s__Caldovatus sp. SYSU G05006
MAG141	GCF_003015125.1	76.176	288	1385	88688	k__Bacteria;p__Proteobacteria;c__Alphaproteobacteria;o__Caulobacterales;f__Caulobacteraceae;g__Caulobacter;s__Caulobacter segnis
MAG141	GCF_002937135.1	76.1741	357	1385	1074	k__Bacteria;p__Proteobacteria;c__Alphaproteobacteria;o__Hyphomicrobiales;f__Beijerinckiaceae;g__Rhodoblastus;s__Rhodoblastus acidophilus
MAG141	GCF_003254475.1	76.1705	367	1385	2170551	k__Bacteria;p__Proteobacteria;c__Alphaproteobacteria;o__Caulobacterales;f__Caulobacteraceae;g__Phenylobacterium;s__Phenylobacterium soli
MAG141	GCF_000635915.2	76.1699	202	1385	588932	k__Bacteria;p__Proteobacteria;c__Alphaproteobacteria;o__Caulobacterales;f__Caulobacteraceae;g__Brevundimonas;s__Brevundimonas naejangsanensis
MAG141	GCF_003173055.1	76.1695	375	1385	1264899	k__Bacteria;p__Proteobacteria;c__Alphaproteobacteria;o__Rhodospirillales;f__Zavarziniaceae;g__Zavarzinia;s__Zavarzinia compransoris
MAG141	GCF_014349105.1	76.1692	340	1385	2763502	k__Bacteria;p__Proteobacteria;c__Alphaproteobacteria;o__Caulobacterales;f__Caulobacteraceae;g__Caulobacter;s__Caulobacter sp. 17J80-11
MAG141	GCF_000970465.2	76.1679	289	1385	1116389	k__Bacteria;p__Proteobacteria;c__Alphaproteobacteria;o__Hyphomicrobiales;f__Devosiaceae;g__Devosia;s__Devosia insulae
MAG141	GCF_008728855.1	76.1674	334	1385	2602015	k__Bacteria;p__Proteobacteria;c__Alphaproteobacteria;o__Rhodospirillales;f__Rhodospirillaceae;g__Hypericibacter;s__Hypericibacter terrae
MAG141	GCF_002798435.1	76.1672	311	1385	2056226	k__Bacteria;p__Proteobacteria;c__Alphaproteobacteria;o__Minwuiales;f__Minwuiaceae;g__Minwuia;s__Minwuia thermotolerans
MAG141	GCF_014196335.1	76.1661	224	1385	424796	k__Bacteria;p__Proteobacteria;c__Alphaproteobacteria;o__Caulobacterales;f__Caulobacteraceae;g__Brevundimonas;s__Brevundimonas lenta
MAG141	GCF_008039615.1	76.1626	503	1385	2586908	k__Bacteria;p__Proteobacteria;c__Alphaproteobacteria;o__Hyphomicrobiales;f__unclassified_Hyphomicrobiales;g__Vineibacter;s__Vineibacter terrae
MAG141	GCF_005887635.2	76.1617	356	1385	2579971	k__Bacteria;p__Proteobacteria;c__Alphaproteobacteria;o__Rhodobacterales;f__Rhodobacteraceae;g__Paroceanicella;s__Paroceanicella profunda
MAG141	GCF_014656415.1	76.1498	324	1385	1569283	k__Bacteria;p__Proteobacteria;c__Alphaproteobacteria;o__Rhodobacterales;f__Roseobacteraceae;g__Seohaeicola;s__Seohaeicola zhoushanensis
MAG141	GCF_004022465.1	76.146	326	1385	2501515	k__Bacteria;p__Proteobacteria;c__Alphaproteobacteria;o__Rhodobacterales;f__Rhodobacteraceae;g__Sinirhodobacter;s__Sinirhodobacter huangdaonensis
MAG141	GCF_000576635.1	76.1454	403	1385	1385369	k__Bacteria;p__Proteobacteria;c__Alphaproteobacteria;o__Rhodospirillales;f__Azospirillaceae;g__Skermanella;s__Skermanella stibiiresistens
MAG141	GCF_023487995.1	76.1447	348	1385	2939436	k__Bacteria;p__Proteobacteria;c__Alphaproteobacteria;o__Rhodobacterales;f__Rhodobacteraceae;g__Limibaculum;s__Limibaculum sp. FT325
MAG141	GCF_016595235.1	76.1446	348	1385	2800327	k__Bacteria;p__Proteobacteria;c__Alphaproteobacteria;o__Hyphomicrobiales;f__Aestuariivirgaceae;g__Aestuariivirga;s__Aestuariivirga sp. YIM B02566
MAG141	GCF_003664585.1	76.1444	314	1385	2294033	k__Bacteria;p__Proteobacteria;c__Alphaproteobacteria;o__Rhodobacterales;f__Rhodobacteraceae;g__Sinirhodobacter;s__Sinirhodobacter hankyongi
MAG141	GCF_015223355.1	76.1398	316	1385	2865933	k__Bacteria;p__Proteobacteria;c__Alphaproteobacteria;o__Rhodobacterales;f__Roseobacteraceae;g__Salipiger;s__Salipiger mangrovisoli
MAG141	GCF_015709455.1	76.1392	305	1385	2785786	k__Bacteria;p__Proteobacteria;c__Alphaproteobacteria;o__Hyphomicrobiales;f__Methylocystaceae;g__Methylosinus;s__Methylosinus sp. H3A
MAG141	GCF_008124525.1	76.1378	366	1385	1189325	k__Bacteria;p__Proteobacteria;c__Alphaproteobacteria;o__Rhodobacterales;f__Rhodobacteraceae;g__Oceanicella;s__Oceanicella actignis
MAG141	GCF_007991775.1	76.1364	324	1385	393310	k__Bacteria;p__Proteobacteria;c__Alphaproteobacteria;o__Rhodospirillales;f__Azospirillaceae;g__Skermanella;s__Skermanella aerolata
MAG141	GCF_003014435.1	76.133	256	1385	1343159	k__Bacteria;p__Proteobacteria;c__Alphaproteobacteria;o__Rhodobacterales;f__Rhodobacteraceae;g__Limimaricola;s__Limimaricola soesokkakensis
MAG141	GCF_900113695.1	76.1281	499	1385	1114924	k__Bacteria;p__Proteobacteria;c__Alphaproteobacteria;o__Rhodobacterales;f__Rhodobacteraceae;g__Albimonas;s__Albimonas pacifica
MAG141	GCF_007992495.1	76.1261	467	1385	1230389	k__Bacteria;p__Proteobacteria;c__Alphaproteobacteria;o__Hyphomicrobiales;f__Reyranellaceae;g__Reyranella;s__Reyranella soli
MAG141	GCF_003254505.1	76.1259	342	1385	1813876	k__Bacteria;p__Proteobacteria;c__Alphaproteobacteria;o__Caulobacterales;f__Caulobacteraceae;g__Phenylobacterium;s__Phenylobacterium hankyongense
MAG141	GCF_018139985.1	76.1242	294	1385	2828332	k__Bacteria;p__Proteobacteria;c__Alphaproteobacteria;o__Rhodobacterales;f__Roseobacteraceae;g__Actibacterium;s__Actibacterium sp. MT2.3-13A
MAG141	GCF_001576595.1	76.1232	282	1385	1063	k__Bacteria;p__Proteobacteria;c__Alphaproteobacteria;o__Rhodobacterales;f__Rhodobacteraceae;g__Cereibacter;s__Cereibacter sphaeroides
MAG141	GCF_010975005.1	76.1213	340	1385	2709382	k__Bacteria;p__Proteobacteria;c__Alphaproteobacteria;o__Caulobacterales;f__Caulobacteraceae;g__Caulobacter;s__Caulobacter sp. 17J65-9
MAG141	GCF_000379125.1	76.1187	320	1385	136993	k__Bacteria;p__Proteobacteria;c__Alphaproteobacteria;o__Hyphomicrobiales;f__Methylocystaceae;g__Methylosinus;s__Methylosinus sp. LW4
MAG141	GCF_018887255.1	76.1171	310	1385	2846853	k__Bacteria;p__Proteobacteria;c__Alphaproteobacteria;o__Hyphomicrobiales;f__Methylocystaceae;g__Methylosinus;s__Methylosinus sp. KRF6
MAG141	GCF_000012905.2	76.115	280	1385	272943	k__Bacteria;p__Proteobacteria;c__Alphaproteobacteria;o__Rhodobacterales;f__Rhodobacteraceae;g__Cereibacter;s__Cereibacter sphaeroides
MAG141	GCF_017309175.1	76.112	304	1385	344736	k__Bacteria;p__Proteobacteria;c__Alphaproteobacteria;o__Rhodobacterales;f__Roseobacteraceae;g__Salipiger;s__Salipiger bermudensis
MAG141	GCF_003286075.1	76.1112	231	1385	2233774	k__Bacteria;p__Proteobacteria;c__Alphaproteobacteria;o__Rhodobacterales;f__Rhodobacteraceae;g__Paracoccus;s__Paracoccus endophyticus
MAG141	GCF_000153725.1	76.1101	318	1385	314265	k__Bacteria;p__Proteobacteria;c__Alphaproteobacteria;o__Rhodobacterales;f__Roseobacteraceae;g__Salipiger;s__Salipiger bermudensis
MAG141	GCF_003345125.1	76.1101	275	1385	82367	k__Bacteria;p__Proteobacteria;c__Alphaproteobacteria;o__Rhodobacterales;f__Rhodobacteraceae;g__Paracoccus;s__Paracoccus pantotrophus
MAG141	GCF_016446475.1	76.1076	296	1385	2796149	k__Bacteria;p__Proteobacteria;c__Alphaproteobacteria;o__Rhodobacterales;f__Rhodobacteraceae;g__Paracoccus;s__Paracoccus binzhouensis
MAG141	GCF_012395815.1	76.105	344	1385	2650661	k__Bacteria;p__Proteobacteria;c__Alphaproteobacteria;o__Rhodobacterales;f__Roseobacteraceae;g__Roseibacterium;s__Roseibacterium persicicum
MAG141	GCF_001425725.1	76.1041	307	1385	1736519	k__Bacteria;p__Proteobacteria;c__Alphaproteobacteria;o__Caulobacterales;f__Caulobacteraceae;g__Caulobacter;s__Caulobacter sp. Root342
MAG141	GCF_019039055.1	76.0996	347	1385	2849149	k__Bacteria;p__Proteobacteria;c__Alphaproteobacteria;o__Hyphomicrobiales;f__Reyranellaceae;g__Reyranella;s__Reyranella sp. MMS21-HV4-11
MAG141	GCF_000936425.1	76.0974	325	1385	1385368	k__Bacteria;p__Proteobacteria;c__Alphaproteobacteria;o__Rhodospirillales;f__Azospirillaceae;g__Skermanella;s__Skermanella aerolata
MAG141	GCF_000379485.1	76.0962	349	1385	1123501	k__Bacteria;p__Proteobacteria;c__Alphaproteobacteria;o__Rhodobacterales;f__Roseobacteraceae;g__Wenxinia;s__Wenxinia marina
MAG141	GCF_006385685.1	76.0872	417	1385	2589815	k__Bacteria;p__Proteobacteria;c__Alphaproteobacteria;o__Rhodobacterales;f__Rhodobacteraceae;g__Amaricoccus;s__Amaricoccus solimangrovi
MAG141	GCF_001425745.1	76.0846	314	1385	1736520	k__Bacteria;p__Proteobacteria;c__Alphaproteobacteria;o__Caulobacterales;f__Caulobacteraceae;g__Caulobacter;s__Caulobacter sp. Root343
MAG141	GCF_024159025.1	76.0834	236	1385	2955316	k__Bacteria;p__Proteobacteria;c__Alphaproteobacteria;o__Rhodobacterales;f__Rhodobacteraceae;g__Limimaricola;s__Limimaricola sp. ASW11-118
MAG141	GCF_001675455.1	76.0819	384	1385	1849840	k__Bacteria;p__Proteobacteria;c__Alphaproteobacteria;o__Hyphomicrobiales;f__Methylocystaceae;g__Methylosinus;s__Methylosinus sp. 3S-1
MAG141	GCF_000203895.1	76.0806	288	1385	318586	k__Bacteria;p__Proteobacteria;c__Alphaproteobacteria;o__Rhodobacterales;f__Rhodobacteraceae;g__Paracoccus;s__Paracoccus denitrificans
MAG141	GCF_004022265.1	76.0804	298	1385	1215032	k__Bacteria;p__Proteobacteria;c__Alphaproteobacteria;o__Rhodobacterales;f__Rhodobacteraceae;g__Sinirhodobacter;s__Sinirhodobacter ferrireducens
MAG141	GCF_003185795.1	76.0787	320	1385	2204171	k__Bacteria;p__Proteobacteria;c__Alphaproteobacteria;o__Caulobacterales;f__Caulobacteraceae;g__Caulobacter;s__Caulobacter sp. D4A
MAG141	GCF_002844445.1	76.0776	273	1385	43057	k__Bacteria;p__Proteobacteria;c__Alphaproteobacteria;o__Rhodobacterales;f__Rhodobacteraceae;g__Cereibacter;s__Cereibacter azotoformans
MAG141	GCF_000016185.1	76.0773	310	1385	414684	k__Bacteria;p__Proteobacteria;c__Alphaproteobacteria;o__Rhodospirillales;f__Rhodospirillaceae;g__Rhodospirillum;s__Rhodospirillum centenum
MAG141	GCF_000442255.1	76.0737	326	1385	1123237	k__Bacteria;p__Proteobacteria;c__Alphaproteobacteria;o__Rhodobacterales;f__Roseobacteraceae;g__Salipiger;s__Salipiger mucosus
MAG141	GCF_003113265.1	76.065	278	1385	428	k__Bacteria;p__Proteobacteria;c__Alphaproteobacteria;o__Hyphomicrobiales;f__Methylocystaceae;g__Methylosinus;s__Methylosinus sporium
MAG141	GCF_001618175.1	76.064	273	1385	580166	k__Bacteria;p__Proteobacteria;c__Alphaproteobacteria;o__Rhodospirillales;f__Thalassobaculaceae;g__Oceanibaculum;s__Oceanibaculum pacificum
MAG141	GCF_000178815.2	76.0629	398	1385	595536	k__Bacteria;p__Proteobacteria;c__Alphaproteobacteria;o__Hyphomicrobiales;f__Methylocystaceae;g__Methylosinus;s__Methylosinus trichosporium
MAG141	GCF_002869745.1	76.0628	314	1385	1737570	k__Bacteria;p__Proteobacteria;c__Alphaproteobacteria;o__Rhodobacterales;f__Rhodobacteraceae;g__Kandeliimicrobium;s__Kandeliimicrobium roseum
MAG141	GCF_014644455.1	76.0624	543	1385	2041189	k__Bacteria;p__Proteobacteria;c__Alphaproteobacteria;o__Rhodospirillales;f__Acetobacteraceae;g__Caldovatus;s__Caldovatus sediminis
MAG141	GCF_000763885.1	76.0601	310	1385	34007	k__Bacteria;p__Proteobacteria;c__Alphaproteobacteria;o__Rhodobacterales;f__Rhodobacteraceae;g__Paracoccus;s__Paracoccus versutus
MAG141	GCF_000315795.1	76.06	334	1385	1238182	k__Bacteria;p__Proteobacteria;c__Alphaproteobacteria;o__Rhodospirillales;f__Rhodospirillaceae;g__Caenispirillum;s__Caenispirillum salinarum
MAG141	GCF_002737765.1	76.0554	143	1385	2048899	k__Bacteria;p__Proteobacteria;c__Alphaproteobacteria;o__Caulobacterales;f__Caulobacteraceae;g__Caulobacter;s__Caulobacter sp. B11
MAG141	GCF_000518905.1	76.0543	301	1385	935565	k__Bacteria;p__Proteobacteria;c__Alphaproteobacteria;o__Rhodobacterales;f__Rhodobacteraceae;g__Paracoccus;s__Paracoccus pantotrophus
MAG141	GCF_010499845.1	76.0508	289	1385	2706884	k__Bacteria;p__Proteobacteria;c__Alphaproteobacteria;o__Rhodobacterales;f__Roseobacteraceae;g__Salipiger;s__Salipiger sp. PrR007
MAG141	GCF_014645075.1	76.0501	355	1385	390641	k__Bacteria;p__Proteobacteria;c__Alphaproteobacteria;o__Rhodobacterales;f__Roseobacteraceae;g__Wenxinia;s__Wenxinia marina
MAG141	GCF_016583645.1	76.0499	358	1385	1088	k__Bacteria;p__Proteobacteria;c__Alphaproteobacteria;o__Hyphomicrobiales;f__Rhodovibrionaceae;g__Rhodovibrio;s__Rhodovibrio sodomensis
MAG141	GCF_007668225.1	76.0493	272	1385	2584941	k__Bacteria;p__Proteobacteria;c__Alphaproteobacteria;o__Rhodobacterales;f__Rhodobacteraceae;g__Rhodobacter;s__Rhodobacter sediminicola
MAG141	GCF_011043545.1	76.0491	299	1385	2710882	k__Bacteria;p__Proteobacteria;c__Alphaproteobacteria;o__Rhodobacterales;f__Rhodobacteraceae;g__Rhodobacter;s__Rhodobacter sp. SGA-6-6
MAG141	GCF_000763805.1	76.0482	248	1385	690417	k__Bacteria;p__Proteobacteria;c__Alphaproteobacteria;o__Rhodobacterales;f__Rhodobacteraceae;g__Paracoccus;s__Paracoccus sphaerophysae
MAG141	GCF_003363065.1	76.0469	293	1385	39723	k__Bacteria;p__Proteobacteria;c__Alphaproteobacteria;o__Rhodobacterales;f__Rhodobacteraceae;g__Cereibacter;s__Cereibacter sphaeroides
MAG141	GCF_003934285.1	76.0402	218	1385	2487274	k__Bacteria;p__Proteobacteria;c__Alphaproteobacteria;o__Caulobacterales;f__Caulobacteraceae;g__Brevundimonas;s__Brevundimonas fluminis
MAG141	GCF_001425945.1	76.0397	269	1385	1736443	k__Bacteria;p__Proteobacteria;c__Alphaproteobacteria;o__Caulobacterales;f__Caulobacteraceae;g__Brevundimonas;s__Brevundimonas sp. Root1279
MAG141	GCF_012184455.1	76.0397	278	1385	2575739	k__Bacteria;p__Proteobacteria;c__Alphaproteobacteria;o__Caulobacterales;f__Caulobacteraceae;g__Caulobacter;s__Caulobacter sp. SSI4214
MAG141	GCF_010500785.1	76.0395	298	1385	2706776	k__Bacteria;p__Proteobacteria;c__Alphaproteobacteria;o__Rhodobacterales;f__Roseobacteraceae;g__Salipiger;s__Salipiger sp. PrR003
MAG141	GCF_002937035.1	76.0384	303	1385	266	k__Bacteria;p__Proteobacteria;c__Alphaproteobacteria;o__Rhodobacterales;f__Rhodobacteraceae;g__Paracoccus;s__Paracoccus denitrificans
MAG141	GCF_000371965.1	76.0378	307	1385	1101189	k__Bacteria;p__Proteobacteria;c__Alphaproteobacteria;o__Rhodobacterales;f__Rhodobacteraceae;g__Paracoccus;s__Paracoccus sp. N5
MAG141	GCF_003385555.1	76.0339	358	1385	1940533	k__Bacteria;p__Proteobacteria;c__Alphaproteobacteria;o__Rhodobacterales;f__Rhodobacteraceae;g__Rhodosalinus;s__Rhodosalinus sediminis
MAG141	GCF_025000125.1	76.0321	346	1385	1193142	k__Bacteria;p__Proteobacteria;c__Alphaproteobacteria;o__Rhodobacterales;f__Roseobacteraceae;g__Roseibacterium;s__Roseibacterium beibuensis
MAG141	GCF_001424025.1	76.0289	210	1385	1736353	k__Bacteria;p__Proteobacteria;c__Alphaproteobacteria;o__Caulobacterales;f__Caulobacteraceae;g__Brevundimonas;s__Brevundimonas sp. Leaf363
MAG141	GCF_900107585.1	76.0289	449	1385	89524	k__Bacteria;p__Proteobacteria;c__Alphaproteobacteria;o__Rhodobacterales;f__Rhodobacteraceae;g__Rubrimonas;s__Rubrimonas cliftonensis
MAG141	GCF_007859315.1	76.0287	367	1385	2599616	k__Bacteria;p__Proteobacteria;c__Alphaproteobacteria;o__Hyphomicrobiales;f__Reyranellaceae;g__Reyranella;s__Reyranella sp. CPCC 100927
MAG141	GCF_002300555.1	76.0253	263	1385	1779329	k__Bacteria;p__Proteobacteria;c__Alphaproteobacteria;o__Rhodobacterales;f__Roseobacteraceae;g__Yangia;s__Yangia mangrovi
MAG141	GCF_002749615.1	76.0219	332	1385	69666	k__Bacteria;p__Proteobacteria;c__Alphaproteobacteria;o__Caulobacterales;f__Caulobacteraceae;g__Caulobacter;s__Caulobacter mirabilis
MAG141	GCF_016135805.1	76.0181	356	1385	2035993	k__Bacteria;p__Proteobacteria;c__Alphaproteobacteria;o__Caulobacterales;f__Caulobacteraceae;g__Caulobacter;s__Caulobacter hibisci
MAG141	GCF_000518925.1	76.0118	312	1385	935848	k__Bacteria;p__Proteobacteria;c__Alphaproteobacteria;o__Rhodobacterales;f__Rhodobacteraceae;g__Paracoccus;s__Paracoccus sp. J39
MAG141	GCF_003254335.1	76.0069	354	1385	402884	k__Bacteria;p__Proteobacteria;c__Alphaproteobacteria;o__Rhodobacterales;f__Rhodobacteraceae;g__Cereibacter;s__Cereibacter changlensis
MAG141	GCF_000526615.1	76.0064	293	1385	936051	k__Bacteria;p__Proteobacteria;c__Alphaproteobacteria;o__Rhodobacterales;f__Rhodobacteraceae;g__Paracoccus;s__Paracoccus pantotrophus
MAG141	GCF_003034985.1	76.0024	332	1385	1188249	k__Bacteria;p__Proteobacteria;c__Alphaproteobacteria;o__Rhodobacterales;f__Rhodobacteraceae;g__Cereibacter;s__Cereibacter changlensis
MAG141	GCF_003056725.1	76.0023	344	1385	1911570	k__Bacteria;p__Proteobacteria;c__Alphaproteobacteria;o__Rhodobacterales;f__Rhodobacteraceae;g__Mangrovicoccus;s__Mangrovicoccus ximenensis
MAG141	GCF_001720585.1	76.0009	277	1385	445629	k__Bacteria;p__Proteobacteria;c__Alphaproteobacteria;o__Rhodobacterales;f__Rhodobacteraceae;g__Cereibacter;s__Cereibacter johrii
MAG141	GCF_000372645.1	75.9977	288	1385	1292034	k__Bacteria;p__Proteobacteria;c__Alphaproteobacteria;o__Caulobacterales;f__Caulobacteraceae;g__Caulobacter;s__Caulobacter vibrioides
MAG141	GCF_018135625.1	75.9942	321	1385	2823693	k__Bacteria;p__Proteobacteria;c__Alphaproteobacteria;o__Caulobacterales;f__Caulobacteraceae;g__Caulobacter;s__Caulobacter sp. S6
MAG141	GCF_003185805.1	75.9855	322	1385	357400	k__Bacteria;p__Proteobacteria;c__Alphaproteobacteria;o__Caulobacterales;f__Caulobacteraceae;g__Caulobacter;s__Caulobacter sp. D5
MAG141	GCF_003594835.1	75.9844	283	1385	1276757	k__Bacteria;p__Proteobacteria;c__Alphaproteobacteria;o__Rhodobacterales;f__Rhodobacteraceae;g__Paracoccus;s__Paracoccus siganidrum
MAG141	GCF_023223525.1	75.9828	556	1385	2937791	k__Bacteria;p__Proteobacteria;c__Alphaproteobacteria;o__Rhodospirillales;f__Acetobacteraceae;g__Roseomonas;s__Roseomonas sp. NAR14
MAG141	GCF_000281955.1	75.9827	331	1385	1144304	k__Bacteria;p__Proteobacteria;c__Alphaproteobacteria;o__Caulobacterales;f__Caulobacteraceae;g__Caulobacter;s__Caulobacter sp. AP07
MAG141	GCF_011927945.1	75.9716	206	1385	74314	k__Bacteria;p__Proteobacteria;c__Alphaproteobacteria;o__Caulobacterales;f__Caulobacteraceae;g__Brevundimonas;s__Brevundimonas alba
MAG141	GCF_014640115.1	75.9715	247	1385	1526570	k__Bacteria;p__Proteobacteria;c__Alphaproteobacteria;o__Rhodobacterales;f__Roseobacteraceae;g__Maritimibacter;s__Maritimibacter lacisalsi
MAG141	GCF_004923205.2	75.9704	249	1385	1966466	k__Bacteria;p__Proteobacteria;c__Alphaproteobacteria;o__Rhodobacterales;f__Rhodobacteraceae;g__Paracoccus;s__Paracoccus aeridis
MAG141	GCF_021864505.1	75.9677	338	1385	2911368	k__Bacteria;p__Proteobacteria;c__Alphaproteobacteria;o__Rhodospirillales;f__Acetobacteraceae;g__Roseomonas;s__Roseomonas sp. NPKOSM-4
MAG141	GCF_001546115.1	75.9657	294	1385	34004	k__Bacteria;p__Proteobacteria;c__Alphaproteobacteria;o__Rhodobacterales;f__Rhodobacteraceae;g__Paracoccus;s__Paracoccus aminovorans
MAG141	GCF_018499825.1	75.9639	329	1385	2831675	k__Bacteria;p__Proteobacteria;c__Alphaproteobacteria;o__Rhodobacterales;f__Rhodobacteraceae;g__Paracoccus;s__Paracoccus sp. pheM1
MAG141	GCF_000365005.1	75.963	252	1385	1122180	k__Bacteria;p__Proteobacteria;c__Alphaproteobacteria;o__Rhodobacterales;f__Rhodobacteraceae;g__Limimaricola;s__Limimaricola hongkongensis
MAG141	GCF_006386455.1	75.9622	326	1385	1335059	k__Bacteria;p__Proteobacteria;c__Alphaproteobacteria;o__Rhodobacterales;f__Rhodobacteraceae;g__Paracoccus;s__Paracoccus sp. FO-3
MAG141	GCF_002723615.1	75.9598	277	1385	1125964	k__Bacteria;p__Proteobacteria;c__Alphaproteobacteria;o__Rhodobacterales;f__Rhodobacteraceae;g__Limimaricola;s__Limimaricola cinnabarinus
MAG141	GCF_000745215.1	75.9591	315	1385	107636	k__Bacteria;p__Proteobacteria;c__Alphaproteobacteria;o__Hyphomicrobiales;f__Methylocystaceae;g__Methylosinus;s__Methylosinus sp. PW1
MAG141	GCF_900114015.1	75.9588	333	1385	1502775	k__Bacteria;p__Proteobacteria;c__Alphaproteobacteria;o__Caulobacterales;f__Caulobacteraceae;g__Caulobacter;s__Caulobacter sp. UNC279MFTsu5.1
MAG141	GCF_002858925.1	75.9547	363	1385	2055137	k__Bacteria;p__Proteobacteria;c__Alphaproteobacteria;o__Caulobacterales;f__Caulobacteraceae;g__Caulobacter;s__Caulobacter zeae
MAG141	GCF_009674885.1	75.9517	327	1385	2665648	k__Bacteria;p__Proteobacteria;c__Alphaproteobacteria;o__Rhodobacterales;f__Rhodobacteraceae;g__Paracoccus;s__Paracoccus sp. S-4012
MAG141	GCF_001426805.1	75.946	288	1385	1736462	k__Bacteria;p__Proteobacteria;c__Alphaproteobacteria;o__Caulobacterales;f__Caulobacteraceae;g__Brevundimonas;s__Brevundimonas sp. Root1423
MAG141	GCF_000527115.1	75.9456	311	1385	107635	k__Bacteria;p__Proteobacteria;c__Alphaproteobacteria;o__Hyphomicrobiales;f__Methylocystaceae;g__Methylosinus;s__Methylosinus sp. LW3
MAG141	GCF_900188265.1	75.9421	284	1385	418630	k__Bacteria;p__Proteobacteria;c__Alphaproteobacteria;o__Rhodobacterales;f__Rhodobacteraceae;g__Cereibacter;s__Cereibacter sphaeroides
MAG141	GCF_000513975.1	75.9392	315	1385	935849	k__Bacteria;p__Proteobacteria;c__Alphaproteobacteria;o__Rhodobacterales;f__Rhodobacteraceae;g__Paracoccus;s__Paracoccus sp. J55
MAG141	GCF_003340565.1	75.9369	361	1385	2203891	k__Bacteria;p__Proteobacteria;c__Alphaproteobacteria;o__Rhodobacterales;f__Rhodobacteraceae;g__Rhodovulum;s__Rhodovulum sp. 12E13
MAG141	GCF_000685825.1	75.9359	304	1385	107633	k__Bacteria;p__Proteobacteria;c__Alphaproteobacteria;o__Hyphomicrobiales;f__Methylocystaceae;g__Methylocystis;s__Methylocystis sp. LW5
MAG141	GCF_023503965.1	75.9357	259	1385	1312364	k__Bacteria;p__Proteobacteria;c__Alphaproteobacteria;o__Caulobacterales;f__Caulobacteraceae;g__Brevundimonas;s__Brevundimonas albigilva
MAG141	GCF_900142875.1	75.9357	233	1385	53463	k__Bacteria;p__Proteobacteria;c__Alphaproteobacteria;o__Rhodobacterales;f__Rhodobacteraceae;g__Paracoccus;s__Paracoccus solventivorans
MAG141	GCF_900455865.1	75.9353	276	1385	243956	k__Bacteria;p__Proteobacteria;c__Alphaproteobacteria;o__Rhodospirillales;f__Acetobacteraceae;g__Roseomonas;s__Roseomonas gilardii
MAG141	GCF_000521865.1	75.9328	382	1385	1449351	k__Bacteria;p__Proteobacteria;c__Alphaproteobacteria;o__Rhodobacterales;f__Roseobacteraceae;g__Roseivivax;s__Roseivivax isoporae
MAG141	GCF_001447385.1	75.9315	312	1385	1745182	k__Bacteria;p__Proteobacteria;c__Alphaproteobacteria;o__Rhodobacterales;f__Rhodobacteraceae;g__Paracoccus;s__Paracoccus sp. MKU1
MAG141	GCF_000153305.1	75.928	419	1385	314256	k__Bacteria;p__Proteobacteria;c__Alphaproteobacteria;o__Rhodobacterales;f__Roseobacteraceae;g__Oceanicola;s__Oceanicola granulosus
MAG141	GCF_009829925.1	75.9279	363	1385	2545983	k__Bacteria;p__Proteobacteria;c__Alphaproteobacteria;o__Rhodospirillales;f__Acetobacteraceae;g__Roseomonas;s__Roseomonas coralli
MAG141	GCF_002742635.1	75.9234	324	1385	2048901	k__Bacteria;p__Proteobacteria;c__Alphaproteobacteria;o__Caulobacterales;f__Caulobacteraceae;g__Caulobacter;s__Caulobacter sp. X
MAG141	GCF_009936375.1	75.9211	316	1385	2699395	k__Bacteria;p__Proteobacteria;c__Alphaproteobacteria;o__Hyphomicrobiales;f__Methylocystaceae;g__Methylosinus;s__Methylosinus sp. C49
MAG141	GCF_000518625.1	75.9167	306	1385	1336208	k__Bacteria;p__Proteobacteria;c__Alphaproteobacteria;o__Rhodospirillales;f__Acetobacteraceae;g__Roseomonas;s__Roseomonas gilardii
MAG141	GCF_013181195.1	75.9157	297	1385	2545762	k__Bacteria;p__Proteobacteria;c__Alphaproteobacteria;o__Caulobacterales;f__Caulobacteraceae;g__Caulobacter;s__Caulobacter sp. RHG1
MAG141	GCF_013184745.1	75.9151	410	1385	2720392	k__Bacteria;p__Proteobacteria;c__Alphaproteobacteria;o__Rhodobacterales;f__Rhodobacteraceae;g__Mangrovicoccus;s__Mangrovicoccus sp. HB161399
MAG141	GCF_003116135.1	75.9127	408	1385	568898	k__Bacteria;p__Proteobacteria;c__Alphaproteobacteria;o__Rhodospirillales;f__Acetobacteraceae;g__Roseomonas;s__Roseomonas aestuarii
MAG141	GCF_022760755.1	75.9119	296	1385	2954117	k__Bacteria;p__Proteobacteria;c__Alphaproteobacteria;o__Hyphomicrobiales;f__Beijerinckiaceae;g__Rhodoblastus;s__Candidatus Rhodoblastus alkanivorans
MAG141	GCF_900102505.1	75.9107	274	1385	336292	k__Bacteria;p__Proteobacteria;c__Alphaproteobacteria;o__Rhodobacterales;f__Rhodobacteraceae;g__Paracoccus;s__Paracoccus tibetensis
MAG141	GCF_002742625.1	75.9093	292	1385	69664	k__Bacteria;p__Proteobacteria;c__Alphaproteobacteria;o__Caulobacterales;f__Caulobacteraceae;g__Caulobacter;s__Caulobacter sp. FWC2
MAG141	GCF_000164635.1	75.9077	358	1385	525371	k__Bacteria;p__Proteobacteria;c__Alphaproteobacteria;o__Rhodospirillales;f__Acetobacteraceae;g__Roseomonas;s__Roseomonas cervicalis
MAG141	GCF_019203965.1	75.9043	265	1385	2843330	k__Bacteria;p__Proteobacteria;c__Alphaproteobacteria;o__Rhodospirillales;f__Elioraeaceae;g__Elioraea;s__Elioraea tepida
MAG141	GCF_003001835.1	75.9041	230	1385	990712	k__Bacteria;p__Proteobacteria;c__Alphaproteobacteria;o__Rhodobacterales;f__Rhodobacteraceae;g__Meinhardsimonia;s__Meinhardsimonia xiamenensis
MAG141	GCF_007644105.1	75.9031	313	1385	2492390	k__Bacteria;p__Proteobacteria;c__Alphaproteobacteria;o__Rhodospirillales;f__Elioraeaceae;g__Elioraea;s__Elioraea rosea
MAG141	GCF_020990385.1	75.9026	332	1385	2895796	k__Bacteria;p__Proteobacteria;c__Alphaproteobacteria;o__Rhodobacterales;f__Rhodobacteraceae;g__Paracoccus;s__Paracoccus sp. MA
MAG141	GCF_000378465.1	75.9003	429	1385	1121861	k__Bacteria;p__Proteobacteria;c__Alphaproteobacteria;o__Rhodospirillales;f__Elioraeaceae;g__Elioraea;s__Elioraea tepidiphila
MAG141	GCF_004342605.1	75.897	315	1385	2512117	k__Bacteria;p__Proteobacteria;c__Alphaproteobacteria;o__Caulobacterales;f__Caulobacteraceae;g__Caulobacter;s__Caulobacter sp. BK020
MAG141	GCF_004366495.1	75.8955	308	1385	2485168	k__Bacteria;p__Proteobacteria;c__Alphaproteobacteria;o__Hyphomicrobiales;f__Methylocystaceae;g__Methylosinus;s__Methylosinus sp. sav-2
MAG141	GCF_001427165.1	75.8954	332	1385	1736547	k__Bacteria;p__Proteobacteria;c__Alphaproteobacteria;o__Caulobacterales;f__Caulobacteraceae;g__Caulobacter;s__Caulobacter sp. Root487D2Y
MAG141	GCF_000964365.1	75.8917	210	1385	1231350	k__Bacteria;p__Proteobacteria;c__Alphaproteobacteria;o__Rhodospirillales;f__Acetobacteraceae;g__Acidisphaera;s__Acidisphaera rubrifaciens
MAG141	GCF_000988015.1	75.8912	210	1385	293	k__Bacteria;p__Proteobacteria;c__Alphaproteobacteria;o__Caulobacterales;f__Caulobacteraceae;g__Brevundimonas;s__Brevundimonas diminuta
MAG141	GCF_001427665.1	75.8882	308	1385	1736578	k__Bacteria;p__Proteobacteria;c__Alphaproteobacteria;o__Caulobacterales;f__Caulobacteraceae;g__Caulobacter;s__Caulobacter sp. Root655
MAG141	GCF_011043625.1	75.8841	349	1385	2710887	k__Bacteria;p__Proteobacteria;c__Alphaproteobacteria;o__Caulobacterales;f__Caulobacteraceae;g__Caulobacter;s__Caulobacter sp. 602-2
MAG141	GCF_024699985.1	75.8836	354	1385	2898435	k__Bacteria;p__Proteobacteria;c__Alphaproteobacteria;o__Caulobacterales;f__Caulobacteraceae;g__Phenylobacterium;s__Phenylobacterium sp. J367
MAG141	GCF_003336755.1	75.8827	269	1385	2185104	k__Bacteria;p__Proteobacteria;c__Alphaproteobacteria;o__Rhodospirillales;f__Elioraeaceae;g__Elioraea;s__Elioraea thermophila
MAG141	GCF_000622225.1	75.8756	312	1385	1448136	k__Bacteria;p__Proteobacteria;c__Alphaproteobacteria;o__Rhodospirillales;f__Acetobacteraceae;g__Roseomonas;s__Roseomonas mucosa
MAG141	GCF_900167455.1	75.873	277	1385	225324	k__Bacteria;p__Proteobacteria;c__Alphaproteobacteria;o__Hyphomicrobiales;f__unclassified_Hyphomicrobiales;g__Enhydrobacter;s__Enhydrobacter aerosaccus
MAG141	GCF_001941945.1	75.8696	325	1385	257708	k__Bacteria;p__Proteobacteria;c__Alphaproteobacteria;o__Rhodospirillales;f__Acetobacteraceae;g__Roseomonas;s__Roseomonas gilardii
MAG141	GCF_001426905.1	75.869	333	1385	1736465	k__Bacteria;p__Proteobacteria;c__Alphaproteobacteria;o__Caulobacterales;f__Caulobacteraceae;g__Caulobacter;s__Caulobacter sp. Root1455
MAG141	GCF_014196295.1	75.866	308	1385	98513	k__Bacteria;p__Proteobacteria;c__Alphaproteobacteria;o__Caulobacterales;f__Caulobacteraceae;g__Phenylobacterium;s__Phenylobacterium haematophilum
MAG141	GCF_004343615.1	75.8642	430	1385	2527868	k__Bacteria;p__Proteobacteria;c__Alphaproteobacteria;o__Rhodospirillales;f__Acetobacteraceae;g__Paracraurococcus;s__Paracraurococcus sp. NE82
MAG141	GCF_000712075.1	75.8639	366	1385	1449049	k__Bacteria;p__Proteobacteria;c__Alphaproteobacteria;o__Caulobacterales;f__Caulobacteraceae;g__Caulobacter;s__Caulobacter sp. UNC358MFTsu5.1
MAG141	GCF_018129005.1	75.8623	452	1385	1346889	k__Bacteria;p__Proteobacteria;c__Alphaproteobacteria;o__Rhodospirillales;f__Acetobacteraceae;g__Roseomonas;s__Roseomonas eburnea
MAG141	GCF_002631185.1	75.8612	383	1385	1335062	k__Bacteria;p__Proteobacteria;c__Alphaproteobacteria;o__Rhodospirillales;f__Acetobacteraceae;g__Roseomonas;s__Roseomonas rhizosphaerae
MAG141	GCF_003116815.1	75.8553	347	1385	2172652	k__Bacteria;p__Proteobacteria;c__Alphaproteobacteria;o__Caulobacterales;f__Caulobacteraceae;g__Caulobacter;s__Caulobacter endophyticus
MAG141	GCF_900184945.1	75.8537	284	1385	1673631	k__Bacteria;p__Proteobacteria;c__Alphaproteobacteria;o__Rhodobacterales;f__Rhodobacteraceae;g__Maliponia;s__Maliponia aquimaris
MAG141	GCF_005870025.1	75.8529	458	1385	2320855	k__Bacteria;p__Proteobacteria;c__Alphaproteobacteria;o__Rhodobacterales;f__Roseobacteraceae;g__Poseidonocella;s__Poseidonocella sp. HB161398
MAG141	GCF_900141735.1	75.8504	302	1385	1447782	k__Bacteria;p__Proteobacteria;c__Alphaproteobacteria;o__Rhodobacterales;f__Roseobacteraceae;g__Wenxinia;s__Wenxinia saemankumensis
MAG141	GCF_003122085.1	75.8485	307	1385	2135793	k__Bacteria;p__Proteobacteria;c__Alphaproteobacteria;o__Maricaulales;f__Maricaulaceae;g__Marinicauda;s__Marinicauda salina
MAG141	GCF_021272185.1	75.8481	294	1385	2900547	k__Bacteria;p__Proteobacteria;c__Alphaproteobacteria;o__Rhodobacterales;f__Roseobacteraceae;g__Roseivivax;s__Roseivivax sp. GX 12232
MAG141	GCF_014197795.1	75.8478	319	1385	391922	k__Bacteria;p__Proteobacteria;c__Alphaproteobacteria;o__Rhodospirillales;f__Rhodospirillaceae;g__Roseospira;s__Roseospira goensis
MAG141	GCF_002754815.1	75.8469	306	1385	2018065	k__Bacteria;p__Proteobacteria;c__Alphaproteobacteria;o__Rhodospirillales;f__Acetobacteraceae;g__Roseomonas;s__Roseomonas sp. FDAARGOS_362
MAG141	GCF_002943415.1	75.8438	101	1385	2094561	k__Bacteria;p__Proteobacteria;c__Gammaproteobacteria;o__Moraxellales;f__Moraxellaceae;g__Amnimonas;s__Amnimonas aquatica
MAG141	GCF_000292225.1	75.8399	303	1385	1217720	k__Bacteria;p__Proteobacteria;c__Alphaproteobacteria;o__Rhodospirillales;f__Acetobacteraceae;g__Roseomonas;s__Roseomonas sp. B5
MAG141	GCF_008630155.1	75.8382	401	1385	504468	k__Bacteria;p__Proteobacteria;c__Alphaproteobacteria;o__Rhodospirillales;f__Acetobacteraceae;g__Rhodovastum;s__Rhodovastum atsumiense
MAG141	GCF_900112685.1	75.8381	285	1385	936889	k__Bacteria;p__Proteobacteria;c__Alphaproteobacteria;o__Rhodobacterales;f__Roseobacteraceae;g__Roseivivax;s__Roseivivax sediminis
MAG141	GCF_003094595.1	75.8353	360	1385	2172650	k__Bacteria;p__Proteobacteria;c__Alphaproteobacteria;o__Caulobacterales;f__Caulobacteraceae;g__Caulobacter;s__Caulobacter radicis
MAG141	GCF_001644125.1	75.831	300	1385	980563	k__Bacteria;p__Proteobacteria;c__Alphaproteobacteria;o__Hyphomicrobiales;f__Methylocystaceae;g__Methylosinus;s__Methylosinus sp. R-45379
[truncated: 30,672 more rows]
