# Supplementary material for: Monthly dynamics of microbial communities and variation of nitrogen-cycling genes in an industrial-scale expanded granular sludge bed reactor
Source: Front Microbiol. 2023 Feb 16;14:1125709. doi: 10.3389/fmicb.2023.1125709 (PMC9978346; doi:10.3389/fmicb.2023.1125709)
Supplement: SUPPLEMENTARY TABLE S3 — The number of nitrogen-related genes in each MAG. [file Table_3.XLSX]

## Sheet: Sheet1
Pathway	Function	Gene	KID	MAG103	MAG63	MAG163	MAG34	MAG89	MAG166	MAG78	MAG141	MAG114	MAG1	MAG107	MAG126	MAG136	MAG70	MAG101	MAG40	MAG154	MAG18	MAG36	MAG124	MAG84	MAG96	MAG138	MAG133	MAG113	MAG46	MAG172	MAG150	MAG41	MAG109	MAG116	MAG68	MAG44	MAG45	MAG130	MAG132	MAG77	MAG15	MAG112	MAG121	MAG51	MAG140	MAG98	MAG53	MAG122	MAG37
Ammonia assimilation	glutamate dehydrogenase	gudB	K00260	0	0	0	0	0	0	0	0	0	0	0	0	0	0	0	0	0	0	0	0	0	0	0	0	0	0	0	0	0	0	0	0	0	0	0	0	0	0	0	0	0	0	1	0	0	0
Ammonia assimilation	glutamate dehydrogenase (NAD(P)+)	gdhA	K00261	1	0	1	1	0	0	0	1	1	1	1	1	1	0	0	0	0	1	0	0	0	0	0	0	0	0	1	0	0	1	1	3	1	1	0	1	1	1	1	1	1	0	3	2	1	0
Ammonia assimilation	glutamate synthase (NADPH) large chain	gltB	K00265	1	0	0	0	0	0	1	2	1	1	0	3	3	0	1	2	2	0	0	1	0	1	0	2	2	0	0	0	0	0	1	0	0	0	1	0	0	0	1	0	0	0	0	0	0	0
Ammonia assimilation	glutamate synthase (NADPH) small chain	gltD	K00266	1	1	1	0	1	1	0	1	1	1	0	2	1	1	3	2	4	0	1	1	1	0	1	1	4	0	1	1	1	1	1	0	2	1	1	0	3	2	2	1	1	0	0	1	0	0
Ammonia assimilation	glutamate synthase (ferredoxin)	gltS	K00284	0	0	0	0	0	0	0	0	0	1	0	0	1	0	0	0	0	0	0	0	0	0	1	0	0	0	0	0	0	2	0	2	0	0	0	0	0	2	0	1	0	0	0	1	0	0
Ammonia assimilation	glutaminase	glsA	K01425	0	0	0	0	0	0	0	0	2	0	0	1	0	0	0	0	0	0	0	0	0	0	0	0	0	0	0	0	0	0	0	1	0	0	0	0	0	0	0	1	0	0	0	0	0	0
Ammonia assimilation	glutamine synthetase	glnA	K01915	1	1	2	1	2	3	1	4	2	2	1	4	1	1	1	2	1	1	2	2	1	2	2	3	1	1	1	2	2	2	2	3	2	1	1	2	3	1	3	4	1	2	3	3	1	3
Ammonia assimilation	asparagine synthase (glutamine-hydrolysing)	asnB	K01953	4	3	2	0	2	0	2	1	3	12	3	0	2	0	1	1	1	0	0	2	1	1	0	1	4	1	1	0	4	4	3	1	1	6	4	2	0	1	5	4	1	1	2	1	1	2
Anammox / Denitrification	hydroxylamine reductase / nitric oxide reductase	hcp	K05601	0	2	1	0	2	1	1	0	0	0	0	0	1	1	1	0	3	0	1	0	2	2	1	0	1	0	0	1	0	1	1	1	0	0	0	0	1	1	0	0	2	0	1	0	0	1
Anammox / Denitrification	nitrite reductase (NO-forming) / hydroxylamine reductase	nirS	K15864	0	0	0	0	0	0	0	1	0	0	0	1	0	0	0	0	0	0	0	0	0	0	0	0	0	1	0	0	0	0	0	0	0	0	0	0	0	0	0	0	0	0	0	1	0	0
Assimilatory nitrate reduction	ferredoxin-nitrite reductase	nirA	K00366	1	0	0	0	0	0	1	1	0	0	0	0	0	0	0	0	0	0	0	0	0	0	0	0	0	0	0	0	0	0	0	0	0	0	0	0	0	1	0	0	0	0	0	0	1	0
Assimilatory nitrate reduction	assimilatory nitrate reductase catalytic subunit	nasA	K00372	0	0	0	0	0	0	0	2	1	0	0	1	0	0	0	0	0	0	0	1	0	0	0	1	0	0	0	0	0	1	0	1	0	0	0	0	0	0	1	1	0	0	0	0	0	0
Assimilatory nitrate reduction	nitrate reductase (NAD(P)H)	NR	K10534	0	0	0	0	0	0	0	0	0	0	0	0	0	0	0	0	0	0	0	0	0	0	0	0	0	0	0	0	0	0	1	0	0	0	0	0	0	0	0	0	0	0	0	0	0	0
Assimilatory nitrate reduction	nitrite reductase (NAD(P)H)	NIT-6	K17877	0	0	0	0	0	0	0	0	0	0	0	0	0	0	0	0	0	0	0	0	0	0	0	0	0	0	0	0	0	0	0	0	0	0	0	0	0	0	0	0	0	0	0	0	0	0
Denitrification	nitrite reductase (NO-forming)	nirK	K00368	1	0	0	0	0	0	0	0	0	0	0	1	0	0	0	0	0	0	0	0	0	0	0	0	0	0	0	0	0	0	0	0	0	1	0	1	0	0	0	0	0	0	0	1	0	1
Denitrification	nitrous-oxide reductase	nosZ	K00376	0	0	0	1	0	0	0	1	0	0	0	1	0	0	0	0	0	0	0	0	0	0	0	0	0	0	0	0	0	0	0	0	1	0	0	0	0	0	0	0	0	0	0	0	0	0
Denitrification	nitric oxide reductase subunit C	norC	K02305	1	0	0	0	0	0	0	1	0	0	0	1	0	0	0	0	1	0	0	0	0	0	0	0	0	0	0	0	0	0	0	1	0	0	0	0	0	0	0	0	0	0	0	0	0	0
Denitrification	nitric oxide reductase subunit B	norB	K04561	0	0	0	0	0	0	0	1	0	0	0	1	0	0	0	1	1	0	0	0	0	0	0	0	0	0	0	0	0	0	0	4	1	1	0	0	0	1	0	0	0	0	0	0	0	0
Denitrification / Dissimilatory nitrate reduction	nitrate reductase gamma subunit	narI	K00374	2	0	0	0	0	0	0	0	0	0	0	0	0	0	0	0	0	0	0	1	0	0	0	0	0	0	0	0	0	0	0	1	0	0	0	0	0	0	0	0	0	0	0	0	1	0
Denitrification / Dissimilatory nitrate reduction	nitrate reductase (cytochrome)	napA	K02567	1	0	0	0	0	0	0	1	0	0	0	1	1	0	0	0	0	0	0	0	0	1	1	0	0	0	0	0	0	1	0	0	0	0	0	0	0	0	0	1	0	0	0	0	1	0
Denitrification / Dissimilatory nitrate reduction	nitrate reductase (cytochrome), electron transfer subunit	napB	K02568	0	0	0	0	0	0	0	1	0	0	0	1	0	0	0	0	0	0	0	0	0	0	1	0	0	0	0	0	0	0	0	0	0	0	0	0	0	0	0	1	0	0	0	0	0	0
Dissimilatory nitrate reduction	nitrite reductase (NADH) large subunit	nirB	K00362	0	0	0	0	0	0	0	1	2	0	0	2	0	0	0	0	0	0	0	1	0	0	0	2	0	0	0	0	0	1	0	0	0	0	0	0	0	0	1	1	0	0	0	0	0	0
Dissimilatory nitrate reduction	nitrite reductase (NADH) small subunit	nirD	K00363	2	0	0	0	0	0	0	0	1	1	0	1	0	0	0	0	0	0	0	1	0	0	1	1	0	0	0	0	0	1	1	0	1	0	0	0	0	0	1	2	0	0	0	1	1	0
Dissimilatory nitrate reduction	nitrite reductase (cytochrome c-552)	nrfA	K03385	0	0	0	0	0	0	0	0	1	0	1	0	0	0	0	1	0	1	0	0	0	2	1	0	0	0	0	1	0	0	0	0	2	0	0	0	0	1	0	0	0	0	0	1	0	1
Dissimilatory nitrate reduction	protein	nrfC	K04014	0	0	0	0	0	0	0	0	0	0	0	0	0	0	0	0	0	0	0	0	0	2	1	0	0	0	0	0	0	0	0	0	0	0	0	0	0	0	0	0	0	0	0	0	0	0
Dissimilatory nitrate reduction	protein	nrfD	K04015	0	0	0	0	0	0	0	0	0	0	0	0	0	0	0	0	0	0	0	0	0	0	0	0	0	0	0	0	0	0	0	0	0	0	0	0	0	0	0	0	0	0	0	0	0	0
Dissimilatory nitrate reduction	cytochrome c nitrite reductase small subunit	nrfH	K15876	1	0	0	0	0	0	0	0	1	0	1	0	0	0	0	1	0	1	0	0	0	3	1	0	0	0	0	1	0	0	0	0	1	0	0	0	0	1	0	0	0	0	0	1	0	1
Nitrification	hydroxylamine dehydrogenase	hao	K10535	0	0	0	0	0	0	0	0	0	0	0	0	0	0	0	0	0	0	0	0	0	0	0	0	0	0	0	0	0	0	0	0	0	0	0	1	0	0	0	0	0	0	0	0	0	0
Nitrification	methane/ammonia monooxygenase subunit A	pmoA-amoA	K10944	0	0	0	0	0	0	0	0	0	0	0	0	0	0	0	0	0	0	0	0	0	0	0	0	0	0	0	0	0	0	0	0	0	0	0	0	0	0	0	0	0	0	0	0	0	0
Nitrification	methane/ammonia monooxygenase subunit B	pmoB-amoB	K10945	0	0	0	0	0	0	0	0	0	0	0	0	0	0	0	0	0	0	0	0	0	0	0	0	0	0	0	0	0	0	0	0	0	0	0	0	0	0	0	0	0	0	0	0	0	0
Nitrification	methane/ammonia monooxygenase subunit C	pmoC-amoC	K10946	0	0	0	0	0	0	0	0	0	0	0	0	0	0	0	0	0	0	0	0	0	0	0	0	0	0	0	0	0	0	0	0	0	0	0	0	0	0	0	0	0	0	0	0	0	0
Nitrification / Denitrification / Dissimilatory nitrate reduction	nitrate reductase / nitrite oxidoreductase, alpha subunit	narG	K00370	2	0	0	0	0	0	0	0	0	2	0	0	0	0	0	0	0	0	0	1	0	0	0	0	0	0	0	0	0	0	0	0	0	0	0	0	0	0	1	0	0	0	0	0	1	0
Nitrification / Denitrification / Dissimilatory nitrate reduction	nitrate reductase / nitrite oxidoreductase, beta subunit	narH	K00371	3	0	0	0	0	0	0	0	0	1	0	0	0	0	0	0	0	0	0	1	0	0	0	0	0	0	0	0	0	0	0	0	0	0	0	0	0	0	1	0	0	0	0	0	1	0
Nitrogen fixation	nitrogenase delta subunit	AnfG	K00531	0	0	0	0	0	0	0	0	0	0	0	0	0	0	0	0	0	0	0	0	0	0	0	0	0	0	0	0	0	0	0	0	0	0	0	0	0	0	0	0	0	0	0	0	0	0
Nitrogen fixation	nitrogenase molybdenum-iron protein alpha chain	nifD	K02586	0	0	0	0	3	0	1	0	0	0	0	0	1	0	1	0	3	0	0	0	0	12	1	0	0	0	0	0	0	0	0	0	0	0	0	0	0	0	0	0	0	0	0	0	0	0
Nitrogen fixation	nitrogenase iron protein	nifH	K02588	0	0	0	0	2	0	2	0	0	0	0	1	3	0	1	0	3	0	0	0	1	2	1	0	0	0	0	0	0	0	0	0	0	0	0	0	0	0	0	0	0	0	0	0	0	0
Nitrogen fixation	nitrogenase molybdenum-iron protein beta chain	nifK	K02591	0	0	0	0	3	0	1	0	0	0	0	1	1	0	1	0	2	0	0	0	0	10	1	0	0	0	0	0	0	0	0	0	0	0	0	0	0	0	0	0	0	0	0	0	0	0
[truncated: 125 more columns]
