# Supplementary material for: Monthly dynamics of microbial communities and variation of nitrogen-cycling genes in an industrial-scale expanded granular sludge bed reactor
Source: Front Microbiol. 2023 Feb 16;14:1125709. doi: 10.3389/fmicb.2023.1125709 (PMC9978346; doi:10.3389/fmicb.2023.1125709)
Supplement: SUPPLEMENTARY TABLE S4 — Result of the similarity blasting between viral sequences and the CRISPR-Cas spacers identified from MAGs. [file Table_4.XLSX]

## Sheet: Sheet1
qaccver	saccver	pident	length	mismatch	gapopen	qstart	qend	sstart	send	evalue	bitscore	qcovs	Genus_ann	Family_ann
MAG101.fna_ctg2194606_spacer2	U_ctg1470744_1	100	36	0	0	1	36	319	354	3.72e-12	67.6	100	Unclassified	Siphoviridae
MAG101.fna_ctg2194606_spacer3	U_ctg1470744_1	100	39	0	0	1	39	385	423	9.61e-14	73.1	100	Unclassified	Siphoviridae
MAG101.fna_ctg2194606_spacer4	U_ctg1470744_1	100	36	0	0	1	36	454	489	3.72e-12	67.6	100	Unclassified	Siphoviridae
MAG101.fna_ctg2194606_spacer5	U_ctg1470744_1	100	37	0	0	1	37	520	556	1.1e-12	69.4	100	Unclassified	Siphoviridae
MAG101.fna_ctg2194606_spacer6	U_ctg1470744_1	100	36	0	0	1	36	587	622	3.72e-12	67.6	100	Unclassified	Siphoviridae
MAG101.fna_ctg2194606_spacer7	U_ctg1470744_1	100	36	0	0	1	36	653	688	3.72e-12	67.6	100	Unclassified	Siphoviridae
MAG101.fna_ctg2194606_spacer8	U_ctg1470744_1	100	38	0	0	1	38	719	756	3.26e-13	71.3	100	Unclassified	Siphoviridae
MAG101.fna_ctg2194606_spacer9	U_ctg1470744_1	100	37	0	0	1	37	787	823	1.1e-12	69.4	100	Unclassified	Siphoviridae
MAG101.fna_ctg2194606_spacer11	U_ctg1470744_1	100	35	0	0	1	35	923	957	1.25e-11	65.8	100	Unclassified	Siphoviridae
MAG101.fna_ctg2194606_spacer12	U_ctg1470744_1	100	38	0	0	1	38	988	1025	3.26e-13	71.3	100	Unclassified	Siphoviridae
MAG101.fna_ctg2194606_spacer13	U_ctg1470744_1	100	37	0	0	1	37	1056	1092	1.1e-12	69.4	100	Unclassified	Siphoviridae
MAG111.fna_ctg4351351_spacer8	B_ctg5235888	100	36	0	0	1	36	60401	60366	3.72e-12	67.6	100	Unclassified	Siphoviridae
MAG118.fna_ctg2071315_spacer1	M_ctg1061889	100	35	0	0	1	35	2091	2125	1.25e-11	65.8	100	Unclassified	Myoviridae
MAG122.fna_ctg3229929_spacer1	M_ctg5030594	100	32	0	0	1	32	5177	5146	4.99e-10	60.2	100	Unclassified	Unclassified
MAG122.fna_ctg3229929_spacer3	M_ctg5030594	100	32	0	0	1	32	17594	17625	4.99e-10	60.2	100	Unclassified	Unclassified
MAG122.fna_ctg3229929_spacer3	B_ctg2896974	100	32	0	0	1	32	7237	7206	4.99e-10	60.2	100	Unclassified	Unclassified
MAG156.fna_ctg6205338_spacer7	U_ctg221125	100	43	0	0	1	43	11740	11782	7.02e-16	80.5	100	T4virus	Unclassified
MAG162.fna_ctg1103039_spacer2	U_ctg3191249	100	32	0	0	1	32	3677	3708	5.82e-10	60.2	94	P12024virus	Siphoviridae
MAG162.fna_ctg1103039_spacer3	U_ctg4528548	100	38	0	0	1	38	8752	8715	3.26e-13	71.3	100	P12025virus	Unclassified
MAG16.fna_ctg3380758_spacer61	B_ctg6465516	100	30	0	0	3	32	4972	5001	6.45e-09	56.5	94	P12024virus	Siphoviridae
MAG16.fna_ctg737208_spacer1	B_ctg6465516	100	30	0	0	1	30	8123	8094	5.38e-09	56.5	100	P12024virus	Siphoviridae
MAG16.fna_ctg737208_spacer3	B_ctg6465516	100	30	0	0	1	30	14750	14779	5.38e-09	56.5	100	P12024virus	Siphoviridae
MAG24.fna_ctg5105903_spacer5	M_ctg2094233	100	30	0	0	1	30	3593	3622	5.38e-09	56.5	100	P12024virus	Siphoviridae
MAG24.fna_ctg5105903_spacer5	B_ctg1028996	100	30	0	0	1	30	1401	1430	5.38e-09	56.5	100	P12024virus	Siphoviridae
MAG25.fna_ctg3833768_spacer2	U_ctg3715961	100	30	0	0	1	30	20380	20351	5.38e-09	56.5	100	Bc431virus	Siphoviridae
MAG25.fna_ctg3833768_spacer3	U_ctg3715961	100	30	0	0	1	30	38423	38452	5.38e-09	56.5	100	Bc431virus	Siphoviridae
MAG34.fna_ctg3155205_spacer21	U_ctg7545445	100	35	0	0	2	36	7786	7752	1.34e-11	65.8	97	Pandoravirus	Siphoviridae
MAG34.fna_ctg3155205_spacer21	M_ctg7506986	100	35	0	0	2	36	3147	3181	1.34e-11	65.8	97	Pandoravirus	Siphoviridae
MAG34.fna_ctg3155205_spacer21	B_ctg7798409	100	35	0	0	2	36	3802	3768	1.34e-11	65.8	97	Pandoravirus	Siphoviridae
MAG34.fna_ctg3155205_spacer27	U_ctg7545445	100	35	0	0	2	36	10252	10218	1.34e-11	65.8	97	Pandoravirus	Siphoviridae
MAG34.fna_ctg3155205_spacer27	M_ctg7506986	100	35	0	0	2	36	681	715	1.34e-11	65.8	97	Pandoravirus	Siphoviridae
MAG34.fna_ctg3155205_spacer27	B_ctg7798409	100	35	0	0	2	36	6268	6234	1.34e-11	65.8	97	Pandoravirus	Siphoviridae
MAG52.fna_ctg341992_spacer4	M_ctg5033768	100	37	0	0	1	37	4975	4939	1.1e-12	69.4	100	Lambdavirus	Unclassified
MAG58.fna_ctg5571620_spacer2	B_ctg7612363	100	33	0	0	4	36	427	395	1.73e-10	62.1	92	P12024virus	Siphoviridae
