# Supplementary material for: Monthly dynamics of microbial communities and variation of nitrogen-cycling genes in an industrial-scale expanded granular sludge bed reactor
Source: Front Microbiol. 2023 Feb 16;14:1125709. doi: 10.3389/fmicb.2023.1125709 (PMC9978346; doi:10.3389/fmicb.2023.1125709)
Supplement: SUPPLEMENTARY TABLE S5 — Result of the similarity blasting between viral sequences and MAGs. [file Table_5.XLSX]

## Sheet: Sheet1
qaccver	saccver	pident≥70	length≥2.5kb	mismatch	gapopen	qstart	qend	sstart	send	evalue(10-3)	bitscore≥50	qcovs	qlen	slen	oldId	newId	Genus	Family
B_ctg1061013	B_MAG109.fna_ctg5101515	76.675	2538	529	51	3409	5919	12906	15407	0	1349	45	6560	15872	B_MAG109	MAG89	Unclassified	Unclassified
B_ctg1396617	U_MAG317.fna_ctg3106711	100	15339	0	0	1269	16607	1	15339	0	28326	92	16607	16241	U_MAG317	MAG91	Unclassified	Siphoviridae
B_ctg141445	M_MAG339.fna_ctg995035	99.937	12734	8	0	12486	25219	12734	1	0	23472	50	25219	12734	M_MAG339	MAG80	D3112virus	Siphoviridae
B_ctg1424729	B_MAG229.fna_ctg1424729	100	5375	0	0	1	5375	1	5375	0	9926	100	5375	5375	B_MAG229	MAG133	Muvirus	Myoviridae
B_ctg1504048	B_MAG343.fna_ctg1504048	100	6012	0	0	1	6012	1	6012	0	11103	100	6012	6012	B_MAG343	MAG142	Lambdavirus	Siphoviridae
B_ctg1616550	U_MAG293.fna_ctg4222715	100	43183	0	0	1	43183	1	43183	0	79744	100	43183	43183	U_MAG293	MAG66	Unclassified	Podoviridae
B_ctg1757726	B_MAG329.fna_ctg1757726	100	14864	0	0	1	14864	1	14864	0	27449	100	14864	14864	B_MAG329	MAG122	Unclassified	Unclassified
B_ctg1767421	B_MAG270.fna_ctg1767421	100	21475	0	0	1	21475	1	21475	0	39657	100	21475	21475	B_MAG270	MAG130	P22virus	Podoviridae
B_ctg1850485	B_MAG342.fna_ctg1850485	100	11999	0	0	1	11999	1	11999	0	22159	100	11999	11999	B_MAG342	MAG147	Muvirus	Myoviridae
B_ctg1988890_1	M_MAG114.fna_ctg1137842	99.295	3120	22	0	266	3385	1	3120	0	5640	72	4315	3120	M_MAG114	MAG127	Unclassified	Unclassified
B_ctg1995431_1	M_MAG85.fna_ctg1324258	99.859	14883	21	0	285	15167	1	14883	0	27368	98	15183	14883	M_MAG85	MAG61	Unclassified	Unclassified
B_ctg2053205	U_MAG293.fna_ctg37379	96.808	2945	78	13	1580	4516	2937	1	0	4903	46	8203	4048	U_MAG293	MAG66	Unclassified	Unclassified
B_ctg248762	U_MAG132.fna_ctg1289923	99.793	24653	51	0	1186	25838	1	24653	0	45244	95	25838	24653	U_MAG132	MAG118	Unclassified	Unclassified
B_ctg2871420	M_MAG273.fna_ctg6156888	99.4	4831	29	0	1	4831	4831	1	0	8761	61	7877	10864	M_MAG273	MAG105	Phicbkvirus	Siphoviridae
B_ctg3008357	B_MAG364.fna_ctg3008357	100	5942	0	0	1	5942	1	5942	0	10973	100	5942	5942	B_MAG364	MAG110	Unclassified	Unclassified
B_ctg3049522	B_MAG177.fna_ctg3049522	100	7707	0	0	1	7707	1	7707	0	14233	100	7707	7707	B_MAG177	MAG126	Unclassified	Unclassified
B_ctg3055958	M_MAG60.fna_ctg675725	100	19008	0	0	16386	35393	19008	1	0	35102	54	35393	19008	M_MAG60	MAG17	Unclassified	Siphoviridae
B_ctg3057440	B_MAG109.fna_ctg3057440	100	7895	0	0	1	7895	1	7895	0	14580	100	7895	7895	B_MAG109	MAG89	Vegasvirus	Siphoviridae
B_ctg3094263	B_MAG363.fna_ctg3094263	100	13026	0	0	1	13026	1	13026	0	24055	100	13026	13026	B_MAG363	MAG71	Unclassified	Podoviridae
B_ctg3128879	B_MAG113.fna_ctg3128879	100	13077	0	0	1	13077	1	13077	0	24149	100	13077	13077	B_MAG113	MAG166	Unclassified	Siphoviridae
B_ctg3358845	U_MAG293.fna_ctg7176069	100	35846	0	0	6861	42706	42706	6861	0	66196	100	42706	42706	U_MAG293	MAG66	Unclassified	Podoviridae
B_ctg3358845	U_MAG293.fna_ctg7176069	100	6959	0	0	1	6959	6959	1	0	12851	100	42706	42706	U_MAG293	MAG66	Unclassified	Podoviridae
B_ctg3392880	M_MAG351.fna_ctg2912564	100	3706	0	0	539	4244	3706	1	0	6844	34	10833	3706	M_MAG351	MAG73	Unclassified	Unclassified
B_ctg3479212	U_MAG339.fna_ctg5896685	81.189	2541	429	34	787	3295	723	3246	0	1999	45	5555	3249	U_MAG339	MAG58	Unclassified	Unclassified
B_ctg3493845	B_MAG266.fna_ctg3493845	100	25034	0	0	1	25034	1	25034	0	46230	100	25034	25034	B_MAG266	MAG45	Pbunavirus	Unclassified
B_ctg3548747	B_MAG342.fna_ctg3548747	100	9749	0	0	1	9749	1	9749	0	18004	100	9749	9749	B_MAG342	MAG147	Phicbkvirus	Siphoviridae
B_ctg3716116	U_MAG362.fna_ctg1486015	98.305	5309	88	2	1	5308	3614	8921	0	9304	82	6498	8921	U_MAG362	MAG50	Unclassified	Unclassified
B_ctg4037177	B_MAG270.fna_ctg4037177	100	19580	0	0	1	19580	1	19580	0	36158	100	19580	19580	B_MAG270	MAG130	Bpp1virus	Podoviridae
B_ctg4075078	M_MAG84.fna_ctg4551124	99.957	6964	3	0	13092	20055	1	6964	0	12844	35	20055	11288	M_MAG84	MAG151	P22virus	Podoviridae
B_ctg4136574_1	U_MAG219.fna_ctg4205252	99.686	11471	36	0	139	11609	14371	2901	0	20984	99	11609	23338	U_MAG219	MAG164	Unclassified	Unclassified
B_ctg4150883	B_MAG313.fna_ctg4150883	100	7043	0	0	1	7043	1	7043	0	13007	100	7043	7043	B_MAG313	MAG140	Unclassified	Podoviridae
B_ctg4332600	U_MAG70.fna_ctg4100183	99.947	11409	6	0	1	11409	1	11409	0	21036	100	11409	11409	U_MAG70	MAG108	N4virus	Unclassified
B_ctg4344056	M_MAG347.fna_ctg6570357	99.745	52998	120	11	13461	66448	91785	38793	0	97107	88	66448	91785	M_MAG347	MAG95	Unclassified	Siphoviridae
B_ctg4344056	M_MAG347.fna_ctg6570357	79.682	3204	635	14	10418	13609	43577	46776	0	2296	88	66448	91785	M_MAG347	MAG95	Unclassified	Siphoviridae
B_ctg4352857	U_MAG325.fna_ctg6130193	83.035	3071	451	54	4702	7732	2203	5243	0	2721	67	9282	43360	U_MAG325	MAG134	Unclassified	Unclassified
B_ctg4422261	M_MAG39.fna_ctg3047339	95.824	5484	226	3	110	5592	5496	15	0	8855	69	7906	5497	M_MAG39	MAG117	Unclassified	Unclassified
B_ctg4489420	B_MAG249.fna_ctg4489420	100	6207	0	0	1	6207	1	6207	0	11463	100	6207	6207	B_MAG249	MAG109	Unclassified	Unclassified
B_ctg4695327_1	B_MAG343.fna_ctg4695327	100	12136	0	0	1	12136	15520	27655	0	22412	100	12136	27655	B_MAG343	MAG142	Luz24virus	Podoviridae
B_ctg4896418	M_MAG2.fna_ctg2975273	100	5290	0	0	1	5290	3111	8400	0	9769	100	5290	13695	M_MAG2	MAG3	Unclassified	Myoviridae
B_ctg5031443_1	B_MAG345.fna_ctg5031443	100	15334	0	0	1	15334	88394	103727	0	28317	100	15334	103727	B_MAG345	MAG111	Vi1virus	Siphoviridae
B_ctg5264194_1	B_MAG177.fna_ctg5264194	100	7941	0	0	1	7941	17551	25491	0	14665	100	7941	25491	B_MAG177	MAG126	Muvirus	Myoviridae
B_ctg5335688_1	M_MAG191.fna_ctg559897	99.682	5982	10	5	3690	9671	1	5973	0	10933	62	9671	36859	M_MAG191	MAG54	T4virus	Unclassified
B_ctg5440234	U_MAG325.fna_ctg6130193	82.845	3037	451	58	3633	6619	1	3017	0	2658	45	6619	43360	U_MAG325	MAG134	Nit1virus	Siphoviridae
B_ctg5499186	M_MAG339.fna_ctg7015420	100	3702	0	0	1468	5169	1	3702	0	6837	9	39803	3702	M_MAG339	MAG80	Septima3virus	Siphoviridae
B_ctg5651668	M_MAG339.fna_ctg4933616	99.967	2997	1	0	1579	4575	1	2997	0	5529	20	15261	2997	M_MAG339	MAG80	Phaeovirus	Podoviridae
B_ctg571791	B_MAG364.fna_ctg571791	100	5561	0	0	1	5561	1	5561	0	10270	100	5561	5561	B_MAG364	MAG110	D3112virus	Unclassified
B_ctg5732287	M_MAG77.fna_ctg2209889	99.15	2706	23	0	7533	10238	3334	629	0	4870	26	10238	3334	M_MAG77	MAG100	Unclassified	Unclassified
B_ctg5881263	U_MAG315.fna_ctg419735	99.953	8484	4	0	2118	10601	1	8484	0	15645	60	14139	8484	U_MAG315	MAG106	T5virus	Siphoviridae
B_ctg5959194	M_MAG285.fna_ctg2965959	99.672	4269	14	0	610	4878	4269	1	0	7806	71	6027	4269	M_MAG285	MAG123	D3112virus	Unclassified
B_ctg6043576	B_MAG177.fna_ctg6043576	100	10289	0	0	1	10289	1	10289	0	19001	100	10289	10289	B_MAG177	MAG126	Unclassified	Siphoviridae
B_ctg6071120	B_MAG313.fna_ctg6071120	100	6252	0	0	1	6252	1	6252	0	11546	100	6252	6252	B_MAG313	MAG140	Unclassified	Podoviridae
B_ctg6243626	M_MAG61.fna_ctg7156014	99.508	2844	14	0	1	2844	3564	6407	0	5175	52	5508	6407	M_MAG61	MAG5	Unclassified	Unclassified
B_ctg628001	M_MAG84.fna_ctg6811192	99.985	6689	1	0	3024	9712	14872	8184	0	12347	69	9712	14872	M_MAG84	MAG151	P22virus	Podoviridae
B_ctg6423803_1	B_MAG177.fna_ctg6423803	100	18980	0	0	1	18980	1	18980	0	35050	100	18980	59570	B_MAG177	MAG126	Hapunavirus	Myoviridae
B_ctg6477202	M_MAG115.fna_ctg1103459	100	6666	0	0	2948	9613	7245	580	0	12310	69	9702	7245	M_MAG115	MAG86	Cp220virus	Myoviridae
B_ctg649959	B_MAG136.fna_ctg649959	100	13597	0	0	1	13597	1	13597	0	25110	100	13597	13597	B_MAG136	MAG114	C2virus	Unclassified
B_ctg6831392	M_MAG61.fna_ctg661318	99.77	8694	20	0	1415	10108	1	8694	0	15945	86	10108	9027	M_MAG61	MAG5	Phic31virus	Siphoviridae
B_ctg7357587	M_MAG339.fna_ctg3777548	99.797	2959	6	0	6588	9546	2959	1	0	5432	17	17676	2959	M_MAG339	MAG80	Lambdavirus	Unclassified
B_ctg7393918	U_MAG70.fna_ctg3409593	99.98	5109	1	0	15	5123	1	5109	0	9430	99	5123	37094	U_MAG70	MAG108	Unclassified	Unclassified
B_ctg740399_1	M_MAG18.fna_ctg7005390	99.593	16197	62	3	3	16197	24624	8430	0	29541	99	16197	25227	M_MAG18	MAG153	Unclassified	Siphoviridae
B_ctg7428010	B_MAG181.fna_ctg7428010	100	28984	0	0	1	28984	1	28984	0	53524	100	28984	28984	B_MAG181	MAG136	Unclassified	Siphoviridae
B_ctg762667	M_MAG39.fna_ctg6357664	99.753	4054	10	0	2422	6475	1	4054	0	7432	41	9980	4054	M_MAG39	MAG117	Unclassified	Unclassified
B_ctg7678319	M_MAG273.fna_ctg7452388	99.935	9268	6	0	1	9268	1	9268	0	17082	100	9268	9268	M_MAG273	MAG105	Unclassified	Unclassified
B_ctg7773713	U_MAG315.fna_ctg6600579	99.664	10407	35	0	1	10407	10407	1	0	19025	76	13686	17272	U_MAG315	MAG106	Unclassified	Unclassified
B_ctg7798731	U_MAG165.fna_ctg6342229	99.879	6598	8	0	3506	10103	1	6598	0	12140	100	10103	10103	U_MAG165	MAG8	Unclassified	Unclassified
B_ctg7798731	U_MAG165.fna_ctg6342229	99.972	3604	1	0	1	3604	6500	10103	0	6650	100	10103	10103	U_MAG165	MAG8	Unclassified	Unclassified
B_ctg9568	B_MAG177.fna_ctg9568	100	8865	0	0	1	8865	1	8865	0	16371	100	8865	8865	B_MAG177	MAG126	Unclassified	Unclassified
M_ctg1095952_1	U_MAG339.fna_ctg4847583	99.76	6678	15	1	1	6678	777	7453	0	12242	68	9783	7453	U_MAG339	MAG58	Schizot4virus	Unclassified
M_ctg1253913	U_MAG132.fna_ctg1774103	99.734	4129	11	0	1453	5581	10086	5958	0	7564	74	5581	10086	U_MAG132	MAG118	Unclassified	Unclassified
M_ctg1283237	B_MAG4.fna_ctg2625534	99.596	29182	101	4	21966	51145	32646	3480	0	53219	57	51145	32646	B_MAG4	MAG56	Unclassified	Siphoviridae
M_ctg1723169	U_MAG132.fna_ctg7154945	99.833	98982	163	1	1	98982	98980	1	0	182000	92	107444	101542	U_MAG132	MAG118	Bxz1virus	Myoviridae
M_ctg1814683	M_MAG60.fna_ctg675725	77.878	6437	1204	165	14804	21152	2699	9003	0	3795	28	25598	19008	M_MAG60	MAG17	Unclassified	Siphoviridae
M_ctg1953342_1	M_MAG18.fna_ctg5929414	85.434	3364	467	19	2104	5456	4129	778	0	3476	61	5456	4474	M_MAG18	MAG153	Unclassified	Siphoviridae
M_ctg2047194	B_MAG249.fna_ctg6385291	99.878	4110	5	0	1	4110	375	4484	0	7563	69	5959	4484	B_MAG249	MAG109	Unclassified	Unclassified
M_ctg2195877	U_MAG70.fna_ctg3652720	96.752	4495	121	17	15	4492	1654	6140	0	7468	31	14427	6140	U_MAG70	MAG108	C5virus	Unclassified
M_ctg2217918	M_MAG84.fna_ctg2217918	100	10365	0	0	1	10365	1	10365	0	19141	100	10365	10365	M_MAG84	MAG151	Lambdavirus	Podoviridae
M_ctg2329854	M_MAG23.fna_ctg2329854	100	36302	0	0	1	36302	1	36302	0	67038	100	36302	36302	M_MAG23	MAG129	P22virus	Siphoviridae
M_ctg2452898	B_MAG342.fna_ctg6730639	99.345	3055	9	1	1	3055	24912	27955	0	5520	50	6142	27955	B_MAG342	MAG147	P22virus	Siphoviridae
M_ctg2516632	B_MAG363.fna_ctg4075060	100	6029	0	0	1	6029	6029	1	0	11134	80	7577	6992	B_MAG363	MAG71	Unclassified	Podoviridae
M_ctg2637333	M_MAG147.fna_ctg2637333	100	6420	0	0	1	6420	1	6420	0	11856	100	6420	6420	M_MAG147	MAG143	Unclassified	Myoviridae
M_ctg2704660	B_MAG249.fna_ctg283119	99.971	3503	1	0	1	3503	2182	5684	0	6464	70	5020	5684	B_MAG249	MAG109	Unclassified	Unclassified
M_ctg2766278	U_MAG293.fna_ctg37379	99.951	4048	2	0	531	4578	1	4048	0	7465	81	5016	4048	U_MAG293	MAG66	Unclassified	Unclassified
M_ctg2904287	M_MAG114.fna_ctg2904287	100	5346	0	0	1	5346	1	5346	0	9873	100	5346	5346	M_MAG114	MAG127	Unclassified	Myoviridae
M_ctg2927216	U_MAG293.fna_ctg7176069	100	28365	0	0	1	28365	14342	42706	0	52381	100	42706	42706	U_MAG293	MAG66	Unclassified	Podoviridae
M_ctg2927216	U_MAG293.fna_ctg7176069	100	14440	0	0	28267	42706	1	14440	0	26666	100	42706	42706	U_MAG293	MAG66	Unclassified	Podoviridae
M_ctg2974912	U_MAG70.fna_ctg945776	96.21	5568	180	25	2832	8389	5547	1	0	9084	80	8422	18150	U_MAG70	MAG108	Unclassified	Unclassified
M_ctg316523	M_MAG114.fna_ctg316523	100	12504	0	0	1	12504	1	12504	0	23091	100	12504	12504	M_MAG114	MAG127	Unclassified	Unclassified
M_ctg3353540	M_MAG18.fna_ctg630884	81.212	4636	789	66	2392	6978	4604	2	0	3661	27	22003	8892	M_MAG18	MAG153	Unclassified	Unclassified
M_ctg3380758_1	M_MAG112.fna_ctg3380758	100	37572	0	0	1	37572	23552	61123	0	69383	100	37572	505292	M_MAG112	MAG16	Unclassified	Siphoviridae
M_ctg3507688	U_MAG70.fna_ctg5844567	99.499	2793	14	0	1256	4048	1	2793	0	5081	28	10009	2793	U_MAG70	MAG108	D3112virus	Unclassified
M_ctg3524265_1	B_MAG54.fna_ctg242546	99.929	7060	5	0	3919	10978	1	7060	0	13010	64	10978	49456	B_MAG54	MAG2	Unclassified	Unclassified
M_ctg3653266	U_MAG362.fna_ctg1486015	98.373	3688	58	2	2308	5994	3884	7570	0	6477	100	5994	8921	U_MAG362	MAG50	Unclassified	Unclassified
M_ctg366495	M_MAG285.fna_ctg366495	100	10175	0	0	1	10175	1	10175	0	18790	100	10175	10175	M_MAG285	MAG123	Unclassified	Unclassified
M_ctg3697007	M_MAG192.fna_ctg3697007	100	14294	0	0	1	14294	1	14294	0	26397	100	14294	14294	M_MAG192	MAG83	Unclassified	Unclassified
M_ctg3862826	B_MAG342.fna_ctg5094857	99.879	3295	4	0	1	3295	3295	1	0	6063	39	8361	3686	B_MAG342	MAG147	Unclassified	Unclassified
M_ctg3872322	U_MAG165.fna_ctg4574004	99.931	8645	6	0	389	9033	8645	1	0	15932	96	9033	8645	U_MAG165	MAG8	Unclassified	Unclassified
M_ctg3911209_1	B_MAG136.fna_ctg1140415	99.764	8461	20	0	1	8461	2071	10531	0	15514	100	8461	13615	B_MAG136	MAG114	Unclassified	Unclassified
M_ctg4341809	B_MAG329.fna_ctg4775623	99.384	2597	16	0	3057	5653	1	2597	0	4708	46	5653	2648	B_MAG329	MAG122	P12024virus	Unclassified
M_ctg4448161_1	M_MAG18.fna_ctg3323714	89.076	2609	265	11	33650	36254	2593	1	0	3221	7	37700	2593	M_MAG18	MAG153	Unclassified	Unclassified
M_ctg454860	M_MAG114.fna_ctg454860	100	6068	0	0	1	6068	1	6068	0	11206	100	6068	6068	M_MAG114	MAG127	P2virus	Myoviridae
M_ctg4613179	M_MAG285.fna_ctg4613179	100	27739	0	0	1	27739	1	27739	0	51225	100	27739	27739	M_MAG285	MAG123	Unclassified	Unclassified
M_ctg4825682_1	M_MAG18.fna_ctg4825682	100	3953	0	0	1	3953	1	3953	0	7300	100	3953	5511	M_MAG18	MAG153	Unclassified	Siphoviridae
M_ctg4879334_1	B_MAG345.fna_ctg5031443	84.057	11215	1552	153	3589	14682	96412	85313	0	10587	88	16892	103727	B_MAG345	MAG111	D3112virus	Unclassified
M_ctg5019101_1	B_MAG109.fna_ctg2699848	99.669	22984	60	8	12783	35752	1	22982	0	42008	64	35752	27715	B_MAG109	MAG89	Unclassified	Siphoviridae
M_ctg5146754_1	B_MAG94.fna_ctg874957	99.435	6908	27	1	549	7444	6908	1	0	12530	91	7610	6908	B_MAG94	MAG135	P22virus	Unclassified
M_ctg5154475_1	M_MAG237.fna_ctg5154475	100	3352	0	0	1	3352	1871	5222	0	6191	100	3352	5222	M_MAG237	MAG62	Unclassified	Unclassified
M_ctg515626	U_MAG293.fna_ctg6553027	99.801	8560	17	0	1	8560	1	8560	0	15714	59	14553	8560	U_MAG293	MAG66	C5virus	Unclassified
M_ctg5421407	M_MAG114.fna_ctg5421407	100	5426	0	0	1	5426	1	5426	0	10021	100	5426	5426	M_MAG114	MAG127	P2virus	Myoviridae
M_ctg5466331	U_MAG315.fna_ctg5785382	97.82	6147	114	9	15766	21896	1	6143	0	10591	22	27354	6143	U_MAG315	MAG106	Phicbkvirus	Siphoviridae
M_ctg5491986	B_MAG83.fna_ctg5142490	99.912	6827	6	0	401	7227	6827	1	0	12574	94	7227	6827	B_MAG83	MAG165	Unclassified	Podoviridae
M_ctg5712946	B_MAG136.fna_ctg6182281	99.893	18632	19	1	410	19040	18706	75	0	34295	96	19338	18706	B_MAG136	MAG114	Unclassified	Unclassified
M_ctg5717433	B_MAG84.fna_ctg5646011	88.843	6032	624	29	3481	9474	6118	98	0	7365	30	30010	11016	B_MAG84	MAG94	Unclassified	Myoviridae
M_ctg5879944_1	B_MAG343.fna_ctg3994626	99.79	9029	19	0	1	9029	9029	1	0	16569	71	12679	11138	B_MAG343	MAG142	Unclassified	Podoviridae
M_ctg5916939	M_MAG159.fna_ctg5916939	100	5103	0	0	1	5103	1	5103	0	9424	100	5103	5103	M_MAG159	MAG137	Unclassified	Podoviridae
M_ctg5958100_1	M_MAG114.fna_ctg5958100	100	8590	0	0	1	8590	1	8590	0	15863	100	8590	15343	M_MAG114	MAG127	P22virus	Siphoviridae
M_ctg6073714	M_MAG114.fna_ctg6073714	100	13527	0	0	1	13527	1	13527	0	24980	100	13527	13527	M_MAG114	MAG127	Unclassified	Unclassified
M_ctg6156888	M_MAG273.fna_ctg6156888	100	10864	0	0	1	10864	1	10864	0	20063	100	10864	10864	M_MAG273	MAG105	Phicbkvirus	Siphoviridae
M_ctg6208569	M_MAG2.fna_ctg6208569	100	6489	0	0	1	6489	1	6489	0	11984	100	6489	6489	M_MAG2	MAG3	Lambdavirus	Unclassified
M_ctg6323252	U_MAG348.fna_ctg1284660	99.242	2771	18	2	6990	9760	1	2768	0	4998	28	9760	2919	U_MAG348	MAG29	Unclassified	Unclassified
M_ctg6414699	B_MAG342.fna_ctg1850485	100	7276	0	0	2573	9848	11999	4724	0	13437	74	9848	11999	B_MAG342	MAG147	Muvirus	Myoviridae
M_ctg6570357_1	M_MAG347.fna_ctg6570357	100	76488	0	0	1	76488	15298	91785	0	141000	100	76488	91785	M_MAG347	MAG95	Unclassified	Siphoviridae
M_ctg6678883_1	U_MAG145.fna_ctg4019824	99.992	26235	2	0	1	26235	42928	16694	0	48436	100	26235	54475	U_MAG145	MAG93	Unclassified	Unclassified
M_ctg673859	B_MAG343.fna_ctg3994626	75.892	3978	797	136	325	4219	8342	4444	0	1884	73	5344	11138	B_MAG343	MAG142	T4virus	Unclassified
M_ctg6811192	M_MAG84.fna_ctg6811192	100	14872	0	0	1	14872	1	14872	0	27464	100	14872	14872	M_MAG84	MAG151	Unclassified	Podoviridae
M_ctg6890991	B_MAG117.fna_ctg4543543	99.753	5262	13	0	627	5888	5262	1	0	9646	72	7268	5262	B_MAG117	MAG141	Unclassified	Unclassified
M_ctg6938875_1	M_MAG2.fna_ctg6938875	100	14539	0	0	1	14539	5197	19735	0	26849	100	14539	19735	M_MAG2	MAG3	Unclassified	Unclassified
M_ctg6982828	M_MAG237.fna_ctg6982828	100	10788	0	0	1	10788	1	10788	0	19922	100	10788	10788	M_MAG237	MAG62	C5virus	Siphoviridae
M_ctg7101356	B_MAG313.fna_ctg4150883	99.93	5747	4	0	1	5747	1297	7043	0	10591	80	7209	7043	B_MAG313	MAG140	Unclassified	Podoviridae
M_ctg7156014	M_MAG61.fna_ctg7156014	100	6407	0	0	1	6407	1	6407	0	11832	100	6407	6407	M_MAG61	MAG5	T4virus	Unclassified
M_ctg7162151	B_MAG83.fna_ctg4123893	99.618	2617	10	0	2909	5525	2617	1	0	4778	32	8280	2617	B_MAG83	MAG165	T4virus	Podoviridae
M_ctg753726	U_MAG317.fna_ctg4148888	100	5504	0	0	1	5504	26284	31787	0	10165	100	5504	31787	U_MAG317	MAG91	Unclassified	Unclassified
M_ctg763587	B_MAG241.fna_ctg2785510	99.965	8680	3	0	1	8680	1	8680	0	16013	100	8680	17054	B_MAG241	MAG150	Muvirus	Myoviridae
M_ctg845364	B_MAG83.fna_ctg7193616	99.377	4014	21	4	894	4905	1	4012	0	7271	54	7439	4012	B_MAG83	MAG165	Prtbvirus	Podoviridae
M_ctg991636	M_MAG159.fna_ctg991636	100	7482	0	0	1	7482	1	7482	0	13817	100	7482	7482	M_MAG159	MAG137	Unclassified	Unclassified
U_ctg100160_1	B_MAG229.fna_ctg5447413	100	31689	0	0	90	31778	1	31689	0	58519	99	31778	58735	B_MAG229	MAG133	Muvirus	Myoviridae
U_ctg1051569	U_MAG165.fna_ctg1051569	100	18085	0	0	1	18085	1	18085	0	33397	100	18085	18085	U_MAG165	MAG8	Omegavirus	Siphoviridae
U_ctg1124074	B_MAG177.fna_ctg1859254	99.308	23119	142	18	20	23129	23110	1	0	41790	95	24270	23110	B_MAG177	MAG126	Unclassified	Unclassified
U_ctg1129284	M_MAG84.fna_ctg2217918	99.682	8798	26	2	8521	17317	1	8797	0	16090	51	17320	10365	M_MAG84	MAG151	P22virus	Podoviridae
U_ctg1185025	M_MAG347.fna_ctg6570357	99.389	22768	124	11	663	23420	69023	91785	0	41260	54	52942	91785	M_MAG347	MAG95	Unclassified	Siphoviridae
U_ctg1185025	M_MAG347.fna_ctg6570357	79.682	3204	635	14	23272	26463	46776	43577	0	2296	54	52942	91785	M_MAG347	MAG95	Unclassified	Siphoviridae
U_ctg1202250_1	B_MAG232.fna_ctg5548156	100	5098	0	0	1166	6263	1	5098	0	9415	81	6263	7103	B_MAG232	MAG113	Unclassified	Unclassified
U_ctg1398198	M_MAG273.fna_ctg6156888	84.198	4474	656	41	249	4692	6409	10861	0	4298	89	5020	10864	M_MAG273	MAG105	Unclassified	Unclassified
U_ctg1470744_1	B_MAG190.fna_ctg2194606	100	34641	0	0	1	34641	5131	39771	0	63970	100	34641	73067	B_MAG190	MAG101	Unclassified	Siphoviridae
U_ctg1476442	M_MAG339.fna_ctg5657729	99.879	8265	10	0	4055	12319	8265	1	0	15208	40	20663	8265	M_MAG339	MAG80	Unclassified	Siphoviridae
U_ctg1486015	U_MAG362.fna_ctg1486015	100	8921	0	0	1	8921	1	8921	0	16475	100	8921	8921	U_MAG362	MAG50	Unclassified	Unclassified
U_ctg1519186	M_MAG60.fna_ctg1222491	99.704	8107	5	4	11545	19632	8107	1	0	14820	41	19632	8107	M_MAG60	MAG17	Phic31virus	Siphoviridae
U_ctg1774103_1	U_MAG132.fna_ctg1774103	100	5206	0	0	1	5206	4881	10086	0	9614	100	5206	10086	U_MAG132	MAG118	Unclassified	Unclassified
U_ctg1792562	M_MAG273.fna_ctg206628	99.98	15058	3	0	1	15058	22324	7267	0	27791	100	15058	22324	M_MAG273	MAG105	Unclassified	Unclassified
U_ctg1914529_1	U_MAG4.fna_ctg1914529	100	5335	0	0	1	5335	3365	8699	0	9852	100	5335	8699	U_MAG4	MAG148	Unclassified	Unclassified
U_ctg1993327	U_MAG87.fna_ctg1993327	100	7070	0	0	1	7070	1	7070	0	13056	100	7070	7070	U_MAG87	MAG170	Phic31virus	Siphoviridae
U_ctg2098916	M_MAG285.fna_ctg1826408	99.401	2836	17	0	1	2836	38081	40916	0	5144	27	10334	40916	M_MAG285	MAG123	Unclassified	Unclassified
U_ctg2262901	M_MAG273.fna_ctg3025108	99.937	4794	3	0	3762	8555	4794	1	0	8837	42	11410	4794	M_MAG273	MAG105	Muvirus	Unclassified
U_ctg2297578	B_MAG343.fna_ctg1504048	99.518	3110	15	0	232	3341	832	3941	0	5661	90	5242	6012	B_MAG343	MAG142	Lambdavirus	Siphoviridae
U_ctg2495457	B_MAG343.fna_ctg3994626	99.792	11058	23	0	7170	18227	1	11058	0	20293	61	18227	11138	B_MAG343	MAG142	Unclassified	Podoviridae
U_ctg2751341_1	U_MAG317.fna_ctg2751341	100	6451	0	0	1	6451	1123	7573	0	11913	100	6451	7573	U_MAG317	MAG91	Unclassified	Unclassified
U_ctg2752508	B_MAG289.fna_ctg406159	99.955	19933	9	0	24883	44815	1	19933	0	36760	44	44815	19933	B_MAG289	MAG112	Unclassified	Unclassified
U_ctg2950476	M_MAG377.fna_ctg281463	98.52	2905	36	3	2261	5158	3392	488	0	5120	56	5158	3392	M_MAG377	MAG55	Unclassified	Siphoviridae
U_ctg2967038	U_MAG317.fna_ctg2967038	100	26632	0	0	1	26632	1	26632	0	49181	100	26632	26632	U_MAG317	MAG91	Unclassified	Siphoviridae
U_ctg3373251	M_MAG285.fna_ctg3882323	99.979	4742	1	0	2280	7021	1	4742	0	8752	68	7021	5308	M_MAG285	MAG123	Unclassified	Unclassified
U_ctg3436457	M_MAG114.fna_ctg316523	99.217	5873	42	4	1	5871	5871	1	0	10587	60	9743	12504	M_MAG114	MAG127	Unclassified	Unclassified
U_ctg3652720	U_MAG70.fna_ctg3652720	100	6140	0	0	1	6140	1	6140	0	11339	100	6140	6140	U_MAG70	MAG108	Unclassified	Unclassified
U_ctg3658732	U_MAG70.fna_ctg3658732	100	23070	0	0	1	23070	1	23070	0	42603	100	23070	23070	U_MAG70	MAG108	Unclassified	Unclassified
U_ctg3792169	M_MAG206.fna_ctg4590793	99.968	6235	2	0	1	6235	1	6235	0	11503	99	6236	6235	M_MAG206	MAG119	Unclassified	Unclassified
U_ctg4019824	U_MAG145.fna_ctg4019824	100	54475	0	0	1	54475	1	54475	0	101000	100	54475	54475	U_MAG145	MAG93	Unclassified	Siphoviridae
U_ctg4030883	B_MAG329.fna_ctg6418981	99.848	3958	6	0	151	4108	3958	1	0	7276	71	5597	3958	B_MAG329	MAG122	P12024virus	Siphoviridae
U_ctg4031226	B_MAG329.fna_ctg4775623	99.382	2591	16	0	1	2591	2591	1	0	4697	30	8714	2648	B_MAG329	MAG122	P12024virus	Unclassified
U_ctg4205252_1	U_MAG219.fna_ctg4205252	100	18191	0	0	1	18191	5148	23338	0	33593	100	18191	23338	U_MAG219	MAG164	Unclassified	Unclassified
U_ctg4233967	M_MAG339.fna_ctg7015420	99.973	3702	1	0	13782	17483	3702	1	0	6831	14	26122	3702	M_MAG339	MAG80	Septima3virus	Siphoviridae
U_ctg467926	B_MAG109.fna_ctg2870016	99.999	231119	2	0	55945	287063	231119	1	0	427000	78	294934	231119	B_MAG109	MAG89	Cd119virus	Myoviridae
U_ctg4701938	B_MAG345.fna_ctg3479874	99.979	9402	2	0	3221	12622	51847	42446	0	17352	74	12622	51847	B_MAG345	MAG111	Unclassified	Myoviridae
U_ctg4712775_1	B_MAG291.fna_ctg5322893	99.754	4874	12	0	1	4874	4874	1	0	8935	71	6822	22006	B_MAG291	MAG121	Unclassified	Unclassified
U_ctg4758269_1	B_MAG257.fna_ctg3975087	99.971	3479	1	0	1	3479	6180	9658	0	6420	100	3479	11564	B_MAG257	MAG68	Unclassified	Unclassified
U_ctg5482292	B_MAG244.fna_ctg667748	99.992	12370	1	0	11849	24218	1	12370	0	22838	53	24218	42692	B_MAG244	MAG41	Unclassified	Unclassified
U_ctg5804244	B_MAG342.fna_ctg2422341	99.98	30218	6	0	1	30218	1026	31243	0	55769	61	51535	31284	B_MAG342	MAG147	Unclassified	Myoviridae
U_ctg5914686	B_MAG363.fna_ctg3094263	99.977	4433	1	0	1507	5939	13026	8594	0	8181	75	5939	13026	B_MAG363	MAG71	Unclassified	Podoviridae
U_ctg6010824	U_MAG132.fna_ctg6010824	100	15799	0	0	1	15799	1	15799	0	29176	100	15799	15799	U_MAG132	MAG118	Phicbkvirus	Siphoviridae
U_ctg601790	U_MAG165.fna_ctg601790	100	26840	0	0	1	26840	1	26840	0	49565	100	26840	26840	U_MAG165	MAG8	Ff47virus	Siphoviridae
U_ctg6130193	U_MAG325.fna_ctg6130193	100	43360	0	0	1	43360	1	43360	0	80071	100	43360	43360	U_MAG325	MAG134	Unclassified	Unclassified
U_ctg6225111	M_MAG273.fna_ctg5056958	99.948	21342	9	2	1	21341	22421	1081	0	39349	81	27375	22498	M_MAG273	MAG105	Pandoravirus	Unclassified
U_ctg6297510	B_MAG177.fna_ctg928719	99.738	11831	31	0	4989	16819	11831	1	0	21677	70	16819	11831	B_MAG177	MAG126	Unclassified	Myoviridae
U_ctg6338097	U_MAG70.fna_ctg6338097	100	19533	0	0	1	19533	1	19533	0	36071	100	19533	19533	U_MAG70	MAG108	Unclassified	Unclassified
U_ctg6342229	U_MAG165.fna_ctg6342229	100	10103	0	0	1	10103	1	10103	0	18657	100	10103	10103	U_MAG165	MAG8	Unclassified	Unclassified
U_ctg6455499	M_MAG60.fna_ctg675725	99.973	14812	4	0	1	14812	4197	19008	0	27331	48	31173	19008	M_MAG60	MAG17	Unclassified	Siphoviridae
U_ctg6540690	B_MAG329.fna_ctg1906422	99.901	9128	9	0	7343	16470	12743	3616	0	16807	56	16470	12743	B_MAG329	MAG122	Unclassified	Unclassified
U_ctg6557806	M_MAG60.fna_ctg675725	83.25	4627	666	91	1909	6466	7285	2699	0	4150	59	12076	19008	M_MAG60	MAG17	Phic31virus	Siphoviridae
U_ctg6557806	M_MAG60.fna_ctg675725	81.995	2616	430	35	9476	12076	2590	1	0	2183	59	12076	19008	M_MAG60	MAG17	Phic31virus	Siphoviridae
U_ctg6600579	U_MAG315.fna_ctg6600579	100	17272	0	0	1	17272	1	17272	0	31896	100	17272	17272	U_MAG315	MAG106	Unclassified	Unclassified
U_ctg6709175	M_MAG159.fna_ctg991636	99.106	3690	33	0	1	3690	3793	7482	0	6632	74	5016	7482	M_MAG159	MAG137	Unclassified	Unclassified
U_ctg6714604	M_MAG237.fna_ctg3379593	99.394	8411	43	7	2264	10673	1	8404	0	15243	67	12519	8404	M_MAG237	MAG62	Unclassified	Unclassified
U_ctg6730418	M_MAG18.fna_ctg3323714	83.919	2618	389	22	557	3167	2593	1	0	2473	42	6215	2593	M_MAG18	MAG153	Unclassified	Siphoviridae
U_ctg6742433	B_MAG104.fna_ctg2315427	99.997	31364	1	0	1	31364	31364	1	0	57913	100	39534	39454	B_MAG104	MAG163	Spbetavirus	Siphoviridae
U_ctg6742433	B_MAG104.fna_ctg2315427	100	8189	0	0	31346	39534	39454	31266	0	15123	100	39534	39454	B_MAG104	MAG163	Spbetavirus	Siphoviridae
U_ctg6909983	M_MAG242.fna_ctg5277830	99.883	23850	28	0	1033	24882	1	23850	0	43888	95	25101	23850	M_MAG242	MAG60	Unclassified	Unclassified
U_ctg6925642	M_MAG339.fna_ctg4471705	99.925	8041	6	0	5836	13876	1	8041	0	14816	44	18146	8041	M_MAG339	MAG80	Unclassified	Podoviridae
U_ctg6927070_1	B_MAG291.fna_ctg4191064	99.935	12282	8	0	5472	17753	1	12282	0	22637	69	17753	12282	B_MAG291	MAG121	Phicbkvirus	Siphoviridae
U_ctg7176069	U_MAG293.fna_ctg7176069	100	42706	0	0	1	42706	1	42706	0	78864	100	42706	42706	U_MAG293	MAG66	Unclassified	Podoviridae
U_ctg7354243	B_MAG270.fna_ctg4037177	99.961	2589	1	0	1	2589	2589	1	0	4776	45	5785	19580	B_MAG270	MAG130	Bpp1virus	Podoviridae
U_ctg7400406	M_MAG339.fna_ctg4340631	99.817	7107	13	0	5408	12514	1	7107	0	13053	18	38728	7107	M_MAG339	MAG80	Lambdavirus	Siphoviridae
U_ctg7422994	M_MAG26.fna_ctg4117544	99.516	3096	15	0	1	3096	3096	1	0	5635	50	6253	3112	M_MAG26	MAG146	Unclassified	Unclassified
U_ctg7461252	B_MAG257.fna_ctg1758792	78.14	2882	564	61	65760	68611	3	2848	0	1772	2	132762	2983	B_MAG257	MAG68	Unclassified	Myoviridae
U_ctg7519081	M_MAG235.fna_ctg5939385	98.998	3294	19	1	771	4064	3280	1	0	5888	53	6200	3280	M_MAG235	MAG7	Unclassified	Unclassified
U_ctg7529209	U_MAG141.fna_ctg7529209	100	8564	0	0	1	8564	1	8564	0	15815	100	8564	8564	U_MAG141	MAG152	Unclassified	Unclassified
U_ctg7546267	M_MAG85.fna_ctg2243827	99.96	5033	2	0	1	5033	135507	130475	0	9284	100	7850	139096	M_MAG85	MAG61	Lambdavirus	Unclassified
U_ctg7546267	M_MAG85.fna_ctg2243827	100	2867	0	0	4984	7850	138275	135409	0	5295	100	7850	139096	M_MAG85	MAG61	Lambdavirus	Unclassified
U_ctg945776	U_MAG70.fna_ctg945776	100	18150	0	0	1	18150	1	18150	0	33517	100	18150	18150	U_MAG70	MAG108	Unclassified	Unclassified
U_ctg990505	M_MAG39.fna_ctg6488083	98.73	6534	76	3	2489	9021	7209	682	0	11599	72	9021	7209	M_MAG39	MAG117	Alphabaculovirus	Unclassified
